# Supplementary material for: Genes Bound by ΔFosB in Different Conditions With Recurrent Seizures Regulate Similar Neuronal Functions
Source: Front Neurosci. 2020 May 28;14:472. doi: 10.3389/fnins.2020.00472 (PMC7268090; doi:10.3389/fnins.2020.00472)
Supplement: Supplementary file 2 [file Data_Sheet_2.XLSX]

## Sheet: Pilo Genes - List
0610009L18Rik
0610010K14Rik
0610011F06Rik
0610030E20Rik
0610040F04Rik
0610040J01Rik
1110002L01Rik
1110006O24Rik
1110008F13Rik
1110051M20Rik
1110054M08Rik
1110059E24Rik
1110065P20Rik
1190002N15Rik
1190007I07Rik
1200014J11Rik
1500009L16Rik
1600002K03Rik
1600012H06Rik
1600020E01Rik
1600029O15Rik
1700001F09Rik
1700001G11Rik
1700001O22Rik
1700003D09Rik
1700003M07Rik
1700006E09Rik
1700007L15Rik
1700008J07Rik
1700008O03Rik
1700008P02Rik
1700009P17Rik
1700012B09Rik
1700017B05Rik
1700018L02Rik
1700021F05Rik
1700022E09Rik
1700023F06Rik
1700025G04Rik
1700027I24Rik
1700028I16Rik
1700030C10Rik
1700030F04Rik
1700031A10Rik
1700034H15Rik
1700039E15Rik
1700041M19Rik
1700045H11Rik
1700047E10Rik
1700048O20Rik
1700052K11Rik
1700064M15Rik
1700065D16Rik
1700065J11Rik
1700065J18Rik
1700065L07Rik
1700066M21Rik
1700067K01Rik
1700067P10Rik
1700074P13Rik
1700084E18Rik
1700092C10Rik
1700095A21Rik
1700102H20Rik
1700112E06Rik
1700121N20Rik
1700122O11Rik
1700123I01Rik
1700123M08Rik
1700125G02Rik
1810008I18Rik
1810009J06Rik
1810010D01Rik
1810012K16Rik
1810013L24Rik
1810019D21Rik
1810026B05Rik
1810041L15Rik
1810043G02Rik
1810062O18Rik
2010010A06Rik
2010107G23Rik
2010300C02Rik
2010320M18Rik
2210010C04Rik
2210016F16Rik
2210019I11Rik
2210039B01Rik
2210408F21Rik
2210408I21Rik
2210416O15Rik
2300003K06Rik
2300009A05Rik
2310005G13Rik
2310009A05Rik
2310020H05Rik
2310022A10Rik
2310034G01Rik
2310039H08Rik
2310040G24Rik
2310043O21Rik
2310068J16Rik
2410016O06Rik
2410017I17Rik
2410018L13Rik
2410021H03Rik
2410127L17Rik
2410131K14Rik
2410137M14Rik
2610005L07Rik
2610027K06Rik
2610035F20Rik
2610100L16Rik
2610305D13Rik
2610316D01Rik
2610318N02Rik
2610507B11Rik
2700029M09Rik
2700054A10Rik
2700081O15Rik
2700097O09Rik
2810013P06Rik
2810025M15Rik
2810032G03Rik
2810408I11Rik
2810459M11Rik
2810468N07Rik
2900009J06Rik
2900026A02Rik
2900097C17Rik
3110009F21Rik
3110021A11Rik
3110021N24Rik
3110039M20Rik
3110056K07Rik
3110062M04Rik
3110070M22Rik
3110082J24Rik
3632454L22Rik
3830417A13Rik
4430402I18Rik
4732416N19Rik
4732491K20Rik
4833418N02Rik
4921504A21Rik
4921504E06Rik
4921506M07Rik
4921507P07Rik
4921531C22Rik
4930404A10Rik
4930404N11Rik
4930412C18Rik
4930413E15Rik
4930413G21Rik
4930417O22Rik
4930426L09Rik
4930428D18Rik
4930429B21Rik
4930429F24Rik
4930432K21Rik
4930433N12Rik
4930448K20Rik
4930449E18Rik
4930455D15Rik
4930463O16Rik
4930467E23Rik
4930467K11Rik
4930473A02Rik
4930482G09Rik
4930483O08Rik
4930506C21Rik
4930515G01Rik
4930515G16Rik
4930518P08Rik
4930519F24Rik
4930524B15Rik
4930524O08Rik
4930526L06Rik
4930529C04Rik
4930553E22Rik
4930558J18Rik
4930567H12Rik
4930572O03Rik
4930583K01Rik
4930590J08Rik
4930593A02Rik
4930599N23Rik
4931406P16Rik
4931428F04Rik
4931429I11Rik
4931440F15Rik
4931440P22Rik
4932441J04Rik
4933402D24Rik
4933406F09Rik
4933406I18Rik
4933407K13Rik
4933424G05Rik
4933426M11Rik
4933428G20Rik
4933433C11Rik
4933438K21Rik
5430405H02Rik
5430417L22Rik
5730409E04Rik
5730420D15Rik
5730422E09Rik
5730508B09Rik
5730559C18Rik
5930403L14Rik
5930412G12Rik
6030408B16Rik
6030419C18Rik
6030458C11Rik
6230400D17Rik
6330408A02Rik
6430503K07Rik
6430548M08Rik
6430706D22Rik
6720468P15Rik
6820431F20Rik
7530416G11Rik
8030423F21Rik
8430419L09Rik
9030025P20Rik
9030612E09Rik
9130008F23Rik
9130019P16Rik
9130023H24Rik
9130204L05Rik
9130221H12Rik
9230112J17Rik
9230114K14Rik
9230116N13Rik
9330111N05Rik
9330151L19Rik
9330162012Rik
9330182L06Rik
9430015G10Rik
9430038I01Rik
9430041J12Rik
9430083A17Rik
9430091E24Rik
9530026P05Rik
9530036O11Rik
9530059O14Rik
9530068E07Rik
9830107B12Rik
9830132P13Rik
9930021J03Rik
9930104L06Rik
A230056J06Rik
A2m
A330009N23Rik
A330021E22Rik
A330035P11Rik
A330049N07Rik
A330050F15Rik
A330074K22Rik
A330102I10Rik
A430005L14Rik
A530013C23Rik
A530032D15Rik
A530053G22Rik
A530072M11Rik
A630020A06
A630095E13Rik
A730006G06Rik
A730008H23Rik
A730017C20Rik
A730017L22Rik
A730020E08Rik
A730090H04Rik
A830018L16Rik
A930001C03Rik
A930003A15Rik
A930006K02Rik
A930007I19Rik
A930011G23Rik
A930016O22Rik
A930018P22Rik
AA388235
AA415398
AA474331
Aaas
Aagab
Aamp
Aard
Aasdhppt
Abca13
Abca16
Abca2
Abcb10
Abcb5
Abcc1
Abcc4
Abcc6
Abcd3
Abcg2
Abhd12
Abhd13
Abhd15
Abhd17a
Abhd17b
Abhd8
Abi1
Abi2
Abl1
Abl2
Ablim1
Ablim3
Abr
Abtb1
Abtb2
Acaca
Acad10
Acads
Acap2
Acap3
Acbd7
Ackr2
Acn9
Aco1
Acot2
Acot4
Acot6
Acrv1
Acsl1
Acss1
Actg1
Actg2
Actl6b
Actn1
Actn3
Actrt3
Acvr1b
Acvr2a
Acvrl1
Adad1
Adam11
Adam15
Adam19
Adam22
Adam6b
Adamts16
Adamts17
Adamts19
Adamts2
Adamts20
Adamts3
Adamts8
Adamtsl1
Adcy2
Adcy3
Adcy5
Adcy6
Adcy8
Add3
Adhfe1
Adnp
Adnp2
Adora2a
Adpgk
Adprhl2
Adprm
Adra1d
Adra2a
Adra2b
Adrb1
Adrb2
Adrm1
Adss
Adssl1
Aebp2
Aen
Afap1
Aff2
Aff3
Aff4
Afg3l1
Afg3l2
Aftph
Agap1
Agap2
Agap3
Agbl2
Agbl3
Agfg1
Agfg2
Aggf1
Agmat
Ago2
Ago4
Agpat2
Agpat5
Agpat6
Agpat9
Agr3
Agrn
Agtpbp1
Ahcyl1
Ahdc1
Ahi1
Ahnak
Ahr
Ahsa2
AI118078
AI314180
AI413582
AI504432
AI506816
AI606473
AI848285
AI854517
Aim1
Aip
Ajuba
Ak2
Ak3
Ak4
Ak5
Akap12
Akap13
Akip1
Akirin1
Akirin2
Akr7a5
Akt1
Akt3
Alad
Aldh1a2
Aldh9a1
Alg10b
Alg12
Alg14
Alg5
Alg8
Alg9
Alk
Alkbh8
Alpk1
Alx4
Ambn
Amdhd2
Amer2
Amfr
Amigo2
Amn
Ampd3
Amz1
Amz2
Anapc1
Anapc16
Anapc2
Angel1
Angptl2
Angptl6
Ank
Ank1
Ank2
Ankle2
Ankmy1
Ankrd10
Ankrd11
Ankrd24
Ankrd27
Ankrd33
Ankrd33b
Ankrd34b
Ankrd37
Ankrd44
Ankrd49
Ankrd54
Ankrd6
Ankrd63
Ankrd9
Anks1
Anks1b
Ankzf1
Ano4
Ano8
Anp32a
Anp32b
Antxr1
Anxa11
Anxa2
Anxa7
Ap1ar
Ap1b1
Ap2a2
Ap5b1
Ap5m1
Ap5z1
Apaf1
Apba2
Apbb1
Apbb1ip
Apbb2
Apc2
Api5
Aplp1
Apold1
Apool
Apopt1
App
Aqp11
Arap1
Arap3
Arcn1
Arf1
Arf3
Arf6
Arfgef1
Arfgef2
Arhgap12
Arhgap17
Arhgap18
Arhgap21
Arhgap22
Arhgap23
Arhgap27
Arhgap28
Arhgap32
Arhgap33os
Arhgap35
Arhgap36
Arhgap39
Arhgap44
Arhgap6
Arhgef1
Arhgef17
Arhgef19
Arhgef28
Arhgef4
Arhgef40
Arhgef7
Arid1a
Arid1b
Arid2
Arid3a
Arid4b
Arih1
Arih2
Arl10
Arl15
Arl4a
Arl8b
Armc10
Armc12
Armc8
Arnt2
Arpc2
Arpc5
Arpp19
Arpp21
Arrb1
Arrb2
Arrdc3
Arrdc4
Arsb
Arsg
Art1
Artn
Asap1
Asap2
Asap3
Asb1
Asb18
Asb2
Asb8
Asb9
Ascc1
Ascl1
Asic2
Asnsd1
Aspdh
Asph
Aspm
Aspscr1
Astl
Astn2
Asxl2
Atad2
Atad3a
Atad3aos
Atcay
Atcayos
Ate1
Atf1
Atf2
Atf3
Atf5
Atg10
Atg101
Atg12
Atg4b
Atg5
Atg9b
Atl1
Atm
Atp10a
Atp11b
Atp11c
Atp12a
Atp13a2
Atp13a4
Atp1a3
Atp1b2
Atp2a2
Atp2b1
Atp5d
Atp5g3
Atp5j
Atp5k
Atp6v0b
Atp6v0d1
Atp6v1g2
Atp7a
Atp8a2
Atp8b1
Atp8b2
Atp8b3
Atp9b
Atpaf2
Atr
Atraid
Atrn
Atrnl1
Atxn1
Atxn1l
Atxn2
Atxn2l
Atxn7
Atxn7l2
Atxn7l3
Atxn7l3b
AU015836
AU021063
AU022252
AU022754
Auh
Auts2
Aven
Avl9
Avpr1a
Avpr1b
AW011738
AW549877
Axin2
AY512931
Azi2
Azin1
Azin2
B230217O12Rik
B230319C09Rik
B330016D10Rik
B3galnt1
B3galnt2
B3galt6
B3gat2
B3glct
B3gnt5
B3gnt9
B4galnt3
B4galt2
B4galt4
B4galt6
B630005N14Rik
B630019K06Rik
B830017H08Rik
B930041F14Rik
B930059L03Rik
B9d1
Bace1
Bach1
Bag3
Bahcc1
Bahd1
Bai2
Baiap2
Baiap2l2
Baiap3
Banf1
Bard1
Barhl1
Barhl2
Barx2
Batf3
Baz1a
BB283400
Bbc3
Bbs10
Bbs12
Bbs9
BC003331
BC004004
BC005624
BC020402
BC021891
BC022687
BC031361
BC037032
BC061194
BC068157
BC107364
Bcan
Bcas3
Bcat2
Bccip
Bcl10
Bcl11b
Bcl2l1
Bcl2l11
Bcl2l13
Bcl2l15
Bcl2l2
Bcl7b
Bcl7c
Bcor
Bdh1
Bdnf
Bdp1
Bean1
Begain
Bend3
Bend4
Bend6
Bet1l
Bhlha9
Bhlhe40
Birc5
Birc6
Blcap
Bloc1s4
Blvrb
Bmi1
Bmp2
Bmp5
Bmp7
Bmp8a
Bmper
Bmpr1b
Bmyc
Bnip3
Bod1l
Bola1
Bola3
Boll
Bop1
Bora
Bpnt1
Brap
Brd1
Brd2
Brd3
Brd4
Bre
Brf1
Brpf1
Brpf3
Brwd1
Bsdc1
Bsn
Bst2
Btbd16
Btbd17
Btbd2
Btbd6
Btbd7
Btc
Btf3l4
Btg3
Btrc
Bub3
Bud31
Bves
Bzrap1
C030023E24Rik
C030034I22Rik
C030037D09Rik
C130026I21Rik
C130036L24Rik
C130071C03Rik
C1ql1
C1ql2
C1ql3
C2cd2
C2cd4a
C2cd4b
C2cd4c
C330006A16Rik
C330013E15Rik
C330024C12Rik
C330024D21Rik
C330046G13Rik
C3ar1
C530008M17Rik
C5ar1
C5ar2
C77080
C78339
C87436
Cab39
Cabin1
Cabp1
Cacna1a
Cacna1b
Cacna1h
Cacna1i
Cacna1s
Cacna2d1
Cacna2d2
Cacna2d3
Cacnb1
Cacnb2
Cacnb4
Cacng2
Cacul1
Cacybp
Cadm1
Cadm2
Cadm4
Cadps
Cadps2
Calm1
Calm3
Camk1d
Camk2b
Camk2g
Camk2n2
Camk4
Camkk1
Camkk2
Camkmt
Camsap2
Camsap3
Camta1
Cand1
Cand2
Capn1
Capn11
Capn15
Capn2
Capn5
Caprin2
Capzb
Car12
Car15
Car2
Card10
Casc4
Casc5
Casd1
Caskin1
Casz1
Cat
Catsper2
Cav2
Cbfb
Cbl
Cblc
Cbln1
Cbln3
Cbx1
Cbx3
Cbx4
Cbx8
Cc2d1a
Ccar1
Ccdc101
Ccdc102a
Ccdc106
Ccdc109b
Ccdc115
Ccdc116
Ccdc117
Ccdc122
Ccdc126
Ccdc13
Ccdc130
Ccdc136
Ccdc146
Ccdc148
Ccdc149
Ccdc155
Ccdc174
Ccdc177
Ccdc18
Ccdc23
Ccdc25
Ccdc28a
Ccdc3
Ccdc32
Ccdc34
Ccdc50
Ccdc6
Ccdc60
Ccdc61
Ccdc69
Ccdc85a
Ccdc85b
Ccdc87
Ccdc88c
Ccdc9
Ccdc92
Ccdc93
Ccer1
Ccl19
Ccl20
Ccl21a
Ccl27b
Ccm2
Ccna2
Ccnd3
Ccne1
Ccng1
Ccnj
Ccnk
Ccnl1
Ccno
Ccny
Ccnyl1
Ccr6
Ccr8
Ccs
Cct4
Cct7
Cd164
Cd209a
Cd209b
Cd209c
Cd209d
Cd209e
Cd209f
Cd209g
Cd248
Cd24a
Cd2ap
Cd37
Cd3eap
Cd40
Cd46
Cd63
Cd74
Cd79a
Cd83
Cd9
Cd93
Cdan1
Cdc14b
Cdc16
Cdc25a
Cdc37
Cdc42
Cdc42bpg
Cdc42ep4
Cdc42ep5
Cdc42se1
Cdca2
Cdca4
Cdca7
Cdca7l
Cdcp1
Cdh11
Cdh2
Cdh22
Cdh24
Cdh26
Cdh4
Cdh8
Cdhr2
Cdk1
Cdk11b
Cdk12
Cdk13
Cdk18
Cdk19
Cdk2ap1
Cdk4
Cdk5r1
Cdk6
Cdk8
Cdk9
Cdkn1a
Cdkn1c
Cdkn2a
Cdkn2aip
Cdkn2b
Cdkn2c
Cdr1
Cdr2l
Cds1
Cdx1
Cdx2
Cdyl
Ceacam16
Cebpa
Cebpb
Cebpg
Cecr2
Cecr6
Celrr
Celsr2
Celsr3
Cenph
Cenpq
Cenpt
Cenpw
Cep131
Cep135
Cep152
Cep170b
Cep19
Cep350
Cep57
Cep83
Cep83os
Cep95
Cerk
Cers1
Cers2
Cetn4
Cfhr1
Cfl2
Cggbp1
Chac1
Chadl
Chchd1
Chchd7
Chd2
Chd3
Chd6
Chd7
Chd9
Chek1
Chic2
Chka
Chmp2b
Chmp3
Chmp5
Chmp6
Chmp7
Chpf
Chrac1
Chrd
Chrm3
Chrna4
Chst10
Chst11
Chst13
Chst14
Chst3
Chst5
Chst9
Chsy1
Chsy3
Chtf8
Ciao1
Ciapin1
Cib1
Cib2
Cic
Cideb
Cilp2
Cinp
Cipc
Cirbp
Cirh1a
Cit
Cited2
Cited4
Ckap4
Ckap5
Ckm
Clasp2
Clasrp
Clcn2
Clcn3
Clcn4-2
Clcn6
Clcnka
Cldn10
Cldn11
Cldn12
Cldn23
Cldn6
Clec11a
Clec16a
Clec2h
Clec4a1
Clec4a3
Clec4a4
Clec4g
Clhc1
Clic6
Clint1
Clip1
Clk1
Clk2
Clk3
Clns1a
Clock
Clpb
Clps
Clpsl2
Clrn2
Clstn1
Clta
Cltb
Cmc1
Cmpk2
Cmss1
Cmtm7
Cmtr1
Cnbp
Cndp2
Cnfn
Cnga4
Cngb3
Cnih2
Cnnm1
Cnnm2
Cnnm3
Cnot1
Cnot2
Cnot3
Cnot6l
Cnot7
Cntfr
Cntn1
Cntn4
Cntnap2
Cntnap5a
Coch
Cog1
Cog3
Cog7
Col10a1
Col11a1
Col14a1
Col16a1
Col19a1
Col27a1
Col2a1
Col4a1
Col4a2
Col5a1
Col5a3
Col6a6
Col8a1
Col9a2
Commd3
Commd7
Copg2
Coprs
Cops5
Coq10b
Coq2
Coq4
Coq5
Coq9
Coro2b
Coro6
Cotl1
Cox20
Cox7a2
Cox7b2
Cox8c
Cpa6
Cpeb1
Cpeb2
Cpeb3
Cplx2
Cpm
Cpne1
Cpne2
Cpne3
Cpne7
Cpox
Cpsf2
Cpsf4
Cpt1a
Cr2
Cracr2b
Crb2
Creb3
Creb3l1
Creb3l2
Creb3l3
Crebrf
Creg1
Creld2
Crhr1
Crim1
Crip2
Crkl
Crlf2
Crlf3
Crmp1
Crnde
Crtac1
Crtap
Crtc3
Cry1
Cryba1
Cryz
Cryzl1
Csf2ra
Csl
Csmd3
Csnk1a1
Csnk1d
Csnk1e
Csnk1g2
Csnk1g3
Cspg5
Csrnp1
Csrp1
Csrp2bp
Cst3
Cstad
Ctbp2
Ctcf
Ctdsp1
Ctdspl
Ctf1
Ctif
Ctnna1
Ctnna3
Ctnnd2
Ctps
Ctse
Ctsz
Cttnbp2nl
Ctxn1
Cul5
Cux1
Cux2
Cwc22
Cwc27
Cx3cr1
Cxadr
Cxcl12
Cxcl13
Cxcr3
Cxxc5
Cyb561
Cyb5r2
Cyba
Cyc1
Cyfip1
Cyp1b1
Cyp20a1
Cyp26a1
Cyp2c38
Cyp2u1
Cyp8b1
Cys1
Cysrt1
Cystm1
Cyth1
Cyth3
Cyyr1
D030047H15Rik
D030056L22Rik
D11Wsu47e
D130009I18Rik
D130020L05Rik
D430041D05Rik
D530049I02Rik
D5Ertd579e
D7Ertd715e
D830031N03Rik
D8Ertd738e
D8Ertd82e
D930015E06Rik
D930048N14Rik
Daam2
Dab1
Dab2ip
Dact1
Dact2
Dagla
Dap
Dap3
Dapk1
Dapk3
Dazap1
Dazap2
Dazl
Dbf4
Dbndd1
Dbndd2
Dbnl
Dbx2
Dcaf10
Dcaf15
Dcaf5
Dcaf7
Dcbld1
Dcc
Dcdc2a
Dchs1
Dck
Dclk1
Dclk3
Dcp1b
Dcun1d5
Dda1
Ddah1
Ddhd1
Ddi2
Ddias
Ddit3
Ddit4
Ddit4l
Ddost
Ddx17
Ddx23
Ddx25
Ddx39b
Ddx4
Ddx5
Ddx50
Ddx51
Ddx55
Ddx59
Ddx6
Dedd2
Def8
Defa-ps12
Defb12
Defb14
Defb25
Defb34
Defb4
Defb46
Defb5
Defb6
Defb7
Defb8
Dennd1a
Dennd2a
Dennd2d
Dennd4a
Dennd4c
Dennd5a
Dennd5b
Denr
Depdc1b
Depdc7
Derl3
Des
Desi1
Dexi
Dgcr14
Dgcr2
Dgkeos
Dgki
Dgkz
Dguok
Dhcr24
Dhcr7
Dhx30
Dhx32
Dhx34
Dhx40
Dhx9
Dicer1
Diexf
Dio3
Dio3os
Dip2c
Diras1
Dis3l
Dkkl1
Dlat
Dlc1
Dlg5
Dlgap2
Dlgap3
Dlgap4
Dlx1
Dlx1as
Dlx2
Dlx3
Dlx4
Dlx6
Dlx6as2
Dmbx1
Dmc1
Dmrt3
Dmrta2
Dmrtc2
Dmtn
Dmxl1
Dnaaf1
Dnaaf2
Dnah17
Dnaja2
Dnaja4
Dnajb12
Dnajb14
Dnajb3
Dnajb4
Dnajb5
Dnajb9
Dnajc2
Dnajc25
Dnajc28
Dnajc3
Dnajc30
Dnali1
Dnm1
Dnmbp
Dnmt1
Dnmt3a
Dnmt3b
Dnpep
Dnttip1
Doc2g
Dock1
Dock11
Dock3
Dock6
Dock7
Dok6
Dok7
Dolk
Dopey1
Dos
Dpcd
Dpm1
Dpp10
Dpp6
Dpp8
Dpy19l3
Dpysl4
Dqx1
Dr1
Dram2
Drd4
Drg1
Drosha
Dsc2
Dsc3
Dse
Dsg2
Dsg3
Dsp
Dst
Dtx1
Dtx2
Dtymk
Dusp1
Dusp10
Dusp13
Dusp15
Dusp2
Dusp23
Dusp3
Dusp4
Dusp5
Dusp6
Dusp7
Dusp8
Dux
Dvl3
DXBay18
Dym
Dynap
Dync1h1
Dync1li1
Dynlt1a
Dynlt1b
Dynlt3
Dyrk1b
Dyrk2
Dzank1
E130012A19Rik
E130307A14Rik
E130309D02Rik
E130309D14Rik
E130311K13Rik
E2f1
E2f3
E2f4
E2f6
E2f7
E2f8
E330009J07Rik
E330017L17Rik
E330034G19Rik
E430025E21Rik
E530011L22Rik
Eaf2
Ears2
Ebag9
Ebf3
Ebf4
Edf1
Edrf1
Eea1
Eef1a1
Eef1d
Eef2
Eefsec
Eepd1
Efcab11
Efnb2
Efr3a
Efr3b
Efs
Eftud1
Egfem1
Egflam
Egln3
Egr2
Egr3
Egr4
Ehbp1
Ehbp1l1
Ehd2
Ehd4
Ehmt1
Ehmt2
Eid1
Eid2
Eid2b
Eid3
Eif2a
Eif2ak1
Eif3a
Eif3h
Eif3i
Eif3j1
Eif3j2
Eif3m
Eif4a1
Eif4b
Eif4e
Eif4e1b
Eif4e3
Eif4g2
Eif4h
Eif5a
Elac1
Elavl1
Elavl2
Elavl3
Elavl4
Elf1
Elfn1
Elfn2
Elk4
Elmo1
Elmod2
Elmsan1
Elof1
Elovl4
Elovl5
Elovl6
Elovl7
Emc1
Emc10
Emg1
Emilin3
Eml3
Eml4
Eml5
Emx1
En1
En2
Enah
Enam
Endog
Enho
Enkur
Eno3
Enoph1
Enox1
Enox2
Entpd3
Entpd4
Entpd7
Entpd8
Eomes
Ep400
Epb4.1l1
Epb4.1l2
Epb4.1l3
Epb4.1l4a
Epc1
Epc2
Epcam
Epha1
Epha2
Epha7
Ephb3
Epm2a
Epn1
Epn3
Epo
Eppk1
Eprs
Eps8
Erbb2
Erbb3
Erbb4
Erc2
Ercc1
Ercc2
Erf
Erg
Erich3
Erlin1
Ermard
Ern1
Ero1l
Erp29
Esco2
Espn
Esr1
Esrp2
Esyt1
Esyt2
Esyt3
Etaa1
Etf1
Ethe1
Etnk1
Etnk2
Ets1
Etv1
Etv3
Etv4
Evc
Evc2
Evi5
Evi5l
Evpl
Evx2
Exd2
Exo5
Exoc1
Exoc6
Exoc6b
Exoc8
Exosc6
Exosc7
Exosc8
Ext2
Extl3
Eya2
Ezh2
Ezr
F13b
F2
F2rl3
F630206G17Rik
F830045P16Rik
F8a
F930015N05Rik
Faah
Fadd
Faf1
Fah
Faim
Fam101a
Fam101b
Fam102a
Fam105a
Fam107b
Fam109b
Fam110b
Fam114a1
Fam117b
Fam118b
Fam122a
Fam129b
Fam129c
Fam131c
Fam132a
Fam132b
Fam134b
Fam135a
Fam135b
Fam13b
Fam150b
Fam155a
Fam160a2
Fam160b1
Fam163a
Fam166a
Fam167a
Fam167b
Fam168b
Fam171a2
Fam171b
Fam172a
Fam173a
Fam174a
Fam174b
Fam175b
Fam180a
Fam181b
Fam188a
Fam189a1
Fam195a
Fam198a
Fam19a1
Fam19a3
Fam19a5
Fam208a
Fam20b
Fam217b
Fam221a
Fam222a
Fam222b
Fam229a
Fam35a
Fam3c
Fam46b
Fam49b
Fam53a
Fam53c
Fam57a
Fam57b
Fam60a
Fam63b
Fam71a
Fam71e1
Fam72a
Fam73b
Fam78b
Fam83e
Fam83f
Fam83g
Fam83h
Fam84a
Fam92b
Fance
Fank1
Far1
Fars2
Fasn
Fastkd2
Fastkd3
Fat4
Faxc
Fblim1
Fbll1
Fbln2
Fbln7
Fbn1
Fbn2
Fbrs
Fbrsl1
Fbxl13
Fbxl15
Fbxl16
Fbxl17
Fbxl19
Fbxl2
Fbxl20
Fbxl7
Fbxl8
Fbxo10
Fbxo11
Fbxo16
Fbxo25
Fbxo30
Fbxo31
Fbxo33
Fbxo36
Fbxo4
Fbxo41
Fbxo42
Fbxo46
Fbxo7
Fbxw11
Fbxw14
Fbxw20
Fbxw22
Fbxw28
Fbxw4
Fbxw7
Fcer2a
Fcgr1
Fcgr2b
Fcgr3
Fcgr4
Fcho1
Fchsd2
Fdft1
Fem1a
Fem1c
Fendrr
Fert2
Fes
Fev
Ffar4
Fga
Fgb
Fgd1
Fgd4
Fgd5
Fgf12
Fgf14
Fgf22
Fgf8
Fgf9
Fgfbp3
Fgfr3
Fgfr4
Fgfrl1
Fggy
Fgr
Fhad1
Fhdc1
Fhl1
Fhl2
Fhl3
Fhl4
Fhod3
Fibin
Fibp
Fig4
Fign
Fignl2
Filip1
Filip1l
Fiz1
Fkbp10
Fkbp14
Fkbp1a
Fkbp5
Fkbp8
Fkrp
Flg2
Fli1
Flnc
Flt3
Flywch1
Fmnl2
Fmnl3
Fn3krp
Fnbp1
Fnbp1l
Fndc3b
Fosb
Fosl1
Foxa3
Foxc1
Foxc2
Foxd1
Foxd2os
Foxd3
Foxe1
Foxe3
Foxf1
Foxf2
Foxi2
Foxi3
Foxj1
Foxj2
Foxj3
Foxk1
Foxl2os
Foxm1
Foxo1
Foxo3
Foxo6
Foxp1
Foxp2
Foxp4
Foxq1
Foxred2
Foxs1
Fpgs
Fras1
Frat2
Frem2
Frk
Frmd4b
Frmd5
Frmpd1
Frs2
Fryl
Fscn1
Fscn2
Fsd1l
Fsd2
Fstl4
Fto
Fubp1
Fundc1
Furin
Fus
Fut11
Fut4
Fut8
Fut9
Fyn
Fzd1
Fzd10
Fzd2
Fzd4
Fzd5
Fzd6
Fzd9
G3bp1
G530011O06Rik
G630071F17Rik
G730013B05Rik
Gaa
Gab1
Gab2
Gabbr1
Gabpa
Gabra2
Gabra4
Gabra5
Gabrb3
Gabrd
Gabrg1
Gabrg2
Gabrg3
Gabrr3
Gad2
Gadd45g
Gal
Gal3st3
Galc
Galk1
Galnt11
Galnt13
Galnt2
Galnt4
Galnt6
Galntl6
Galr2
Gamt
Gan
Gapvd1
Garnl3
Gart
Gas2l1
Gas2l3
Gas6
Gas7
Gas8
Gata2
Gata4
Gata5
Gatad2a
Gbe1
Gbf1
Gbx1
Gbx2
Gc
Gcat
Gcc2
Gckr
Gclc
Gclm
Gcnt4
Gde1
Gdf1
Gdf10
Gdf6
Gdf7
Gdpgp1
Gemin7
Gemin8
Gen1
Gfer
Gfi1
Gfod1
Gfra2
Gfy
Ghitm
Gigyf1
Gimap5
Ginm1
Gins3
Gipc2
Gipc3
Git2
Gja3
Gjb3
Gjc2
Gk5
Gkap1
Glb1l
Gldn
Glg1
Gli2
Glipr2
Glis1
[truncated: 3,880 more rows]

## Sheet: Pilo Genes - Peak info
Condition	chr	peak start	peak end	length	abs_summit	pileup	-LOG10(pvalue)	fold_enrichment	-LOG10(qvalue)	Annotation	Detailed Annotation	Gene	Accession
Pilo	chr1	24740862	24741064	203	24741018	14.49	4.70046	3.09847	0.29597	Intron	intron (NM_026719, intron 1 of 15)	Lmbrd1	NM_026719
Pilo	chr1	87495146	87495358	213	87495228	6.39	5.15674	4.4168	0.65148	Promoter	5' UTR (NM_030194, exon 1 of 12)	Sp140	NM_001013817
Pilo	chr1	90135205	90135423	219	90135317	11.08	6.86932	4.64707	2.16386	Intron	intron (NM_001177364, intron 15 of 42)	Mroh2a	NM_001281466
Pilo	chr1	90152588	90152866	279	90152620	7.67	4.92814	4.29327	0.50044	Exon	exon (NM_001177364, exon 36 of 43)	Mroh2a	NM_001281466
Pilo	chr1	90152937	90153256	320	90153166	11.51	8.20957	5.68574	3.34696	Exon	exon (NM_001177364, exon 37 of 43)	Mroh2a	NM_001281466
Pilo	chr1	90174125	90174333	209	90174214	11.93	5.86499	4.31162	1.28849	Promoter	promoter-TSS (NM_172505)	Hjurp;A730008H23Rik	NM_198652;NM_172505
Pilo	chr1	90183795	90183994	200	90183893	8.1	5.31347	4.13575	0.78802	Intergenic	Intergenic	Hjurp;Ugt1a10;A730008H23Rik;Dnajb3;Mroh2a;Ugt1a6b;Ugt1a6a;Ugt1a7c;Trpm8;Ugt1a9;Ugt1a5;6430706D22Rik;Ugt1a1;Ugt1a2	NM_201410;NM_145079;NM_172505;NM_201644;NM_201645;NM_198652;NM_008299;NM_134252;NM_201641;NM_201642;NM_201643;NM_013701;NR_040291;NM_001281466
Pilo	chr1	104524673	104524904	232	104524855	14.92	11.4162	7.23572	6.27961	Intergenic	LSU-rRNA_Hsa|rRNA|rRNA
Pilo	chr1	124253618	124253965	348	124253789	20.46	20.1225	10.7299	14.542	Intergenic	LSU-rRNA_Hsa|rRNA|rRNA
Pilo	chr1	138261478	138261677	200	138261509	11.08	9.08008	6.04119	4.12873	Intergenic	LSU-rRNA_Hsa|rRNA|rRNA	Camsap2;9230116N13Rik;Ddx59	NM_001081360;NM_026500;NR_024328
Pilo	chr1	167167110	167167309	200	167167216	9.8	8.53863	6.45383	3.62786	Promoter	promoter-TSS (NM_145513)	Tiprl	NM_145513
Pilo	chr1	169270305	169270645	341	169270468	22.16	8.40735	3.86079	3.52794	Intergenic	LSU-rRNA_Hsa|rRNA|rRNA	Tmco1;Uck2;Aldh9a1;Mgst3	NM_025569;NM_019993;NM_001039483;NM_030724
Pilo	chr1	172995958	172996301	344	172996123	11.51	8.62321	5.95649	3.70639	Promoter	tRNA-Leu-CTG|tRNA|tRNA	Mir6546	NR_106103
Pilo	chr1	173008202	173008401	200	173008321	9.8	6.37105	5.00169	1.70588	Intergenic	CpG	Fcgr3;1700009P17Rik;Pcp4l1;Mir6546;Fcgr4;Mpz;Sdhc	NM_025321;NM_001081275;NM_025557;NM_008623;NR_106103;NM_144559;NM_010188
Pilo	chr1	182627104	182627303	200	182627196	5.54	4.13474	3.90754	0	Promoter	promoter-TSS (NM_013729)	Mixl1	NM_013729
Pilo	chr1	192726608	192726842	235	192726694	9.8	6.95301	5.40182	2.22899	Intron	intron (NM_178775, intron 2 of 14)	Rps6kc1	NM_178775
Pilo	chr1	193007021	193007446	426	193007155	8.95	7.36449	5.94457	2.57769	Promoter	promoter-TSS (NM_007498)	Atf3	NM_007498
Pilo	chr1	193048195	193048455	261	193048333	13.64	13.6121	8.74548	8.32736	Intergenic	CpG	Nenf;Atf3;Fam71a	NM_001109759;NM_025424;NM_007498
Pilo	chr1	197067645	197068130	486	197067932	44.76	18.8305	5.08397	13.3043	Intergenic	CpG	Cr2	NM_007758
Pilo	chr10	11211931	11212131	201	11211955	20.03	7.09102	3.50559	2.35432	Intergenic	LSU-rRNA_Hsa|rRNA|rRNA	Epm2a	NM_010146
Pilo	chr10	17667839	17668129	291	17667943	11.08	11.0062	7.21771	5.90017	Promoter	promoter-TSS (NM_001033432)	Heca	NM_001033432
Pilo	chr10	43988035	43988244	210	43988165	10.23	9.75369	6.70846	4.74166	Promoter	promoter-TSS (NM_053069)	Atg5	NM_053069
Pilo	chr10	52249424	52249741	318	52249574	14.07	6.17367	3.76652	1.55451	Intergenic	Intergenic	Zfa-ps;Nus1	NM_030250;NR_037920
Pilo	chr10	57685842	57686124	283	57685941	16.62	7.66459	4.40589	2.84664	Intergenic	Intergenic	Dux;Gm4981;Gcc2	NM_027375;NM_001081954;NM_001034869
Pilo	chr10	57686430	57686773	344	57686737	28.56	7.02967	2.95584	2.29897	Intergenic	Intergenic	Dux;Gm4981;Lims1;Gcc2	NM_027375;NM_026148;NM_001081954;NM_001034869
Pilo	chr10	57686834	57688207	1374	57688025	30.26	20.4662	7.85513	14.8675	Intergenic	Intergenic	Dux;Gm4981;Lims1;Gcc2	NM_027375;NM_026148;NM_001081954;NM_001034869
Pilo	chr10	57690790	57691218	429	57690834	20.46	10.9285	5.36494	5.84399	Intergenic	Intergenic	Dux;Gm4981;Lims1;Gcc2	NM_027375;NM_026148;NM_001081954;NM_001034869
Pilo	chr10	57693624	57693896	273	57693764	14.07	5.96639	3.65682	1.36334	Exon	exon (NM_001081954, exon 1 of 1)	Dux	NM_001081954
Pilo	chr10	57694041	57695540	1500	57695148	29.41	11.5922	4.34442	6.44383	Promoter	exon (NM_001081954, exon 1 of 1)	Dux	NM_001081954
Pilo	chr10	57702207	57702468	262	57702283	14.07	8.41215	5.02203	3.52826	Promoter	Intergenic	Gm4981	NM_001034869
Pilo	chr10	65931307	65931540	234	65931433	8.95	7.22659	5.85362	2.47706	Intergenic	L1Md_T|LINE|L1
Pilo	chr10	79611444	79611672	229	79611547	8.95	7.36449	5.94457	2.57769	Intron	CpG	Midn	NM_021565
Pilo	chr10	80641427	80641654	228	80641491	16.62	12.6399	7.34315	7.42221	Promoter	promoter-TSS (NR_028549)	Snord37;Dapk3	NM_001190474;NM_001190473;NR_028549
Pilo	chr10	82417929	82418227	299	82418065	13.64	11.3449	7.31992	6.21113	Intergenic	SSU-rRNA_Hsa|rRNA|rRNA	Chst11;Eid3;Txnrd1	NM_025499;NM_015762;NM_001042523;NM_001042513;NM_021439;NM_001042514
Pilo	chr10	126727430	126727770	341	126727578	14.07	12.5229	7.53305	7.31281	Promoter	promoter-TSS (NM_007837)	Ddit3;Mbd6	NM_007837;NM_001290183;NM_033072
Pilo	chr11	3023898	3024137	240	3024069	19.61	9.02981	4.62047	4.08966	Promoter	promoter-TSS (NR_003517)	Pisd-ps3;Pisd-ps1	NR_003517;NR_003518
Pilo	chr11	3025615	3026008	394	3025635	17.9	6.85934	3.90543	2.15488	Exon	non-coding (NR_003517, exon 2 of 7)	Pisd-ps3;Pisd-ps1	NR_003517;NR_003518
Pilo	chr11	3026954	3027763	810	3027368	48.59	19.8491	4.9592	14.2816	Exon	intron (NR_003518, intron 2 of 6)	Pisd-ps3;Pisd-ps1	NR_003517;NR_003518
Pilo	chr11	3027865	3028683	819	3028497	30.26	14.3451	5.21057	9.0168	Intron	intron (NR_003518, intron 3 of 6)	Pisd-ps3;Pisd-ps1	NR_003517;NR_003518
Pilo	chr11	3029114	3029637	524	3029454	33.67	12.6807	4.33417	7.45968	Exon	intron (NR_003518, intron 4 of 6)	Pisd-ps3;Pisd-ps1	NR_003517;NR_003518
Pilo	chr11	3029724	3030066	343	3029915	34.1	14.4929	4.74319	9.15818	Exon	non-coding (NR_003517, exon 6 of 7)	Pisd-ps3;Pisd-ps1	NR_003517;NR_003518
Pilo	chr11	3030753	3031669	917	3030937	41.35	16.6034	4.70509	11.1571	Exon	TTS (NM_030207)	Pisd-ps3;Pisd-ps1	NR_003517;NR_003518
Pilo	chr11	3031973	3033360	1388	3032136	49.44	23.6732	5.86563	17.913	Exon	TTS (NR_003517)	Sfi1	NM_030207
Pilo	chr11	3034349	3034763	415	3034391	35.8	8.3151	2.96811	3.445	Exon	intron (NM_030207, intron 28 of 32)	Sfi1	NM_030207
Pilo	chr11	3035031	3035994	964	3035658	54.99	18.8561	4.30659	13.3287	Exon	exon (NM_030207, exon 27 of 33)	Sfi1	NM_030207
Pilo	chr11	3036567	3037474	908	3036676	39.64	10.738	3.34768	5.66672	Exon	exon (NM_030207, exon 23 of 33)	Sfi1	NM_030207
Pilo	chr11	3042349	3042734	386	3042556	44.33	7.89324	2.51831	3.05813	Exon	intron (NM_030207, intron 20 of 32)	Sfi1	NM_030207
Pilo	chr11	3042872	3043971	1100	3043283	43.05	12.0892	3.40423	6.91439	Exon	intron (NM_030207, intron 19 of 32)	Sfi1	NM_030207
Pilo	chr11	3044103	3044392	290	3044219	32.82	7.41749	2.88082	2.62769	Exon	exon (NM_030207, exon 18 of 33)	Sfi1	NM_030207
Pilo	chr11	3044566	3045145	580	3044874	44.33	14.3729	3.89429	9.04319	Exon	exon (NM_030207, exon 17 of 33)	Sfi1	NM_030207
Pilo	chr11	3046009	3046296	288	3046174	45.61	11.3573	3.19234	6.22322	Exon	intron (NM_030207, intron 15 of 32)	Sfi1	NM_030207
Pilo	chr11	3047493	3047775	283	3047614	39.21	11.6712	3.54001	6.52068	Intron	RMER4B|LTR|ERVK	Sfi1	NM_030207
Pilo	chr11	3049534	3050489	956	3049871	51.15	18.4963	4.36032	12.9855	Intron	intron (NM_030207, intron 14 of 32)	Sfi1	NM_030207
Pilo	chr11	3050723	3051016	294	3050943	37.08	9.567	3.12158	4.57933	Intron	intron (NM_030207, intron 14 of 32)	Sfi1	NM_030207
Pilo	chr11	3057771	3058035	265	3057915	35.38	8.10817	2.8826	3.25312	Exon	exon (NM_030207, exon 11 of 33)	Sfi1	NM_030207
Pilo	chr11	3058746	3059000	255	3058875	35.38	6.94528	2.60217	2.22899	Intron	B1_Mur1|SINE|Alu	Sfi1	NM_030207
Pilo	chr11	3059999	3060198	200	3060067	44.76	9.49879	2.85973	4.51388	Exon	exon (NM_030207, exon 10 of 33)	Sfi1	NM_030207
Pilo	chr11	3065446	3065725	280	3065582	53.28	13.3095	3.22332	8.05168	Exon	exon (NM_030207, exon 8 of 33)	Sfi1	NM_030207
Pilo	chr11	3068709	3069016	308	3068847	83.12	18.7966	3.11547	13.2734	Intron	intron (NM_030207, intron 7 of 32)	Sfi1	NM_030207
Pilo	chr11	3084359	3084562	204	3084403	31.54	6.13291	2.56237	1.51884	Intron	B1_Mus2|SINE|Alu	Sfi1	NM_030207
Pilo	chr11	3092167	3092460	294	3092307	41.35	8.14662	2.65991	3.28869	Intron	B3|SINE|B2	Sfi1	NM_030207
Pilo	chr11	3092875	3093866	992	3093182	77.58	29.4873	4.86844	23.3948	Promoter	promoter-TSS (NM_030207)	Sfi1	NM_030207
Pilo	chr11	4961883	4962122	240	4962002	8.1	7.36449	5.43531	2.57769	Intron	CpG	Gas2l1	NM_030228;NM_144560;NM_001190406;NM_001190408
Pilo	chr11	20232634	20232854	221	20232739	9.8	8.53863	6.45383	3.62786	Promoter	promoter-TSS (NM_018861)	Slc1a4	NM_018861
Pilo	chr11	33654921	33655148	228	33654985	10.23	7.99793	5.61494	3.1496	Intron	LSU-rRNA_Hsa|rRNA|rRNA	Kcnip1	NM_027398;NM_001290690;NM_001190885;NM_001190886
Pilo	chr11	52147246	52147480	235	52147292	6.82	5.15674	4.67143	0.65148	Intergenic	Intergenic	Tcf7;Vdac1;9530068E07Rik;Skp1a	NM_011543;NM_011694;NM_009331;NM_153117
Pilo	chr11	108872867	108873424	558	108873151	95.91	58.2921	8.80956	48.8587	Intergenic	LSU-rRNA_Hsa|rRNA|rRNA	Axin2	NM_015732
Pilo	chr11	118151567	118151791	225	118151657	11.08	11.0062	7.21771	5.90017	Promoter	promoter-TSS (NM_001033528)	Usp36	NM_001033528
Pilo	chr12	20237434	20237654	221	20237544	10.66	8.87476	6.40447	3.94081	Intergenic	MMERGLN-int|LTR|ERV1
Pilo	chr12	20239818	20240201	384	20239995	9.8	8.3844	6.35508	3.50817	Intergenic	MMERGLN-int|LTR|ERV1
Pilo	chr12	79451796	79452156	361	79451970	28.13	12.7692	4.85536	7.54063	Intron	LSU-rRNA_Hsa|rRNA|rRNA	Gphn	NM_145965;NM_172952
Pilo	chr12	100883203	100883408	206	100883385	23.87	9.09299	4.14496	4.13779	Intergenic	LSU-rRNA_Hsa|rRNA|rRNA	Efcab11;1700064M15Rik	NM_030172;NR_045288
Pilo	chr12	111829460	111829743	284	111829572	14.49	14.9608	9.25474	9.59295	Promoter	promoter-TSS (NR_033340)	B930059L03Rik	NR_033340
Pilo	chr13	9833493	9833869	377	9833682	32.39	13.7817	4.77066	8.48409	Intergenic	L1Md_T|LINE|L1	Chrm3;Zmynd11	NM_033269;NM_001199141;NM_144516
Pilo	chr13	44964840	44965479	640	44964994	31.97	9.87633	3.66315	4.85666	Intron	LSU-rRNA_Hsa|rRNA|rRNA	Jarid2	NM_001205044;NM_021878;NM_001205043
Pilo	chr13	49777381	49777600	220	49777483	9.8	8.53863	6.45383	3.62786	Promoter	promoter-TSS (NM_172015)	Iars	NM_172015
Pilo	chr13	66083766	66084009	244	66083866	8.1	7.36449	5.43531	2.57769	Intergenic	RLTR45-int|LTR|ERVK
Pilo	chr13	97960497	97960720	224	97960541	29.84	13.5501	5.13953	8.27776	Intron	intron (NM_010422, intron 3 of 13)	Hexb	NM_010422
Pilo	chr13	113368258	113368626	369	113368444	25.57	19.6141	8.85824	14.0566	Intron	LSU-rRNA_Hsa|rRNA|rRNA	Il31ra	NM_139299
Pilo	chr13	120283850	120284145	296	120283940	11.93	5.86499	4.31162	1.28849	Exon	exon (NM_001177666, exon 3 of 3)	Gm7120	NM_001039244;NM_001177666
Pilo	chr14	105114901	105115303	403	105115071	16.62	17.7401	10.5279	12.2513	Intron	LSU-rRNA_Hsa|rRNA|rRNA	D130009I18Rik	NR_015593
Pilo	chr15	38228732	38228952	221	38228849	10.66	7.99793	5.82806	3.1496	Intron	CpG	Klf10	NM_013692;NM_001289471
Pilo	chr15	38400492	38400816	325	38400651	11.08	11.0062	7.21771	5.90017	Intergenic	CpG	Mir6951;Azin1;2310043O21Rik	NM_001102458;NR_105916;NM_018745;NR_045757
Pilo	chr15	47371420	47371649	230	47371588	19.18	10.0802	5.04526	5.0533	Intergenic	Intergenic	Csmd3	NM_001081391
Pilo	chr15	75933838	75934121	284	75933958	8.95	5.94877	4.97557	1.34608	Exon	exon (NM_144848, exon 2 of 2)	Eppk1	NM_144848
Pilo	chr15	75934859	75935417	559	75934955	9.8	7.84372	6.00202	3.01291	Exon	exon (NM_144848, exon 2 of 2)	Eppk1	NM_144848
Pilo	chr15	81846642	81846906	265	81846779	14.49	14.9608	9.25474	9.59295	Promoter	promoter-TSS (NM_010247)	Desi1;Xrcc6	NM_134095;NM_010247
Pilo	chr15	86025140	86025671	532	86025329	20.46	14.2141	7.15326	8.89456	Intergenic	LSU-rRNA_Hsa|rRNA|rRNA	Tbc1d22a;Cerk;Gramd4	NM_145476;NM_001205353;NM_145475;NM_172611
Pilo	chr15	91737185	91737749	565	91737518	11.08	7.48577	5.03432	2.69093	Exon	exon (NM_207243, exon 33 of 44)	Muc19	NM_207243
Pilo	chr15	91737987	91738837	851	91738131	18.33	7.28745	3.86571	2.53362	Exon	exon (NM_207243, exon 33 of 44)	Muc19	NM_207243
Pilo	chr15	91739062	91739565	504	91739237	15.77	6.9063	4.19277	2.19523	Exon	exon (NM_207243, exon 34 of 44)	Muc19	NM_207243
Pilo	chr15	91739909	91740846	938	91740227	16.2	14.9606	8.59866	9.59295	Exon	exon (NM_207243, exon 34 of 44)	Muc19	NM_207243
Pilo	chr15	91813523	91813745	223	91813671	10.66	9.58311	6.85655	4.59502	Intergenic	Intergenic	Cntn1;Muc19	NM_001159648;NM_207243
Pilo	chr15	101807811	101808121	311	101807959	8.95	6.74347	5.52842	2.04309	Intergenic	CpG	Krt76;Krt79;Krt78;Eif4b;Krt4;Krt8;Krt18	NM_008475;NM_010664;NM_031170;NM_001033177;NM_146063;NM_212487;NM_145625
Pilo	chr16	3232744	3232994	251	3232824	10.66	7.20596	5.29824	2.45917	Intergenic	Intergenic
Pilo	chr16	11143991	11144471	481	11144202	96.76	21.5733	3.15347	15.9278	Intron	LSU-rRNA_Hsa|rRNA|rRNA	Zc3h7a	NR_027502;NM_145931
Pilo	chr16	17222290	17222649	360	17222463	33.25	19.6848	6.84942	14.126	Intergenic	LSU-rRNA_Hsa|rRNA|rRNA	Pi4ka;Hic2;Rimbp3;Ccdc116;Tmem191c;Mir130b;Ydjc;Mir301b;Ube2l3;2610318N02Rik;Sdf2l1	NM_029779;NR_029659;NM_177473;NR_030415;NM_009456;NM_026940;NM_001033338;NM_183287;NM_022324;NM_001164606;NM_001001983;NM_178922
Pilo	chr16	57391452	57391885	434	57391628	83.12	15.2834	2.71348	9.89611	Intron	LSU-rRNA_Hsa|rRNA|rRNA	Filip1l;Cmss1	NM_001040397;NM_025599
Pilo	chr17	3029848	3030115	268	3029951	18.33	12.1886	6.44285	7.00717	Intergenic	Intergenic	Scaf8;Pisd-ps2	NM_134123;NR_003519
Pilo	chr17	3077619	3078104	486	3077915	26.43	6.0158	2.74272	1.40965	Exon	intron (NR_003519, intron 4 of 7)	Pisd-ps2	NR_003519
Pilo	chr17	3079351	3079893	543	3079423	23.87	13.2304	6.03634	7.97724	Exon	intron (NR_003519, intron 2 of 7)	Pisd-ps2	NR_003519
Pilo	chr17	3080204	3080430	227	3080352	18.33	4.75456	2.76122	0.34287	Intron	intron (NR_003519, intron 2 of 7)	Pisd-ps2	NR_003519
Pilo	chr17	3080583	3081017	435	3080855	20.03	5.83711	3.00479	1.26948	Exon	intron (NR_003519, intron 2 of 7)	Pisd-ps2	NR_003519
Pilo	chr17	3081940	3083095	1156	3082380	44.76	13.8746	3.81298	8.57005	Intron	intron (NR_003519, intron 1 of 7)	Pisd-ps2	NR_003519
Pilo	chr17	6476275	6476477	203	6476362	8.52	7.36449	5.68994	2.57769	Intergenic	CpG	Tmem181b-ps;Dynlt1b	NM_009342;NR_033520
Pilo	chr17	26645487	26645713	227	26645564	10.23	7.99793	5.61494	3.1496	Promoter	promoter-TSS (NM_013642)	Dusp1	NM_013642
Pilo	chr17	34324275	34324489	215	34324439	11.08	9.08008	6.04119	4.12873	Promoter	promoter-TSS (NM_001161730)	Tap1;Psmb9	NM_013683;NM_001161730;NM_013585
Pilo	chr17	35561714	35562081	368	35561759	6.82	5.15674	4.67143	0.65148	Promoter	promoter-TSS (NM_207648)	H2-Q6;H2-Q8	NM_207648;NM_023124
Pilo	chr17	37165617	37165816	200	37165702	7.67	6.23548	5.18069	1.58031	Intergenic	Intergenic	Znrd1;Znrd1as;1700031A10Rik;Olfr90;H2-M5;Ppp1r11;2410137M14Rik;Zfp57;Rnf39;Gabbr1;Mog;Olfr91;Olfr92	NM_146477;NM_029602;NM_001013745;NM_146456;NM_001115075;NM_029632;NR_045439;NR_033137;NM_001099632;NM_019439;NM_029747;NM_001168502;NM_023162;NM_001168501;NM_010814;NM_182714
Pilo	chr17	39979901	39985825	5925	39982616	144.07	27.9307	2.90142	21.9362	Promoter	non-coding (NR_046233, exon 1 of 1)	Rn45s	NR_046233
Pilo	chr17	47648093	47648362	270	47648229	12.36	12.2932	7.9816	7.09899	Intron	intron (NM_001081636, intron 1 of 6)	Ccnd3	NM_001081636;NM_001081635
Pilo	chr18	3113354	3113716	363	3113650	8.52	7.36449	5.68994	2.57769	Intergenic	Intergenic	Vmn1r238	NM_001167539
Pilo	chr18	3114225	3114574	350	3114371	7.67	6.23548	5.18069	1.58031	Intergenic	Intergenic	Vmn1r238	NM_001167539
Pilo	chr18	3117671	3117891	221	3117884	9.8	6.95301	5.40182	2.22899	Intergenic	Intergenic	Vmn1r238	NM_001167539
Pilo	chr18	3117989	3118674	686	3118034	14.49	6.17367	3.87308	1.55451	Intergenic	Intergenic	Vmn1r238	NM_001167539
Pilo	chr18	3118949	3119148	200	3119010	9.38	6.95301	5.1887	2.22899	Intergenic	Intergenic	Vmn1r238	NM_001167539
Pilo	chr18	20780739	20780959	221	20780883	6.39	5.15674	4.4168	0.65148	Intergenic	(CCCCAG)n|Simple_repeat|Simple_repeat	Dsg2;Dsg3;B4galt6;Ttr	NM_030596;NM_007883;NM_019737;NM_013697
Pilo	chr18	36894593	36894803	211	36894660	10.23	9.75369	6.70846	4.74166	Promoter	promoter-TSS (NM_028036)	Tmco6	NM_028036
Pilo	chr18	68851606	68852080	475	68851782	24.72	25.6079	12.8611	19.7367	Intergenic	LSU-rRNA_Hsa|rRNA|rRNA	Mir6356	NR_105774
Pilo	chr18	82390243	82390803	561	82390410	30.26	10.6508	3.90793	5.58266	Intergenic	Intergenic
Pilo	chr18	85867319	85867682	364	85867486	10.66	9.75369	6.96309	4.74166	Intergenic	LSU-rRNA_Hsa|rRNA|rRNA
Pilo	chr19	8893739	8893996	258	8893837	8.52	7.36449	5.68994	2.57769	Promoter	promoter-TSS (NM_027412)	Hnrnpul2;Ttc9c	NM_001081196;NM_027412
Pilo	chr19	43599047	43599296	250	43599174	9.38	8.53863	6.1992	3.62786	Promoter	promoter-TSS (NM_010324)	Got1	NM_010324
Pilo	chr19	58187834	58188188	355	58188019	22.16	12.6839	5.79119	7.46174	Intron	(CACAG)n|Simple_repeat|Simple_repeat	Atrnl1	NM_181415
Pilo	chr19	60656835	60657074	240	60656953	8.52	7.36449	5.68994	2.57769	Promoter	promoter-TSS (NM_030197)	Cacul1	NM_001172096;NM_001172097;NM_030197
Pilo	chr19	61275473	61275694	222	61275645	44.33	7.89324	2.51831	3.05813	Intergenic	Intergenic	Gm7102;Csf2ra	NM_009970;NM_001177513
Pilo	chr19	61302181	61302428	248	61302289	10.23	9.58311	6.60581	4.59502	Exon	CpG-7700	Csf2ra	NM_009970
Pilo	chr19	61302515	61302761	247	61302697	10.66	7.99793	5.82806	3.1496	Exon	CpG-7700	Csf2ra	NM_009970
Pilo	chr2	3249757	3249984	228	3249828	9.38	8.53863	6.1992	3.62786	Promoter	promoter-TSS (NM_001013376)	Rpp38;Acbd7	NM_030063;NM_001013376
Pilo	chr2	5300180	5300548	369	5300373	36.23	14.8223	4.65385	9.47386	Intron	LSU-rRNA_Hsa|rRNA|rRNA	Camk1d	NM_001290376;NM_177343;NM_001290374;NM_001290375
Pilo	chr2	20821370	20821945	576	20821671	24.3	25.6079	12.648	19.7367	Intron	LSU-rRNA_Hsa|rRNA|rRNA	Arhgap21	NM_001081364;NM_001128084
Pilo	chr2	22600230	22600564	335	22600394	18.75	9.25272	4.9387	4.28656	Intergenic	LSU-rRNA_Hsa|rRNA|rRNA	Mir3967;Apbb1ip;Gad2	NM_008078;NM_019456;NR_039548
Pilo	chr2	73705856	73706056	201	73706016	13.64	11.3449	7.31992	6.21113	Intron	LSU-rRNA_Hsa|rRNA|rRNA	Atf2	NM_001025093;NM_009715;NM_001284369;NM_001284376;NM_001284374;NM_001284373;NM_001284372;NM_001284371;NM_001284370
Pilo	chr2	129024310	129024575	266	129024432	13.21	13.6121	8.49086	8.32736	Promoter	promoter-TSS (NM_001159593)	Slc20a1	NM_015747;NM_001159593
Pilo	chr2	148286198	148286430	233	148286229	6.82	4.07966	3.90996	0	Intergenic	L1Md_T|LINE|L1	Thbd;Sstr4;Cd93	NM_010740;NM_009219;NM_009378
Pilo	chr2	151320239	151320438	200	151320402	6.39	5.15674	4.4168	0.65148	Intron	CpG	Nsfl1c	NM_198326;NM_001291074
Pilo	chr2	152223797	152224112	316	152223935	16.2	14.9606	8.59866	9.59295	Promoter	promoter-TSS (NM_011438)	Sox12	NM_011438
Pilo	chr3	3001760	3001994	235	3001838	10.23	9.75369	6.70846	4.74166	Intergenic	Intergenic
Pilo	chr3	5860451	5860882	432	5860685	84.82	6.39653	1.78797	1.73075	Intergenic	LSU-rRNA_Hsa|rRNA|rRNA
Pilo	chr3	82927891	82928103	213	82928072	16.62	10.2513	5.87452	5.20302	Intergenic	L1VL4|LINE|L1	Plrg1;Fga;Fgb	NM_010196;NM_001111048;NM_181849;NM_016784
Pilo	chr3	120952747	120952955	209	120952851	9.38	8.53863	6.1992	3.62786	Intron	LSU-rRNA_Hsa|rRNA|rRNA	Tmem56	NM_178936
Pilo	chr4	3008878	3009318	441	3009041	11.08	7.7606	5.20792	2.93406	Intergenic	Intergenic	Vmn1r2	NM_001167534
Pilo	chr4	3092227	3092587	361	3092402	16.62	14.9606	8.81178	9.59295	Intergenic	Intergenic	Vmn1r2;Vmn1r3	NM_001167535;NM_001167534
Pilo	chr4	3103890	3104271	382	3104073	16.2	15.8553	9.14751	10.4473	Intergenic	Intergenic	Vmn1r2;Vmn1r3	NM_001167535;NM_001167534
Pilo	chr4	3107345	3107801	457	3107542	10.23	9.45645	6.529	4.47555	Intergenic	Intergenic	Vmn1r2;Vmn1r3	NM_001167535;NM_001167534
Pilo	chr4	42962961	42963178	218	42963117	8.1	7.36449	5.43531	2.57769	Promoter	CpG	Dnajb5	NM_019874
Pilo	chr4	61232599	61232974	376	61232819	13.64	11.6969	7.54631	6.54558	Intergenic	Intergenic	Mup16;Mup17;LOC100048884	NM_001199333;NM_001199936;NM_001200006
Pilo	chr4	118219669	118221434	1766	118220528	88.23	22.5177	3.43203	16.8226	Promoter	G-rich|Low_complexity|Low_complexity	Tmem125	NM_172383
Pilo	chr4	125933680	125933922	243	125933816	11.08	10.1632	6.71243	5.13218	Promoter	promoter-TSS (NM_144941)	Map7d1	NM_144941;NM_001145970
Pilo	chr4	132768303	132768523	221	132768421	10.23	9.75369	6.70846	4.74166	Promoter	promoter-TSS (NM_008154)	Gpr3	NM_008154
Pilo	chr4	141279182	141279392	211	141279269	8.95	7.36449	5.94457	2.57769	Promoter	promoter-TSS (NM_001017966)	Ddi2	NM_001017966
Pilo	chr4	145364300	145364602	303	145364409	7.67	4.98931	4.33621	0.54143	Intergenic	CpG	Gm13238;Gm13242	NR_033612;NM_001103158
Pilo	chr4	145617705	145617950	246	145617848	8.52	5.94877	4.76245	1.34608	Intergenic	CpG	Gm13247;1700095A21Rik	NR_045468;NM_001243138;NM_001243139
Pilo	chr4	151236631	151236830	200	151236733	11.08	9.08008	6.04119	4.12873	Promoter	promoter-TSS (NM_001195565)	Camta1	NM_001081557;NM_001195565
Pilo	chr5	24728584	24728857	274	24728715	10.66	7.99793	5.82806	3.1496	Promoter	promoter-TSS (NM_144908)	Galnt11	NM_144908
Pilo	chr5	26333539	26333812	274	26333643	9.38	6.95301	5.1887	2.22899	Promoter	Intergenic	Gm1979	NM_001281519
Pilo	chr5	33071596	33071958	363	33071811	18.33	15.9468	8.70655	10.5323	Intergenic	Intergenic	Pisd;Prr14l;Yes1	NM_177298;NM_001205132;NM_001205133;NM_194340;NM_009535
Pilo	chr5	33072886	33073091	206	33072922	14.49	8.41215	5.16411	3.52826	Intergenic	Intergenic	Pisd;Prr14l;Yes1	NM_177298;NM_001205132;NM_001205133;NM_194340;NM_009535
Pilo	chr5	33076773	33076972	200	33076798	23.44	7.60524	3.49193	2.79653	Intergenic	Intergenic	Pisd;Prr14l;Yes1	NM_177298;NM_001205132;NM_001205133;NM_194340;NM_009535
Pilo	chr5	33079481	33079851	371	33079632	14.49	11.4162	7.04197	6.27961	Exon	3' UTR (NM_177298, exon 8 of 8)	Pisd	NM_177298
Pilo	chr5	33080182	33080538	357	33080347	18.33	7.28745	3.86571	2.53362	Intron	intron (NM_177298, intron 7 of 7)	Pisd	NM_177298
Pilo	chr5	33080709	33080993	285	33080776	9.8	5.64811	4.50152	1.0932	Exon	intron (NM_177298, intron 6 of 7)	Pisd	NM_177298
Pilo	chr5	33081856	33082081	226	33082024	11.93	8.20957	5.87948	3.34696	Exon	exon (NM_177298, exon 4 of 8)	Pisd	NM_177298
Pilo	chr5	88975413	88975631	219	88975474	8.52	7.36449	5.68994	2.57769	Intergenic	L1Md_T|LINE|L1	Ambn;Rufy3;Utp3;Igj;Enam	NM_001289774;NM_152839;NM_009664;NM_001289775;NM_001289776;NM_001289777;NM_027530;NM_017468;NM_023054
Pilo	chr5	112705425	112705785	361	112705491	11.08	11.0062	7.21771	5.90017	Promoter	promoter-TSS (NM_009419)	Tpst2	NM_009419
Pilo	chr5	145901074	145901299	226	145901169	12.36	12.2932	7.9816	7.09899	Promoter	promoter-TSS (NM_001033313)	Bud31;Pdap1	NM_001008705;NM_001033313
Pilo	chr5	147072478	147072782	305	147072749	78	16.2909	2.92603	10.8597	Intron	LSU-rRNA_Hsa|rRNA|rRNA	Cdk8	NM_153599
Pilo	chr6	3083909	3084140	232	3083962	7.25	6.23548	4.92606	1.58031	Intergenic	Intergenic
Pilo	chr6	3087846	3088137	292	3087991	11.51	11.0062	7.47234	5.90017	Intergenic	Intergenic
Pilo	chr6	3132823	3133136	314	3133011	9.38	7.55317	5.57924	2.74986	Intergenic	Intergenic
Pilo	chr6	3150714	3151677	964	3151218	62.23	31.023	6.32318	24.8356	Intergenic	SSU-rRNA_Hsa|rRNA|rRNA	Gm8579	NR_036696
Pilo	chr6	44742901	44743200	300	44742980	14.07	8.41215	5.02203	3.52826	Intergenic	LSU-rRNA_Hsa|rRNA|rRNA
Pilo	chr6	47601718	47602092	375	47601799	14.92	7.20446	4.57431	2.45905	Intergenic	RMER12B|LTR|ERVK	Ezh2;Rn4.5s	NM_001146689;NM_007971;NR_002841
Pilo	chr6	47605670	47606067	398	47605736	17.05	6.89203	3.74477	2.1855	Intergenic	promoter-TSS (NR_002841).5	Ezh2;Rn4.5s	NM_001146689;NM_007971;NR_002841
Pilo	chr6	47610107	47610555	449	47610407	16.2	6.7293	3.82163	2.03328	Intergenic	promoter-TSS (NR_002841).6	Ezh2;Rn4.5s	NM_001146689;NM_007971;NR_002841
Pilo	chr6	47613735	47613957	223	47613854	17.9	6.60524	3.78046	1.91751	Intergenic	promoter-TSS (NR_002841).7	Ezh2;Rn4.5s	NM_001146689;NM_007971;NR_002841
Pilo	chr6	47614264	47614537	274	47614425	15.77	6.00544	3.71041	1.40016	Intergenic	promoter-TSS (NR_002841).7	Ezh2;Rn4.5s	NM_001146689;NM_007971;NR_002841
Pilo	chr6	47618076	47618297	222	47618168	22.16	10.9706	4.97098	5.8835	Intergenic	promoter-TSS (NR_002841).8	Ezh2;Rn4.5s	NM_001146689;NM_007971;NR_002841
Pilo	chr6	47623438	47623678	241	47623601	14.92	4.70046	3.18372	0.29597	Intergenic	RMER12B|LTR|ERVK	Ezh2;Rn4.5s	NM_001146689;NM_007971;NR_002841
Pilo	chr6	47631049	47631268	220	47631116	23.44	11.5039	5.1137	6.36219	Promoter	promoter-TSS (NR_002841)	Rn4.5s	NR_002841
Pilo	chr6	47631731	47632289	559	47632215	14.92	5.57996	3.65105	1.03038	Promoter	promoter-TSS (NR_002841)	Rn4.5s	NR_002841
Pilo	chr6	47635335	47635538	204	47635413	19.61	7.99138	4.12146	3.1496	Intergenic	promoter-TSS (NR_002841).2	Ezh2;Rn4.5s	NM_001146689;NM_007971;NR_002841
Pilo	chr6	47636205	47636631	427	47636378	20.46	14.9085	7.55626	9.55441	Intergenic	RMER12B|LTR|ERVK	Ezh2;Rn4.5s	NM_001146689;NM_007971;NR_002841
Pilo	chr6	47694228	47694638	411	47694300	25.15	10.1558	4.21749	5.12593	Intergenic	promoter-TSS (NR_002841).3	Pdia4;Rn4.5s;Mir704;Zfp398;Zfp786	NR_002841;NM_173034;NM_009787;NM_177882;NM_027477;NR_030485
Pilo	chr6	47695068	47695509	442	47695338	18.33	5.85335	3.22142	1.28431	Intergenic	RMER12B|LTR|ERVK	Pdia4;Rn4.5s;Mir704;Zfp398;Zfp786	NR_002841;NM_173034;NM_009787;NM_177882;NM_027477;NR_030485
Pilo	chr6	47698569	47699023	455	47698699	27.71	13.8394	5.54169	8.53869	Intergenic	CpG	Pdia4;Rn4.5s;Mir704;Zfp398;Zfp786	NR_002841;NM_173034;NM_009787;NM_177882;NM_027477;NR_030485
Pilo	chr6	47699478	47699843	366	47699769	17.05	6.60524	3.60996	1.91751	Intergenic	RMER12B|LTR|ERVK	Pdia4;Rn4.5s;Mir704;Zfp398;Zfp786	NR_002841;NM_173034;NM_009787;NM_177882;NM_027477;NR_030485
Pilo	chr6	47703228	47703928	701	47703262	22.16	9.51158	4.32178	4.52656	Intergenic	promoter-TSS (NR_002841).4	Pdia4;Rn4.5s;Mir704;Zfp398;Zfp786	NR_002841;NM_173034;NM_009787;NM_177882;NM_027477;NR_030485
Pilo	chr6	47704156	47704356	201	47704227	17.9	6.27603	3.62113	1.6156	Intergenic	Intergenic	Pdia4;Rn4.5s;Mir704;Zfp398;Zfp786	NR_002841;NM_173034;NM_009787;NM_177882;NM_027477;NR_030485
Pilo	chr6	47708382	47708844	463	47708768	19.18	7.58348	3.85134	2.77768	Intergenic	Intergenic	Pdia4;Rn4.5s;Mir704;Zfp398;Zfp786	NR_002841;NM_173034;NM_009787;NM_177882;NM_027477;NR_030485
Pilo	chr6	47713926	47714406	481	47714255	19.18	8.1341	4.10184	3.27799	Intergenic	Intergenic	Pdia4;Rn4.5s;Mir704;Zfp398;Zfp786	NR_002841;NM_173034;NM_009787;NM_177882;NM_027477;NR_030485
Pilo	chr6	47722731	47723113	383	47722948	12.79	6.01382	4.17799	1.40836	Intergenic	Intergenic	Pdia4;Rn4.5s;Mir704;Zfp398;Zfp786	NR_002841;NM_173034;NM_009787;NM_177882;NM_027477;NR_030485
Pilo	chr6	49186352	49186714	363	49186508	32.82	11.9912	4.22761	6.82365	Intergenic	LSU-rRNA_Hsa|rRNA|rRNA	Ccdc126;Igf2bp3;Tra2a	NM_175098;NM_198102;NM_023670
Pilo	chr6	86422178	86422500	323	86422327	14.92	12.5229	7.95929	7.31281	Intergenic	CpG	C87436;Pcyox1;2310040G24Rik;Tia1;1600020E01Rik;Pcbp1;Snrpg	NM_001243742;NM_001243741;NM_025823;NM_026506;NM_011585;NM_001164079;NM_001164078;NM_011865;NR_040293;NR_040292;NM_146170;NR_037961;NR_037960
Pilo	chr6	88810957	88811178	222	88811106	8.1	7.36449	5.43531	2.57769	Intron	intron (NM_176973, intron 2 of 7)	Podxl2	NM_176973
Pilo	chr6	145881304	145881674	371	145881498	19.18	10.0802	5.04526	5.0533	Promoter	LSU-rRNA_Hsa|rRNA|rRNA	Sspn	NM_010656
Pilo	chr7	4866677	4866943	267	4866819	9.8	8.53863	6.45383	3.62786	Promoter	promoter-TSS (NM_170759)	Zfp628	NM_170759
Pilo	chr7	12595706	12596292	587	12596054	48.59	16.4259	4.13266	10.9878	Intergenic	Intergenic	Vmn1r76;Vmn1r77	NM_134205;NM_001166731
Pilo	chr7	12596902	12597254	353	12597062	15.77	13.7287	8.38554	8.43612	Intergenic	Intergenic	Vmn1r76;Vmn1r77	NM_134205;NM_001166731
Pilo	chr7	12597903	12598131	229	12598058	10.23	8.87476	6.17027	3.94081	Intergenic	Intergenic	Vmn1r76;Vmn1r77	NM_134205;NM_001166731
Pilo	chr7	19895409	19895654	246	19895499	8.95	7.36449	5.94457	2.57769	Promoter	promoter-TSS (NM_008036)	Fosb	NM_008036
Pilo	chr7	28272201	28272430	230	28272337	10.66	9.75369	6.96309	4.74166	Intron	CpG	Sertad1	NM_018820
Pilo	chr7	31911992	31912191	200	31912092	9.8	6.95301	5.40182	2.22899	Promoter	promoter-TSS (NM_011322)	Scn1b	NM_011322
Pilo	chr7	67024136	67024472	337	67024295	16.62	7.66459	4.40589	2.84664	Promoter	Intergenic	Snord116l2	NR_033779
Pilo	chr7	67034266	67034472	207	67034341	14.92	8.2993	5.23638	3.42979	Intergenic	Intergenic	Snurf;D7Ertd715e;Snord116l2;Snord116l1;Snord64;Snrpn;Snord116	NM_001082962;NM_001082961;NM_033174;NM_013670;NR_028529;NR_033778;NR_033779;NR_015456;NR_002895
Pilo	chr7	67036730	67036934	205	67036869	13.64	5.46828	3.65996	0.9267	Intergenic	Intergenic	Snurf;D7Ertd715e;Snord116l2;Snord116l1;Snord64;Snrpn;Snord116	NM_001082962;NM_001082961;NM_033174;NM_013670;NR_028529;NR_033778;NR_033779;NR_015456;NR_002895
Pilo	chr7	89919941	89920370	430	89920337	24.3	8.23007	3.61371	3.36558	Intron	intron (NM_001159672, intron 18 of 19)	Eftud1	NM_001159672;NM_175317
Pilo	chr7	96148099	96148509	411	96148208	6.39	5.15674	4.4168	0.65148	Intergenic	L1Md_A|LINE|L1
Pilo	chr7	119822646	119822931	286	119822802	15.34	16.3374	9.764	10.9015	Promoter	promoter-TSS (NM_009346)	Tead1	NM_001166584;NM_009346
Pilo	chr7	137977868	137978152	285	137977970	29.84	8.67725	3.42635	3.75699	Intergenic	LSU-rRNA_Hsa|rRNA|rRNA	Tacc2;Btbd16;Plekha1;Mir7061	NM_206856;NM_133942;NR_106028;NM_021314;NM_001081038;NM_001004468
Pilo	chr7	149281168	149281379	212	149281293	9.8	6.95301	5.40182	2.22899	Promoter	promoter-TSS (NM_008748)	Dusp8	NM_008748
Pilo	chr8	3754283	3754631	349	3754446	20.46	10.9285	5.36494	5.84399	Intergenic	SSU-rRNA_Hsa|rRNA|rRNA	Mcemp1;Fcer2a;Clec4g;Trappc5;Retn;Rprl3;Cd209a;Cd209e	NM_013517;NM_025701;NM_001253747;NM_022984;NM_001253745;NM_001253743;NM_026985;NM_001253746;NR_024198;NM_130905;NM_029465;NM_001253739;NM_133238;NM_001253737;NM_001204959
Pilo	chr8	14306931	14307431	501	14307175	25.57	12.6201	5.31494	7.40449	Intron	intron (NM_172910, intron 3 of 15)	Dlgap2	NM_172910;NM_001145965
Pilo	chr8	15519739	15520180	442	15519932	23.87	5.42882	2.7633	0.89427	Intergenic	LSU-rRNA_Hsa|rRNA|rRNA
Pilo	chr8	19759664	19760340	677	19760169	32.82	15.9754	5.63681	10.5597	Intergenic	Intergenic	4930467E23Rik	NM_001039553
Pilo	chr8	19784629	19785084	456	19784817	17.05	10.9345	5.86033	5.84938	Intergenic	CpG	4930467E23Rik	NM_001039553
Pilo	chr8	19892465	19893064	600	19892912	16.2	10.6593	5.97129	5.59028	Intergenic	CpG	Gm15319;2610005L07Rik;6820431F20Rik	NM_001177408;NR_030708;NR_028428
Pilo	chr8	19924183	19925194	1012	19924365	20.89	10.9285	5.4715	5.84399	Intergenic	Intergenic	Gm15319;2610005L07Rik;6820431F20Rik	NM_001177408;NR_030708;NR_028428
Pilo	chr8	19926163	19927087	925	19926603	20.46	9.55513	4.68554	4.56764	Intergenic	Intergenic	Gm15319;2610005L07Rik;6820431F20Rik	NM_001177408;NR_030708;NR_028428
Pilo	chr8	19976305	19976504	200	19976429	12.79	4.79185	3.44684	0.37333	Intergenic	Intergenic	Gm15319;2610005L07Rik;6820431F20Rik	NM_001177408;NR_030708;NR_028428
Pilo	chr8	20019829	20020104	276	20019877	16.62	7.66459	4.40589	2.84664	Intron	CpG	2610005L07Rik;6820431F20Rik	NR_030708;NR_028428
Pilo	chr8	56198604	56198901	298	56198771	19.18	7.11234	3.64279	2.37405	Intergenic	Intergenic	Gpm6a	NM_153581;NM_001253754;NM_001253756
Pilo	chr8	56199085	56199586	502	56199390	32.82	15.878	5.59948	10.4693	Intergenic	Intergenic	Gpm6a	NM_153581;NM_001253754;NM_001253756
Pilo	chr8	56201399	56201621	223	56201593	20.03	5.83711	3.00479	1.26948	Intergenic	Intergenic	Gpm6a	NM_153581;NM_001253754;NM_001253756
Pilo	chr8	56201982	56202701	720	56202179	37.51	15.8339	4.89944	10.4268	Intergenic	Intergenic	Gpm6a	NM_153581;NM_001253754;NM_001253756
Pilo	chr8	56205358	56206322	965	56205837	32.82	14.9956	5.26805	9.62654	Intergenic	Intergenic	Gpm6a	NM_153581;NM_001253754;NM_001253756
Pilo	chr8	56207957	56209053	1097	56208816	39.21	26.9214	8.62973	20.9759	Intergenic	Intergenic	Gpm6a	NM_153581;NM_001253754;NM_001253756
Pilo	chr8	57977254	57977986	733	57977385	13.21	5.46828	3.5534	0.9267	Intergenic	Intergenic
Pilo	chr8	57987778	57988180	403	57987991	10.66	7.13489	5.25051	2.394	Intergenic	Intergenic
Pilo	chr8	57988499	57988699	201	57988661	10.66	7.4273	5.44679	2.6371	Intergenic	Intergenic
Pilo	chr8	71943571	71943833	263	71943640	9.38	6.95301	5.1887	2.22899	Intergenic	RMER13B|LTR|ERVK	Gm10033	NR_038043;NR_038044
Pilo	chr8	71996574	71996778	205	71996699	11.93	8.53727	6.10135	3.62786	Intergenic	RMER13B|LTR|ERVK	Gm10033	NR_038043;NR_038044
Pilo	chr8	71998703	71998997	295	71998805	15.77	9.31879	5.59036	4.34575	Intergenic	Intergenic	Gm10033	NR_038043;NR_038044
Pilo	chr8	73222555	73222875	321	73222744	15.34	16.3374	9.764	10.9015	Exon	5' UTR (NM_010592, exon 1 of 1)	Jund	NM_010592;NM_001286944
Pilo	chr8	75016545	75016758	214	75016652	10.66	9.75369	6.96309	4.74166	Promoter	promoter-TSS (NM_177766)	Slc35e1	NM_177766
Pilo	chr8	86716537	86716801	265	86716633	12.36	12.2932	7.9816	7.09899	Intergenic	CpG	Zswim4;4930432K21Rik;D8Ertd738e;Mir24-2;Nanos3;Mir27a;Rfx1;Mir23a;Ccdc130;Cc2d1a;Dcaf15;Mri1;Mir3074-2;Mir181d;Mir181c;Podnl1	NR_029740;NR_029741;NM_009055;NM_145970;NR_029821;NR_030534;NR_029746;NM_001007571;NM_001163752;NM_026350;NM_029045;NM_172502;NM_001294281;NM_001013384;NM_026423;NM_172503;NR_037294;NM_194059
Pilo	chr8	96910080	96910378	299	96910226	19.18	22.0916	12.0556	16.4133	Promoter	promoter-TSS (NM_022331)	Herpud1	NM_022331
Pilo	chr8	126134093	126134391	299	126134252	9.38	6.23946	4.717	1.58125	Intergenic	Intergenic	Gas8;Dbndd1;Rhou	NM_018855;NM_001170976;NM_028146;NM_001170975;NM_133955
Pilo	chr8	126145898	126146259	362	126146030	11.51	8.62321	5.95649	3.70639	Intergenic	Intergenic	Gas8;Rhou	NM_018855;NM_133955
Pilo	chr9	3258687	3259044	358	3258862	26	30.9884	15.0005	24.802	Intergenic	LSU-rRNA_Hsa|rRNA|rRNA	4930433N12Rik;Alkbh8	NR_027988;NM_026303
Pilo	chr9	32848729	32848928	200	32848830	5.97	4.13474	4.16217	0	Intergenic	L1Md_A|LINE|L1
Pilo	chr9	56071331	56071809	479	56071620	60.95	24.8733	5.16276	19.0459	Intron	LSU-rRNA_Hsa|rRNA|rRNA	Peak1	NM_172924
Pilo	chr9	110183779	110183998	220	110183824	33.25	12.6807	4.28089	7.45968	Promoter	LSU-rRNA_Hsa|rRNA|rRNA	Mir6236	NR_105744
Pilo	chr9	121839538	121839860	323	121839633	8.52	7.36449	5.68994	2.57769	Intergenic	(CAGG)n|Simple_repeat|Simple_repeat	Fam198a;Cyp8b1;Pomgnt2;Higd1a;Ackr2;Ccdc13;1700048O20Rik	NM_010012;NM_021609;NM_028384;NM_153540;NM_019814;NM_001276719;NM_001289558;NR_033553;NM_001289559;NM_177743;NM_001199927;NM_001289560
Pilo	chr9	123370923	123371165	243	123371112	42.62	15.5586	4.36245	10.161	Exon	3' UTR (NM_153168, exon 21 of 21)	Lars2	NM_153168
Pilo	chrX	30517916	30518136	221	30518000	10.23	7.58214	5.34756	2.77666	Intergenic	L1Md_F2|LINE|L1
Pilo	chrX	107612618	107612817	200	107612741	7.25	6.23548	4.92606	1.58031	Intergenic	L1Md_T|LINE|L1	Gm7134	NR_033597
Pilo	chrX	109484489	109484736	248	109484559	39.21	10.8988	3.35121	5.81913	Intron	intron (NM_026565, intron 8 of 8)	Apool	NM_026565
Pilo	chrX	131585601	131585832	232	131585663	7.67	6.20693	5.16215	1.58031	Intron	intron (NR_040282, intron 2 of 3)	3632454L22Rik	NR_040282
Pilo	chrX	166429121	166429477	357	166429299	22.59	7.35993	3.51056	2.57769	Intergenic	TTS (NM_183151)	G530011O06Rik;Mid1	NR_029457;NM_010797;NM_001290505;NM_001290504;NM_001290506;NM_001290512
Pilo	chrX	166430018	166430227	210	166430176	36.23	11.9012	3.79907	6.73775	Intergenic	Intergenic	G530011O06Rik;Mid1	NR_029457;NM_010797;NM_001290505;NM_001290504;NM_001290506;NM_001290512
Pilo	chrX	166435018	166435239	222	166435150	27.28	8.93043	3.59793	3.99495	Intergenic	CpG	G530011O06Rik;Mid1	NR_029457;NM_010797;NM_001290505;NM_001290504;NM_001290506;NM_001290512
Pilo	chrX	166437396	166437728	333	166437553	36.66	12.4809	4.00607	7.28087	Intergenic	Intergenic	G530011O06Rik;Mid1	NR_029457;NM_010797;NM_001290505;NM_001290504;NM_001290506;NM_001290512
Pilo	chrX	166440596	166440889	294	166440702	36.66	9.23779	3.13809	4.27655	Intergenic	Intergenic	G530011O06Rik;Mid1	NR_029457;NM_010797;NM_001290505;NM_001290504;NM_001290506;NM_001290512
Pilo	chrX	166443156	166443393	238	166443326	41.77	10.8929	3.29016	5.81342	Intergenic	PB1D7|SINE|Alu	G530011O06Rik;Mid1	NR_029457;NM_010797;NM_001290505;NM_001290504;NM_001290506;NM_001290512
Pilo	chrX	166446557	166446761	205	166446727	37.08	6.33454	2.38021	1.67151	Intergenic	Intergenic	G530011O06Rik;Mid1	NR_029457;NM_010797;NM_001290505;NM_001290504;NM_001290506;NM_001290512
Pilo
Pilo	chr1	104524702	104524907	206	104524856	13.47	11.3449	7.23695	4.88782	Intergenic	LSU-rRNA_Hsa|rRNA|rRNA
Pilo	chr1	193048251	193048456	206	193048302	9.37	6.95301	5.18658	1.23553	Intergenic	CpG	Nenf;Atf3;Fam71a	NM_001109759;NM_025424;NM_007498
Pilo	chr10	57687193	57687609	417	57687300	23.43	8.45597	3.81764	2.46393	Intergenic	Intergenic	Dux;Gm4981;Lims1;Gcc2	NM_027375;NM_026148;NM_001081954;NM_001034869
Pilo	chr10	80641433	80641657	225	80641494	15.23	12.5432	7.3779	5.8349	Promoter	promoter-TSS (NR_028549)	Snord37;Dapk3	NM_001190474;NM_001190473;NR_028549
Pilo	chr11	3033040	3033245	206	3033108	33.98	5.7628	2.42901	0.31469	Exon	exon (NM_030207, exon 30 of 33)	Sfi1	NM_030207
Pilo	chr11	3068749	3069024	276	3068855	69.13	12.1258	2.5973	5.47843	Intron	intron (NM_030207, intron 7 of 32)	Sfi1	NM_030207
Pilo	chr11	3093168	3093497	330	3093269	52.14	7.21113	2.21409	1.42599	Promoter	CpG	Sfi1	NM_030207
Pilo	chr11	108872907	108873384	478	108873154	103.1	21.336	2.97442	12.2036	Intergenic	LSU-rRNA_Hsa|rRNA|rRNA	Axin2	NM_015732
Pilo	chr11	115885438	115885654	217	115885541	11.13	9.39037	6.26025	3.26339	Intron	CpG-2829	H3f3b	NM_008211
Pilo	chr12	79451926	79452127	202	79451980	26.95	8.13604	3.49348	2.21558	Intron	LSU-rRNA_Hsa|rRNA|rRNA	Gphn	NM_145965;NM_172952
Pilo	chr13	45719253	45719507	255	45719353	8.79	5.94877	4.89367	0.43206	Intron	(ATG)n|Simple_repeat|Simple_repeat	Atxn1	NM_001199305;NM_001199304;NM_009124
Pilo	chr15	95107088	95107300	213	95107206	11.13	9.39037	6.26025	3.26339	Intron	intron (NM_016743, intron 16 of 20)	Nell2	NM_001289653
Pilo	chr16	11144031	11144400	370	11144214	104.86	9.70542	1.96041	3.53375	Intron	LSU-rRNA_Hsa|rRNA|rRNA	Zc3h7a	NR_027502;NM_145931
Pilo	chr16	17222300	17222499	200	17222462	28.71	8.09834	3.30059	2.18358	Intergenic	LSU-rRNA_Hsa|rRNA|rRNA	Pi4ka;Hic2;Rimbp3;Ccdc116;Tmem191c;Mir130b;Ydjc;Mir301b;Ube2l3;2610318N02Rik;Sdf2l1	NM_029779;NR_029659;NM_177473;NR_030415;NM_009456;NM_026940;NM_001033338;NM_183287;NM_022324;NM_001164606;NM_001001983;NM_178922
Pilo	chr16	57391570	57391895	326	57391737	88.46	9.71931	2.08045	3.54526	Intron	LSU-rRNA_Hsa|rRNA|rRNA	Filip1l;Cmss1	NM_001040397;NM_025599
Pilo	chr17	39979957	39981969	2013	39981183	170.47	8.66755	1.61768	2.6564	Exon	non-coding (NR_046233, exon 1 of 1)	Rn45s	NR_046233
Pilo	chr17	39982849	39983288	440	39982910	168.72	6.26979	1.48874	0.67365	Exon	non-coding (NR_046233, exon 1 of 1)	Rn45s	NR_046233
Pilo	chr17	39983510	39983766	257	39983588	111.89	14.6044	2.30392	7.48695	Exon	non-coding (NR_046233, exon 1 of 1)	Rn45s	NR_046233
Pilo	chr17	39983974	39984203	230	39984133	103.1	14.2958	2.34154	7.27777	Exon	non-coding (NR_046233, exon 1 of 1)	Rn45s	NR_046233
Pilo	chr17	39984520	39985123	604	39985123	106.03	4.16005	1.46622	0	Exon	non-coding (NR_046233, exon 1 of 1)	Rn45s	NR_046233
Pilo	chr17	39985217	39985726	510	39985382	161.69	9.58166	1.69466	3.4286	Exon	non-coding (NR_046233, exon 1 of 1)	Rn45s	NR_046233
Pilo	chr18	68851748	68851974	227	68851780	28.12	9.3646	3.63993	3.25788	Intergenic	LSU-rRNA_Hsa|rRNA|rRNA	Mir6356	NR_105774
Pilo	chr18	85867436	85867667	232	85867498	14.06	12.5229	7.52987	5.8162	Intergenic	LSU-rRNA_Hsa|rRNA|rRNA
Pilo	chr6	3132812	3133025	214	3132836	8.2	5.94877	4.60076	0.43206	Intergenic	Intergenic
Pilo	chr6	3150758	3151412	655	3151088	57.41	19.6063	4.23265	11.6042	Intergenic	SSU-rRNA_Hsa|rRNA|rRNA	Gm8579	NR_036696
Pilo	chr7	28272151	28272385	235	28272273	10.54	8.08653	5.83071	2.17744	Intron	CpG	Sertad1	NM_018820
Pilo	chr8	15519752	15519959	208	15519929	24.6	5.06283	2.56045	0	Intergenic	LSU-rRNA_Hsa|rRNA|rRNA
Pilo	chr8	113618412	113618611	200	113618587	8.79	5.31347	4.44879	0	Promoter	promoter-TSS (NM_198308)	Pdpr	NM_198308
Pilo	chr9	56071373	56071670	298	56071525	48.04	19.8491	4.90374	11.8136	Intron	LSU-rRNA_Hsa|rRNA|rRNA	Peak1	NM_172924
Pilo	chr9	123370926	123371289	364	123371109	44.52	13.8746	3.79354	6.91684	Exon	3' UTR (NM_153168, exon 21 of 21)	Lars2	NM_153168
Pilo
Pilo	chr1	9535722	9536298	577	9535872	12	10.0983	6.4391	5.05449	Promoter	exon (NM_021511, exon 1 of 1)	Adhfe1	NM_175236;NR_027664
Pilo	chr1	10222539	10222787	249	10222629	11	7.49399	5.00515	2.98868	Promoter	promoter-TSS (NM_001102430)	Arfgef1	NM_001102430
Pilo	chr1	11616737	11616962	226	11616872	13	11.2386	6.93441	6.03887	Intron	L1Md_T|LINE|L1	A830018L16Rik	NM_177173;NM_001160369
Pilo	chr1	13363486	13363788	303	13363608	15	13.6062	7.92504	8.14911	Intron	CpG	Ncoa2	NM_008678;NM_001077695
Pilo	chr1	14745466	14745777	312	14745490	8	5.88284	4.45784	1.72017	Exon	exon (NM_010827, exon 1 of 2)	Msc	NM_010827
Pilo	chr1	16608717	16608968	252	16608889	10	7.91589	5.44847	3.22888	Intron	CpG	Ube2w	NM_001271016;NM_001271017;NR_073122;NM_025773
Pilo	chr1	20924839	20925038	200	20924904	9	6.87904	4.95315	2.4342	Exon	exon (NM_028829, exon 3 of 3)	Paqr8	NM_028829
Pilo	chr1	24106681	24106990	310	24106828	10	7.91589	5.44847	3.22888	Exon	CpG	Fam135a	NM_026604
Pilo	chr1	24107100	24107329	230	24107280	8	5.88284	4.45784	1.72017	Promoter	promoter-TSS (NM_026604)	Fam135a	NM_026604
Pilo	chr1	24620392	24620738	347	24620685	113	8.14179	1.76887	3.4343	Intergenic	Intergenic	Lmbrd1;Col19a1	NM_026719;NM_007733
Pilo	chr1	34858569	34858773	205	34858759	8	5.88284	4.45784	1.72017	Exon	5' UTR (NM_183019, exon 1 of 10)	Arhgef4	NM_183019
Pilo	chr1	36300971	36301228	258	36301067	10	7.91589	5.44847	3.22888	Promoter	promoter-TSS (NM_198899)	Uggt1	NM_198899
Pilo	chr1	36568575	36568776	202	36568720	11	7.49399	5.00515	2.98868	Promoter	promoter-TSS (NM_053186)	Cnnm3	NM_053186;NM_001039551
Pilo	chr1	36614429	36614639	211	36614538	10	7.91589	5.44847	3.22888	Intron	CpG	Sema4c	NM_001126047
Pilo	chr1	37776686	37776893	208	37776802	11	8.98996	5.94378	4.11307	Promoter	promoter-TSS (NM_028096)	2010300C02Rik	NM_028096
Pilo	chr1	37921571	37921970	400	37921916	11	8.98996	5.94378	4.11307	Promoter	CpG	Tsga10	NM_207228
Pilo	chr1	39044417	39044665	249	39044504	8	5.88284	4.45784	1.72017	Promoter	promoter-TSS (NM_026850)	Pdcl3	NM_026850
Pilo	chr1	39634150	39634380	231	39634207	11	8.98996	5.94378	4.11307	Promoter	promoter-TSS (NM_001033135)	Rnf149	NM_001033135
Pilo	chr1	39957382	39957638	257	39957608	9	6.87904	4.95315	2.4342	Promoter	promoter-TSS (NM_001252201)	Map4k4	NM_001252200;NM_001252201;NM_001252202;NM_008696
Pilo	chr1	40738037	40738276	240	40738082	8	5.88284	4.45784	1.72017	Promoter	promoter-TSS (NM_001033289)	Slc9a2	NM_001033289
Pilo	chr1	46909556	46910130	575	46910048	11	8.54569	5.66566	3.79073	Intron	CpG	Slc39a10	NM_172653
Pilo	chr1	46910331	46910563	233	46910388	10	7.91589	5.44847	3.22888	Promoter	promoter-TSS (NM_172653)	Slc39a10	NM_172653
Pilo	chr1	47686231	47686491	261	47686368	7	4.93142	3.96252	1.10458	Intergenic	L1Md_F|LINE|L1
Pilo	chr1	55083964	55084210	247	55084022	9	6.87904	4.95315	2.4342	Exon	CpG	Sf3b1	NM_031179
Pilo	chr1	55144268	55144507	240	55144406	11	8.98996	5.94378	4.11307	Promoter	promoter-TSS (NM_008303)	Hspe1	NM_008303
Pilo	chr1	55144767	55145119	353	55144794	9	5.65481	4.17096	1.72017	Promoter	promoter-TSS (NM_008303)	Hspd1;Hspe1	NM_010477;NM_008303
Pilo	chr1	55188191	55188503	313	55188331	8	5.88284	4.45784	1.72017	Exon	CpG	Mob4	NM_025283
Pilo	chr1	55420304	55420550	247	55420363	8	5.88284	4.45784	1.72017	Promoter	promoter-TSS (NM_001113367)	Boll	NM_029267;NM_001113367
Pilo	chr1	55463200	55463426	227	55463374	10	4.89361	3.55263	1.10458	Exon	exon (NM_001114663, exon 1 of 6)	Plcl1	NM_001114663
Pilo	chr1	57434408	57434642	235	57434561	8	5.88284	4.45784	1.72017	Promoter	promoter-TSS (NR_037999)	4930558J18Rik;1700066M21Rik	NR_037999;NM_028546
Pilo	chr1	58480484	58480694	211	58480570	10	7.91589	5.44847	3.22888	Intron	CpG	Clk1	NM_001042634;NR_027854;NR_027853
Pilo	chr1	60237220	60237430	211	60237242	10	6.55591	4.58806	2.31997	Promoter	promoter-TSS (NM_173444)	Nbeal1	NM_173444
Pilo	chr1	60400168	60400367	200	60400314	9	6.05782	4.42913	1.88197	Promoter	promoter-TSS (NM_030013)	Cyp20a1	NM_030013
Pilo	chr1	60466247	60466472	226	60466300	9	6.87904	4.95315	2.4342	Promoter	promoter-TSS (NM_198127)	Abi2	NM_001198571;NM_198127;NM_001198570
Pilo	chr1	60623418	60623677	260	60623548	11	8.98996	5.94378	4.11307	Promoter	promoter-TSS (NM_001045513)	Raph1	NM_001045513
Pilo	chr1	61685259	61685472	214	61685436	15	11.5647	6.67353	6.32256	Promoter	promoter-TSS (NM_001081050)	Pard3b	NM_001081050
Pilo	chr1	66863610	66863934	325	66863642	9	6.87904	4.95315	2.4342	Intron	CpG	Kansl1l	NM_177645;NM_001122738
Pilo	chr1	66864014	66864288	275	66864213	11	8.98996	5.94378	4.11307	Promoter	promoter-TSS (NM_177645)	Kansl1l	NM_177645;NM_001122738
Pilo	chr1	74331419	74331624	206	74331509	9	6.87904	4.95315	2.4342	Promoter	promoter-TSS (NM_025580)	Pnkd;Aamp	NM_146110;NM_025580;NM_001190444;NM_001039509
Pilo	chr1	75207301	75207500	200	75207436	8	5.88284	4.45784	1.72017	Promoter	promoter-TSS (NM_011494)	Stk16;Glb1l	NM_029010;NM_011494;NM_001277992;NR_102731
Pilo	chr1	75313684	75314019	336	75313836	8	5.88284	4.45784	1.72017	Promoter	promoter-TSS (NM_016878)	Dnpep	NM_016878
Pilo	chr1	75419046	75419245	200	75419115	8	5.88284	4.45784	1.72017	Exon	exon (NM_001085370, exon 28 of 39)	Speg	NM_007463;NM_001085370
Pilo	chr1	75425662	75425892	231	75425705	8	5.88284	4.45784	1.72017	Exon	exon (NM_001085370, exon 35 of 39)	Speg	NM_007463;NM_001085370
Pilo	chr1	75475999	75476292	294	75476051	8	5.55836	4.24924	1.68947	Promoter	promoter-TSS (NM_177056)	Tmem198;Chpf	NM_177056;NM_001001566;NM_001001565
Pilo	chr1	78654497	78654696	200	78654694	9	4.16568	3.22967	0.7057	Promoter	promoter-TSS (NM_001136226)	Utp14b	NM_001136226
Pilo	chr1	82313339	82313538	200	82313500	8	5.88284	4.45784	1.72017	Intron	CpG	Rhbdd1	NM_029777
Pilo	chr1	84835899	84836098	200	84836010	7	4.93142	3.96252	1.10458	Promoter	promoter-TSS (NM_133975)	Fbxo36;Trip12	NM_025386;NM_133975
Pilo	chr1	87372560	87372823	264	87372756	9	6.87904	4.95315	2.4342	Intergenic	RLTR6-int|LTR|ERV1
Pilo	chr1	87942566	87942765	200	87942725	10	6.55591	4.58806	2.31997	Exon	exon (NM_001144993, exon 1 of 3)	2810459M11Rik	NM_001144992;NM_001144993
Pilo	chr1	87961189	87961467	279	87961337	9	6.87904	4.95315	2.4342	Promoter	5' UTR (NM_027357, exon 1 of 25)	Psmd1	NM_027357
Pilo	chr1	88423126	88423440	315	88423242	8	5.88284	4.45784	1.72017	Promoter	promoter-TSS (NM_008972)	Ptma	NM_008972
Pilo	chr1	90102050	90102249	200	90102138	6	4.02977	3.46721	0.57855	Exon	exon (NM_008299, exon 1 of 1)	Dnajb3	NM_008299
Pilo	chr1	90173864	90174251	388	90174089	20	8.36621	4.04422	3.63881	Promoter	promoter-TSS (NM_172505)	Hjurp;A730008H23Rik	NM_198652;NM_172505
Pilo	chr1	91477816	91478032	217	91477905	12	8.4662	5.42225	3.72326	Intron	CpG	Agap1	NM_178119;NM_001037136
Pilo	chr1	91827007	91827252	246	91827148	7	4.93142	3.96252	1.10458	Exon	exon (NM_010262, exon 1 of 2)	Gbx2	NM_010262
Pilo	chr1	91827978	91828177	200	91828054	10	7.91589	5.44847	3.22888	Promoter	promoter-TSS (NM_010262)	Gbx2	NM_010262
Pilo	chr1	94077354	94077553	200	94077442	8	5.88284	4.45784	1.72017	Intergenic	CpG	Hdac4	NM_207225
Pilo	chr1	94998049	94998248	200	94998186	8	5.88284	4.45784	1.72017	Intron	intron (NM_001110315, intron 1 of 46)	Kif1a	NM_001110315;NM_001294149;NM_008440
Pilo	chr1	95341887	95342289	403	95342021	8	5.88284	4.45784	1.72017	Promoter	CpG	Hdlbp	NM_001301364
Pilo	chr1	95650781	95651023	243	95650854	11	7.49399	5.00515	2.98868	Promoter	promoter-TSS (NM_174874)	Atg4b	NM_174874
Pilo	chr1	97414378	97414577	200	97414511	9	6.87904	4.95315	2.4342	Intergenic	L1Md_T|LINE|L1	St8sia4	NM_009183
Pilo	chr1	99992086	99992288	203	99992177	10	7.91589	5.44847	3.22888	Promoter	promoter-TSS (NM_013626)	Pam	NM_013626
Pilo	chr1	107887139	107887362	224	107887166	9	6.87904	4.95315	2.4342	Exon	5' UTR (NM_001122676, exon 1 of 14)	Zcchc2	NM_001122676;NM_001122675
Pilo	chr1	107887635	107887949	315	107887751	8	5.88284	4.45784	1.72017	Exon	exon (NM_001122676, exon 1 of 14)	Zcchc2	NM_001122676;NM_001122675
Pilo	chr1	116079486	116079771	286	116079762	9	4.16568	3.22967	0.7057	Intergenic	L1Md_T|LINE|L1
Pilo	chr1	120218503	120218718	216	120218579	9	6.87904	4.95315	2.4342	Exon	CpG	Nifk	NM_026472
Pilo	chr1	121422722	121422973	252	121422818	10	7.91589	5.44847	3.22888	Promoter	5' UTR (NM_146103, exon 1 of 1)	Tmem185b	NM_146103
Pilo	chr1	122499530	122499729	200	122499643	10	7.91589	5.44847	3.22888	Exon	exon (NM_010133, exon 1 of 2)	En1	NM_010133
Pilo	chr1	129670749	129671014	266	129670840	10	7.91589	5.44847	3.22888	Promoter	promoter-TSS (NR_045298)	2900009J06Rik	NR_045298
Pilo	chr1	130140970	130141169	200	130141101	10	7.91589	5.44847	3.22888	Exon	exon (NM_026390, exon 1 of 13)	Ubxn4	NM_026390
Pilo	chr1	132496843	132497055	213	132497031	9	6.87904	4.95315	2.4342	Intron	L1Md_F|LINE|L1	Zp3r	NM_009581
Pilo	chr1	132530204	132530451	248	132530330	8	5.88284	4.45784	1.72017	Promoter	(GA)n|Simple_repeat|Simple_repeat	Zp3r	NM_009581
Pilo	chr1	133874300	133874521	222	133874458	9	6.87904	4.95315	2.4342	Exon	exon (NM_145977, exon 3 of 5)	Slc45a3	NM_145977;NM_001177628
Pilo	chr1	134027802	134028024	223	134027862	12	5.86093	3.85094	1.72017	Intron	(GGA)n|Simple_repeat|Simple_repeat	Cdk18	NM_008795
Pilo	chr1	136195618	136195817	200	136195728	10	7.91589	5.44847	3.22888	Exon	CpG-536	Ppfia4	NM_001144855
Pilo	chr1	137180080	137180455	376	137180265	8	5.88284	4.45784	1.72017	Exon	exon (NM_145417, exon 1 of 11)	Rnpep	NM_001159624;NM_145417
Pilo	chr1	138521874	138522093	220	138522048	9	5.65481	4.17096	1.72017	Exon	exon (NM_177643, exon 2 of 2)	Zfp281	NM_001160251;NM_177643
Pilo	chr1	140515881	140516140	260	140516009	10	7.91589	5.44847	3.22888	Exon	CpG	Nek7	NM_021605
Pilo	chr1	141351214	141351471	258	141351338	8	5.88284	4.45784	1.72017	Promoter	promoter-TSS (NM_009791)	Aspm	NM_009791
Pilo	chr1	152240265	152240477	213	152240380	7	4.93142	3.96252	1.10458	Promoter	promoter-TSS (NM_145511)	BC003331	NM_001077237;NM_145511
Pilo	chr1	153192151	153192350	200	153192220	8	5.88284	4.45784	1.72017	Intron	CpG	Ivns1abp	NM_001039511;NM_054102;NM_001039512
Pilo	chr1	154613814	154614091	278	154613936	8	5.88284	4.45784	1.72017	Exon	exon (NM_026369, exon 1 of 4)	Arpc5	NM_026369
Pilo	chr1	155334488	155334752	265	155334580	11	8.98996	5.94378	4.11307	Exon	CpG	Dhx9	NM_007842
Pilo	chr1	156930539	156930746	208	156930567	7	4.93142	3.96252	1.10458	Intergenic	CpG	Ier5;Mr1;Stx6	NM_008209;NM_021433;NM_010500
Pilo	chr1	157005796	157005995	200	157005846	9	6.5147	4.72138	2.3042	Promoter	promoter-TSS (NM_021433)	Stx6	NM_021433
Pilo	chr1	157819888	157820155	268	157820023	9	6.87904	4.95315	2.4342	Exon	5' UTR (NM_001039184, exon 1 of 38)	Cep350	NM_001039184
Pilo	chr1	158648647	158648846	200	158648808	8	5.88284	4.45784	1.72017	Intron	CpG	Fam20b	NM_145413
Pilo	chr1	162143018	162143290	273	162143144	8	5.88284	4.45784	1.72017	Promoter	promoter-TSS (NM_009786)	Cacybp	NM_009786
Pilo	chr1	167389980	167390215	236	167390116	9	6.87904	4.95315	2.4342	Promoter	CpG	Mpc2	NM_027430
Pilo	chr1	167589687	167589939	253	167589842	7	4.93142	3.96252	1.10458	Intron	intron (NM_001038846, intron 2 of 5)	Rcsd1	NM_001038846;NM_178593
Pilo	chr1	167933346	167933637	292	167933519	14	12.4085	7.42973	7.05724	Promoter	promoter-TSS (NM_198932)	Pou2f1	NM_011137;NM_198932
Pilo	chr1	168309139	168309338	200	168309174	7	4.93142	3.96252	1.10458	Promoter	promoter-TSS (NM_030245)	Tada1	NM_030245
Pilo	chr1	168339833	168340032	200	168339859	8	5.88284	4.45784	1.72017	Promoter	promoter-TSS (NM_175170)	Pogk	NM_175170;NM_001142948
Pilo	chr1	168931305	168931622	318	168931466	12	10.0983	6.4391	5.05449	Promoter	promoter-TSS (NM_175461)	Gm16701;Fam78b	NR_037988;NM_175461;NM_001160262;NM_001160261
Pilo	chr1	169270301	169270666	366	169270473	34	12.2486	4.02928	6.92376	Intergenic	LSU-rRNA_Hsa|rRNA|rRNA	Tmco1;Uck2;Aldh9a1;Mgst3	NM_025569;NM_019993;NM_001039483;NM_030724
Pilo	chr1	172519720	172520027	308	172519861	12	8.4662	5.42225	3.72326	Promoter	5' UTR (NM_001109985, exon 1 of 10)	Nos1ap	NM_001109985
Pilo	chr1	172995713	172995922	210	172995835	14	6.83012	4.10362	2.4342	Promoter	CpG	Mir6546	NR_106103
Pilo	chr1	173001997	173002272	276	173002194	14	7.57466	4.51821	3.05446	Intergenic	Intergenic	Mpz;Fcgr2b;1700009P17Rik;Mir6546;Fcgr4;Fcgr3;Sdhc	NM_025321;NM_001081275;NM_001077189;NM_008623;NM_010187;NR_106103;NM_144559;NM_010188
Pilo	chr1	173002557	173002945	389	173002746	16	6.73984	3.78297	2.4342	Intergenic	CpG	Mpz;Fcgr2b;1700009P17Rik;Mir6546;Fcgr4;Fcgr3;Sdhc	NM_025321;NM_001081275;NM_001077189;NM_008623;NM_010187;NR_106103;NM_144559;NM_010188
Pilo	chr1	173008303	173008568	266	173008453	15	8.99059	5.14425	4.1131	Intergenic	CpG	Fcgr3;1700009P17Rik;Pcp4l1;Mir6546;Fcgr4;Mpz;Sdhc	NM_025321;NM_001081275;NM_025557;NM_008623;NR_106103;NM_144559;NM_010188
Pilo	chr1	173010265	173010570	306	173010408	26	12.9808	5.19972	7.57382	Intergenic	CpG	Fcgr3;1700009P17Rik;Pcp4l1;Mir6546;Fcgr4;Mpz;Sdhc	NM_025321;NM_001081275;NM_025557;NM_008623;NR_106103;NM_144559;NM_010188
Pilo	chr1	173341754	173342034	281	173341925	10	7.91589	5.44847	3.22888	Promoter	promoter-TSS (NM_009480)	Usf1	NM_009480
Pilo	chr1	173956687	173956895	209	173956839	9	6.87904	4.95315	2.4342	Intron	intron (NM_033509, intron 1 of 7)	Vangl2	NM_033509
Pilo	chr1	174242224	174242483	260	174242341	12	10.0983	6.4391	5.05449	Promoter	promoter-TSS (NM_080419)	Igsf8	NM_080419
Pilo	chr1	174307038	174307246	209	174307093	8	5.88284	4.45784	1.72017	Exon	exon (NM_026234, exon 1 of 1)	Pigm	NM_026234
Pilo	chr1	174562823	174563129	307	174562921	9	6.87904	4.95315	2.4342	Promoter	exon (NM_026725, exon 1 of 2)	Dusp23	NM_026725
Pilo	chr1	180458792	180459027	236	180458943	8	5.88284	4.45784	1.72017	Promoter	promoter-TSS (NM_001161665)	Kif26b	NM_001161665
Pilo	chr1	182496103	182496302	200	182496207	10	7.91589	5.44847	3.22888	Promoter	Intergenic	Parp1	NM_007415
Pilo	chr1	182571520	182571766	247	182571620	9	6.05782	4.42913	1.88197	Exon	CpG	Lin9	NM_001103182;NR_120498
Pilo	chr1	182872590	182872823	234	182872701	10	7.91589	5.44847	3.22888	Promoter	promoter-TSS (NM_144794)	Tmem63a	NM_144794
Pilo	chr1	183949638	183949894	257	183949702	9	6.87904	4.95315	2.4342	Exon	5' UTR (NM_001083121, exon 1 of 14)	Enah	NM_010135;NM_001083121;NM_001083120;NM_008680
Pilo	chr1	184339350	184339549	200	184339375	8	5.88284	4.45784	1.72017	Exon	5' UTR (NM_173378, exon 1 of 18)	Trp53bp2	NM_173378
Pilo	chr1	186780221	186780478	258	186780352	8	5.88284	4.45784	1.72017	Intron	CpG	Mark1	NM_145515
Pilo	chr1	187027826	187028096	271	187028006	12	10.0983	6.4391	5.05449	Promoter	promoter-TSS (NM_001163754)	Rab3gap2	NM_001163754
Pilo	chr1	192726549	192726969	421	192726731	20	7.24688	3.56454	2.77575	Intron	intron (NM_178775, intron 2 of 14)	Rps6kc1	NM_178775
Pilo	chr1	193149683	193149907	225	193149773	10	7.91589	5.44847	3.22888	Promoter	promoter-TSS (NM_025864)	Tmem206	NM_025864
Pilo	chr1	194659882	194660081	200	194659968	8	5.55836	4.24924	1.68947	Intergenic	CpG	1700065J18Rik;Hhat;Sertad4;Syt14	NM_181546;NM_001301370;NM_001177794;NM_198247;NR_040468;NM_144881
Pilo	chr1	196446245	196446444	200	196446401	7	4.93142	3.96252	1.10458	Exon	5' UTR (NM_008882, exon 1 of 32)	Plxna2	NM_008882
Pilo	chr1	196914938	196915137	200	196915025	11	8.98996	5.94378	4.11307	Intron	(TTCTC)n|Simple_repeat|Simple_repeat	Cd46	NM_010778
Pilo	chr1	197067739	197068101	363	197067930	76	16.0701	2.94393	10.468	Intergenic	CpG	Cr2	NM_007758
Pilo	chr10	5616102	5616367	266	5616184	11	8.98996	5.94378	4.11307	Intron	(CCA)n|Simple_repeat|Simple_repeat	Esr1	NM_007956
Pilo	chr10	5958525	5958760	236	5958595	8	5.88284	4.45784	1.72017	Exon	5' UTR (NM_001033466, exon 1 of 3)	Zbtb2	NM_001033466
Pilo	chr10	5999566	5999765	200	5999714	9	6.87904	4.95315	2.4342	Intron	CpG	Akap12	NM_031185
Pilo	chr10	6241224	6241455	232	6241289	13	11.2386	6.93441	6.03887	Intron	L1MCa|LINE|L1	Mthfd1l	NM_001170786;NM_001170785;NM_172308
Pilo	chr10	6979782	6980005	224	6979884	8	5.88284	4.45784	1.72017	Exon	5' UTR (NM_133485, exon 1 of 4)	Ppp1r14c	NM_133485
Pilo	chr10	7401103	7401371	269	7401219	11	8.98996	5.94378	4.11307	Promoter	promoter-TSS (NR_033219)	BC020402	NR_033219
Pilo	chr10	7500470	7500797	328	7500631	11	8.98996	5.94378	4.11307	Promoter	promoter-TSS (NM_145418)	Ginm1	NM_145418
Pilo	chr10	19076915	19077114	200	19076999	8	5.88284	4.45784	1.72017	Exon	exon (NM_053008, exon 1 of 1)	Olig3	NM_053008
Pilo	chr10	20672349	20672594	246	20672517	9	6.87904	4.95315	2.4342	Promoter	5' UTR (NM_026203, exon 1 of 24)	Ahi1	NM_026203
Pilo	chr10	21714389	21714588	200	21714411	8	5.88284	4.45784	1.72017	Promoter	promoter-TSS (NM_011361)	Sgk1	NM_011361
Pilo	chr10	22340951	22341150	200	22340992	9	6.87904	4.95315	2.4342	Intergenic	(TCCC)n|Simple_repeat|Simple_repeat	Tbpl1;Slc2a12	NM_178934;NM_011603
Pilo	chr10	26421049	26421298	250	26421178	9	5.65481	4.17096	1.72017	Intergenic	AT_rich|Low_complexity|Low_complexity	Gm8709;Arhgap18	NR_033633;NM_176837
Pilo	chr10	29936242	29936463	222	29936387	11	7.49399	5.00515	2.98868	Intergenic	L1Md_T|LINE|L1	Cenpw	NM_001109747
Pilo	chr10	30562658	30562913	256	30562806	9	5.65481	4.17096	1.72017	Promoter	promoter-TSS (NM_013904)	Hey2	NM_013904
Pilo	chr10	31328458	31328657	200	31328546	9	6.5147	4.72138	2.3042	Exon	exon (NM_001146349, exon 1 of 6)	Rnf217	NM_001146349
Pilo	chr10	32450204	32450403	200	32450326	7	4.93142	3.96252	1.10458	Intron	CT-rich|Low_complexity|Low_complexity	Nkain2	NM_001013411;NM_001025286
Pilo	chr10	33926915	33927177	263	33927074	12	6.45622	4.19857	2.2586	Exon	5' UTR (NM_172508, exon 1 of 6)	Dse	NM_172508
Pilo	chr10	34154448	34154647	200	34154457	8	5.88284	4.45784	1.72017	Intergenic	L1Md_T|LINE|L1	Col10a1;Frk;Nt5dc1	NM_010237;NM_176968;NM_009925;NM_001159544
Pilo	chr10	35953148	35953412	265	35953218	8	5.88284	4.45784	1.72017	Intergenic	(TTATA)n|Simple_repeat|Simple_repeat
Pilo	chr10	39089521	39089865	345	39089693	9	5.65481	4.17096	1.72017	Promoter	promoter-TSS (NM_008054)	Fyn	NM_001122893;NM_008054;NM_001122892
Pilo	chr10	39451569	39451801	233	39451663	10	7.91589	5.44847	3.22888	Promoter	promoter-TSS (NM_011264)	Rev3l	NM_011264
Pilo	chr10	41239176	41239445	270	41239271	12	7.54866	4.85612	3.03075	Promoter	promoter-TSS (NM_016898)	Cd164	NM_016898
Pilo	chr10	41607068	41607285	218	41607100	8	5.88284	4.45784	1.72017	Promoter	promoter-TSS (NM_001013370)	Sesn1	NM_001013370
Pilo	chr10	42481687	42481923	237	42481730	9	6.87904	4.95315	2.4342	Exon	CpG	Sec63	NM_153055
Pilo	chr10	42894214	42894489	276	42894304	10	7.91589	5.44847	3.22888	Promoter	promoter-TSS (NM_175407)	Sobp;9030612E09Rik	NM_175407;NR_102361
Pilo	chr10	43199422	43199877	456	43199535	13	9.4701	5.83934	4.53692	Intron	CpG	Bend3	NM_199028
Pilo	chr10	48363381	48363628	248	48363504	10	7.91589	5.44847	3.22888	Intergenic	(TA)n|Simple_repeat|Simple_repeat
Pilo	chr10	52137399	52137606	208	52137494	11	8.98996	5.94378	4.11307	Exon	5' UTR (NM_030250, exon 1 of 5)	Nus1	NM_030250
Pilo	chr10	52248585	52248957	373	52248773	29	15.5072	5.77746	9.93048	Intergenic	Intergenic	Zfa-ps;Nus1	NM_030250;NR_037920
Pilo	chr10	52670867	52671127	261	52671064	8	5.88284	4.45784	1.72017	Intron	L1Md_T|LINE|L1	Slc35f1	NM_178675
Pilo	chr10	53349711	53349940	230	53349766	9	6.87904	4.95315	2.4342	Exon	exon (NM_027830, exon 2 of 14)	Mcm9	NM_027830
Pilo	chr10	57685792	57686067	276	57685925	23	7.9544	3.5588	3.26492	Intergenic	Intergenic	Dux;Gm4981;Gcc2	NM_027375;NM_001081954;NM_001034869
Pilo	chr10	57687839	57688044	206	57688008	36	7.74386	2.72504	3.21432	Intergenic	Intergenic	Dux;Gm4981;Lims1;Gcc2	NM_027375;NM_026148;NM_001081954;NM_001034869
Pilo	chr10	57693932	57694290	359	57694110	29	6.79649	2.78223	2.4342	Exon	exon (NM_001081954, exon 1 of 1)	Dux	NM_001081954
Pilo	chr10	57694576	57695181	606	57694910	46	15.8985	4.09355	10.3009	Exon	exon (NM_001081954, exon 1 of 1)	Dux	NM_001081954
Pilo	chr10	58684003	58684202	200	58684136	8	5.88284	4.45784	1.72017	Promoter	promoter-TSS (NM_172939)	Sowahc	NM_172939
Pilo	chr10	59079164	59079363	200	59079175	9	5.65481	4.17096	1.72017	Exon	CpG	Mcu	NM_001033259
Pilo	chr10	59165271	59165470	200	59165298	9	6.87904	4.95315	2.4342	Promoter	promoter-TSS (NM_144822)	Micu1	NM_001291443;NM_001291442;NM_144822
Pilo	chr10	59374312	59374549	238	59374393	10	7.91589	5.44847	3.22888	Intergenic	Intergenic	Dnajb12;Ascc1;Anapc16;Ddit4;Micu1	NM_001199187;NM_019965;NM_029083;NM_144822;NM_026937;NM_025514;NM_001291443;NM_001291442
Pilo	chr10	59681529	59681784	256	59681554	10	7.91589	5.44847	3.22888	Exon	5' UTR (NM_016803, exon 1 of 4)	Chst3	NM_016803
Pilo	chr10	60293811	60294067	257	60293997	11	8.98996	5.94378	4.11307	Exon	5' UTR (NM_029770, exon 1 of 17)	Unc5b	NM_029770
Pilo	chr10	60609020	60609220	201	60609116	11	8.98996	5.94378	4.11307	Exon	CpG	Sgpl1	NM_009163
Pilo	chr10	61158768	61159015	248	61158885	9	6.87904	4.95315	2.4342	Exon	exon (NM_027912, exon 1 of 4)	Tysnd1	NM_001272092;NM_001272091;NM_001272090;NM_027912
Pilo	chr10	61573498	61573721	224	61573555	9	6.87904	4.95315	2.4342	Exon	CpG	2010107G23Rik	NM_027251
Pilo	chr10	63242754	63242991	238	63242821	9	6.87904	4.95315	2.4342	Intron	L1Md_A|LINE|L1	Ctnna3	NM_177612;NM_001164376
Pilo	chr10	66998324	66998523	200	66998360	8	5.88284	4.45784	1.72017	Promoter	CpG	Egr2	NM_010118
Pilo	chr10	68675914	68676130	217	68676005	12	9.00507	5.75788	4.12428	Promoter	promoter-TSS (NM_001252637)	Rhobtb1	NM_001252637;NM_001252638
Pilo	chr10	70700603	70700859	257	70700722	10	7.91589	5.44847	3.22888	Promoter	promoter-TSS (NM_009360)	Tfam	NM_009360
Pilo	chr10	72757220	72757419	200	72757256	8	5.88284	4.45784	1.72017	Intergenic	L1Md_T|LINE|L1
Pilo	chr10	74674849	74675080	232	74674893	7	4.93142	3.96252	1.10458	Promoter	promoter-TSS (NM_001145826)	Specc1l	NM_001145826
Pilo	chr10	75226903	75227102	200	75226962	8	5.88284	4.45784	1.72017	Exon	promoter-TSS (NM_172549)	Cabin1	NM_172549
Pilo	chr10	75356139	75356451	313	75356275	10	7.91589	5.44847	3.22888	Promoter	CpG	Derl3	NM_024440
Pilo	chr10	77441040	77441423	384	77441193	10	6.55591	4.58806	2.31997	Promoter	promoter-TSS (NM_026431)	1810043G02Rik	NM_026431
Pilo	chr10	79400055	79400303	249	79400152	10	7.91589	5.44847	3.22888	Intron	intron (NM_007880, intron 3 of 8)	Arid3a	NM_001288625;NM_007880;NM_001288626
Pilo	chr10	79516756	79516977	222	79516878	12	8.4662	5.42225	3.72326	Promoter	promoter-TSS (NM_001037741)	Gpx4	NM_001037741
Pilo	chr10	79551359	79551558	200	79551377	9	5.65481	4.17096	1.72017	Intron	(CA)n|Simple_repeat|Simple_repeat	Sbno2	NM_183426
Pilo	chr10	79723838	79724104	267	79723959	10	7.91589	5.44847	3.22888	Promoter	promoter-TSS (NM_010255)	Dazap1;Gamt	NM_133188;NM_010255;NM_001122604;NM_001122605
Pilo	chr10	79755048	79755275	228	79755124	9	5.65481	4.17096	1.72017	Promoter	promoter-TSS (NM_009091)	Rps15	NM_009091
Pilo	chr10	80039717	80039916	200	80039850	8	5.88284	4.45784	1.72017	Exon	exon (NM_078477, exon 1 of 2)	Klf16	NM_078477
Pilo	chr10	80049398	80049661	264	80049554	12	10.0983	6.4391	5.05449	Exon	exon (NM_145421, exon 2 of 5)	Abhd17a	NM_145421
Pilo	chr10	80100952	80101151	200	80101088	7	4.93142	3.96252	1.10458	Exon	exon (NM_134002, exon 4 of 11)	Csnk1g2	NM_134002;NM_001159591
Pilo	chr10	80380752	80380973	222	80380900	9	6.87904	4.95315	2.4342	Exon	exon (NM_010722, exon 1 of 12)	Lmnb2	NM_010722
Pilo	chr10	80544827	80545026	200	80544989	8	5.88284	4.45784	1.72017	Exon	3' UTR (NM_022653, exon 13 of 13)	Thop1	NM_022653
Pilo	chr10	80568688	80568996	309	80568875	9	6.87904	4.95315	2.4342	Promoter	5' UTR (NM_023138, exon 1 of 11)	Map2k2;Mir5615-1	NM_023138;NR_049186
Pilo	chr10	80753772	80753971	200	80753881	8	5.88284	4.45784	1.72017	Promoter	5' UTR (NM_013769, exon 1 of 21)	Pip5k1c	NM_008844;NM_001293647;NM_001293646;NM_001146687
Pilo	chr10	80820187	80820400	214	80820276	9	6.87904	4.95315	2.4342	Promoter	promoter-TSS (NM_028657)	Mfsd12	NM_028657
Pilo	chr10	81007390	81007747	358	81007582	12	10.0983	6.4391	5.05449	Exon	exon (NM_010301, exon 1 of 7)	Gna11	NM_010301
Pilo	chr10	81007882	81008082	201	81007987	11	8.98996	5.94378	4.11307	Promoter	promoter-TSS (NM_010301)	Gna11	NM_010301
Pilo	chr10	83185784	83186052	269	83185895	8	5.88284	4.45784	1.72017	Intron	CpG	1500009L16Rik	NM_001145198
Pilo	chr10	83978732	83978931	200	83978823	11	8.98996	5.94378	4.11307	Intergenic	C-rich|Low_complexity|Low_complexity	4930463O16Rik;Nuak1;Tcp11l2;C330046G13Rik;Ckap4	NR_108059;NM_146008;NM_001004363;NM_175451;NR_040658
Pilo	chr10	84118000	84118253	254	84118093	10	6.55591	4.58806	2.31997	Intron	intron (NM_027423, intron 11 of 27)	Polr3b	NM_027423
Pilo	chr10	85379638	85379907	270	85379698	9	6.87904	4.95315	2.4342	Promoter	promoter-TSS (NM_181650)	Prdm4	NM_181650
Pilo	chr10	86930530	86930729	200	86930580	7	4.93142	3.96252	1.10458	Intergenic	(ACTAG)n|Simple_repeat|Simple_repeat	Pah;Ascl1	NM_008553;NM_008777
Pilo	chr10	87922540	87922900	361	87922678	8	5.88284	4.45784	1.72017	Intron	CpG	Sycp3	NM_011517
Pilo	chr10	90545062	90545308	247	90545151	10	7.91589	5.44847	3.22888	Promoter	promoter-TSS (NM_027078)	Ikbip	NM_027078;NM_026166
Pilo	chr10	90545361	90545623	263	90545460	7	4.93142	3.96252	1.10458	Promoter	promoter-TSS (NM_009684)	Ikbip;Apaf1	NM_027078;NM_026166;NM_001282947;NM_009684;NM_001042558
Pilo	chr10	90634319	90634545	227	90634358	11	8.98996	5.94378	4.11307	Promoter	promoter-TSS (NM_011605)	Tmpo	NM_001080129;NM_011605;NM_001283048;NM_001080132;NM_001080131;NM_001080130
Pilo	chr10	93610681	93610965	285	93610826	10	7.91589	5.44847	3.22888	Exon	5' UTR (NM_011629, exon 1 of 14)	Nr2c1	NM_011629
Pilo	chr10	94151164	94151485	322	94151308	10	7.51161	5.19352	2.9971	Promoter	promoter-TSS (NM_029852)	Cep83;Cep83os	NR_015524;NM_029852
Pilo	chr10	94406216	94406415	200	94406352	11	8.98996	5.94378	4.11307	Exon	exon (NM_018797, exon 1 of 31)	Plxnc1	NM_018797
Pilo	chr10	94406709	94406944	236	94406790	9	6.87904	4.95315	2.4342	Exon	exon (NM_018797, exon 1 of 31)	Plxnc1	NM_018797
Pilo	chr10	94407025	94407341	317	94407110	7	4.93142	3.96252	1.10458	Promoter	promoter-TSS (NM_018797)	Plxnc1	NM_018797
Pilo	chr10	98724300	98724737	438	98724558	8	5.88284	4.45784	1.72017	Promoter	CpG	Dusp6	NM_026268
Pilo	chr10	107598801	107599012	212	107598936	9	6.87904	4.95315	2.4342	Promoter	promoter-TSS (NM_027892)	Ppp1r12a	NM_027892
Pilo	chr10	110601678	110601877	200	110601685	7	4.64668	3.77711	1.10458	Promoter	promoter-TSS (NM_175489)	Osbpl8	NM_001003717;NM_175489
Pilo	chr10	110735580	110735844	265	110735748	8	5.88284	4.45784	1.72017	Promoter	promoter-TSS (NM_027914)	Bbs10	NM_027914
Pilo	chr10	111409961	111410205	245	111410051	12	10.0983	6.4391	5.05449	Intron	CpG	Krr1	NM_178610
Pilo	chr10	111708998	111709197	200	111709046	8	5.88284	4.45784	1.72017	Exon	exon (NM_001025581, exon 2 of 5)	Kcnc2	NM_001025581
Pilo	chr10	116018572	116018869	298	116018686	11	8.98996	5.94378	4.11307	Promoter	promoter-TSS (NM_028082)	Cnot2	NM_001037848;NR_024327;NM_028082;NM_001037847;NM_001037846
Pilo	chr10	117579020	117579219	200	117579026	7	4.93142	3.96252	1.10458	Intron	CpG	Mdm1	NM_010785;NM_001162905;NM_148922;NM_001162904
Pilo	chr10	119664137	119664351	215	119664196	9	6.87904	4.95315	2.4342	Exon	CpG	Llph	NM_025431
Pilo	chr10	120802084	120802334	251	120802248	9	6.87904	4.95315	2.4342	Promoter	promoter-TSS (NM_029364)	Gns	NM_029364
Pilo	chr10	120913339	120913549	211	120913399	11	8.98996	5.94378	4.11307	Promoter	promoter-TSS (NM_138956)	Rassf3	NM_138956
Pilo	chr10	121484281	121484506	226	121484440	10	6.55591	4.58806	2.31997	Promoter	promoter-TSS (NM_001081037)	Srgap1	NM_001242411;NM_001081037
Pilo	chr10	121484568	121484855	288	121484776	8	5.88284	4.45784	1.72017	Promoter	promoter-TSS (NM_001081037)	Srgap1	NM_001242411;NM_001081037
Pilo	chr10	126500261	126500575	315	126500367	11	8.98996	5.94378	4.11307	Promoter	promoter-TSS (NM_009870)	March9;Cdk4	NM_009870;NM_001033262
Pilo	chr10	126528581	126528780	200	126528668	9	6.87904	4.95315	2.4342	Exon	exon (NM_001033263, exon 19 of 19)	Agap2	NM_001301014;NM_001033263
Pilo	chr10	126725436	126725639	204	126725521	8	5.88284	4.45784	1.72017	Promoter	intron (NM_033072, intron 1 of 12)	Ddit3	NM_007837;NM_001290183
Pilo	chr10	128002365	128002580	216	128002459	10	6.55591	4.58806	2.31997	Intron	CpG	Pa2g4	NM_011119
Pilo	chr11	3023923	3024294	372	3024112	31	7.15533	2.7871	2.68838	Promoter	promoter-TSS (NR_003517)	Pisd-ps3;Pisd-ps1	NR_003517;NR_003518
Pilo	chr11	3027345	3027636	292	3027497	68	13.4419	2.78698	7.99742	Exon	non-coding (NR_003517, exon 3 of 7)	Pisd-ps3;Pisd-ps1	NR_003517;NR_003518
Pilo	chr11	3032046	3032312	267	3032187	60	8.12716	2.21391	3.42036	Exon	TTS (NR_003517)	Sfi1	NM_030207
Pilo	chr11	3032745	3032957	213	3032856	59	10.8893	2.63141	5.75333	Exon	TTS (NR_003517)	Sfi1	NM_030207
Pilo	chr11	3035445	3035939	495	3035670	65	7.99583	2.12582	3.29756	Exon	exon (NM_030207, exon 26 of 33)	Sfi1	NM_030207
Pilo	chr11	3050158	3050423	266	3050230	61	11.584	2.68782	6.33831	Intron	intron (NM_030207, intron 14 of 32)	Sfi1	NM_030207
Pilo	chr11	3050711	3050910	200	3050846	50	6.15452	2.07163	1.97352	Intron	intron (NM_030207, intron 14 of 32)	Sfi1	NM_030207
Pilo	chr11	3068698	3069024	327	3068852	114	12.8749	2.12545	7.4806	Intron	intron (NM_030207, intron 7 of 32)	Sfi1	NM_030207
Pilo	chr11	3093017	3093561	545	3093205	118	30.4159	3.51635	24.4361	Promoter	CpG	Sfi1	NM_030207
Pilo	chr11	3166278	3166609	332	3166455	14	12.4085	7.42973	7.05724	Promoter	promoter-TSS (NM_007879)	Drg1	NM_007879
Pilo	chr11	3548810	3549009	200	3548874	10	7.91589	5.44847	3.22888	Promoter	promoter-TSS (NM_001159288)	Morc2a;Tug1	NM_001159288;NR_002321;NR_002322;NR_110490
Pilo	chr11	4004286	4004530	245	4004402	7	4.93142	3.96252	1.10458	Intron	(TG)n|Simple_repeat|Simple_repeat	Sec14l2	NM_144520
Pilo	chr11	4086650	4087009	360	4086823	10	7.91589	5.44847	3.22888	Promoter	promoter-TSS (NM_134023)	Tbc1d10a	NM_134023
Pilo	chr11	4847316	4847515	200	4847346	10	7.91589	5.44847	3.22888	Promoter	promoter-TSS (NM_001243043)	Ap1b1	NM_001243043
Pilo	chr11	5344271	5344503	233	5344418	7	4.93142	3.96252	1.10458	Exon	CpG	Znrf3	NM_001080924
Pilo	chr11	5607340	5607662	323	5607396	11	5.65803	3.8756	1.72017	Exon	exon (NM_026080, exon 2 of 4)	Mrps24	NM_026080
Pilo	chr11	5688461	5688660	200	5688526	9	6.87904	4.95315	2.4342	Promoter	promoter-TSS (NM_001146309)	Dbnl	NM_013810;NM_001146309;NM_001146308
Pilo	chr11	6191863	6192062	200	6192009	9	5.65481	4.17096	1.72017	Promoter	promoter-TSS (NM_001252288)	Ogdh	NM_001252288
Pilo	chr11	19824474	19824699	226	19824580	11	7.98749	5.31496	3.2898	Exon	5' UTR (NM_033523, exon 1 of 6)	Spred2	NM_033523
Pilo	chr11	20442772	20443057	286	20442908	8	4.79406	3.75386	1.10458	Promoter	promoter-TSS (NM_021372)	Sertad2	NM_021372
Pilo	chr11	20641191	20641398	208	20641343	10	7.91589	5.44847	3.22888	Exon	CpG	Aftph	NM_001290545;NM_001252503;NM_181411
Pilo	chr11	21270717	21271027	311	21270776	9	6.87904	4.95315	2.4342	Promoter	promoter-TSS (NM_139297)	Ugp2	NM_139297
Pilo	chr11	21893359	21893729	371	21893530	9	6.87904	4.95315	2.4342	Intergenic	CpG	Wdpcp;Otx1;Ehbp1	NM_011023;NM_145425;NM_153078;NM_001252515
Pilo	chr11	23565840	23566054	215	23565909	11	8.98996	5.94378	4.11307	Promoter	promoter-TSS (NM_023651)	Pus10;Pex13	NM_023651;NM_028304
Pilo	chr11	29593591	29593790	200	29593594	8	4.79406	3.75386	1.10458	Promoter	promoter-TSS (NM_194051)	Rtn4	NM_194051
Pilo	chr11	32433036	32433388	353	32433220	11	8.98996	5.94378	4.11307	Promoter	promoter-TSS (NM_009288)	Stk10	NM_009288
Pilo	chr11	32542846	32543189	344	32542991	9	6.5147	4.72138	2.3042	Exon	CpG	Fbxw11	NM_134015;NM_001271347;NM_001271348;NM_001271349
Pilo	chr11	34934901	34935212	312	34935093	9	5.65481	4.17096	1.72017	Promoter	promoter-TSS (NM_011412)	Slit3	NM_011412
Pilo	chr11	35793481	35793680	200	35793593	8	5.88284	4.45784	1.72017	Promoter	promoter-TSS (NM_170779)	Wwc1	NM_170779
Pilo	chr11	39452256	39452455	200	39452289	9	6.87904	4.95315	2.4342	Intergenic	Intergenic
Pilo	chr11	40924913	40925125	213	40924970	12	10.0983	6.4391	5.05449	Intergenic	L1Md_T|LINE|L1
Pilo	chr11	43495332	43495811	480	43495456	9	6.87904	4.95315	2.4342	Promoter	promoter-TSS (NM_001164231)	Pwwp2a	NM_001164231;NM_027557
Pilo	chr11	44332697	44332957	261	44332761	8	5.88284	4.45784	1.72017	Promoter	promoter-TSS (NM_001166553)	Rnf145	NM_001166553
Pilo	chr11	45665382	45665633	252	45665485	11	8.98996	5.94378	4.11307	Promoter	promoter-TSS (NM_001045520)	Clint1	NM_001045520
Pilo	chr11	45979796	45980004	209	45979888	7	4.93142	3.96252	1.10458	Promoter	promoter-TSS (NM_172524)	Nipal4;Mir7239	NR_106098;NM_172524
Pilo	chr11	49944927	49945126	200	49945009	8	5.88284	4.45784	1.72017	Exon	exon (NM_029745, exon 1 of 21)	Tbc1d9b	NM_001290760;NM_029745;NM_001290759
Pilo	chr11	51464144	51464377	234	51464228	9	6.87904	4.95315	2.4342	Promoter	promoter-TSS (NR_027958)	D930048N14Rik	NR_027958
Pilo	chr11	51669633	51669832	200	51669678	8	5.88284	4.45784	1.72017	Intron	intron (NM_199299, intron 1 of 11)	Jade2	NM_199299
Pilo	chr11	51912810	51913009	200	51912932	9	6.87904	4.95315	2.4342	Intron	CpG	Ppp2ca	NM_019411
Pilo	chr11	52174402	52174838	437	52174645	8	5.88284	4.45784	1.72017	Promoter	promoter-TSS (NM_011694)	Vdac1	NM_011694
Pilo	chr11	53270811	53271081	271	53270927	10	7.91589	5.44847	3.22888	Exon	CpG	Shroom1	NM_027917;NM_001290789
Pilo	chr11	53380955	53381160	206	53381083	8	4.79406	3.75386	1.10458	Exon	CpG	Kif3a	NM_008443;NM_001290805;NM_001290806
Pilo	chr11	53584013	53584212	200	53584070	10	7.91589	5.44847	3.22888	Exon	5' UTR (NM_001159396, exon 1 of 10)	Irf1	NM_001159396
Pilo	chr11	53635004	53635203	200	53635068	10	7.91589	5.44847	3.22888	Intron	intron (NR_033332, intron 2 of 3)	Gm12216	NR_033332
Pilo	chr11	53672632	53672914	283	53672799	11	8.98996	5.94378	4.11307	Promoter	promoter-TSS (NR_033332)	Gm12216	NR_033332
Pilo	chr11	54891509	54891708	200	54891596	8	5.88284	4.45784	1.72017	Promoter	promoter-TSS (NM_177471)	Ccdc69	NM_177471
Pilo	chr11	56620263	56620516	254	56620409	9	6.87904	4.95315	2.4342	Intergenic	L1Md_T|LINE|L1
Pilo	chr11	57615557	57615756	200	57615754	8	4.79406	3.75386	1.10458	Exon	exon (NM_001081168, exon 1 of 4)	Sap30l	NM_001081168
Pilo	chr11	59041411	59041674	264	59041486	11	8.98996	5.94378	4.11307	Promoter	5' UTR (NM_001130408, exon 1 of 5)	Arf1	NM_001130408
Pilo	chr11	60540499	60540714	216	60540669	9	6.87904	4.95315	2.4342	Promoter	CpG	Mir5100;Mief2	NR_039559;NM_001009927
Pilo	chr11	61498142	61498448	307	61498276	8	5.88284	4.45784	1.72017	Exon	exon (NM_178618, exon 1 of 5)	Fam83g	NM_178618
Pilo	chr11	61668386	61668613	228	61668563	9	6.87904	4.95315	2.4342	Promoter	promoter-TSS (NM_013881)	Ulk2	NM_013881
Pilo	chr11	64249644	64249899	256	64249711	8	5.88284	4.45784	1.72017	Exon	non-coding (NR_028445, exon 1 of 1)	Hs3st3a1;F930015N05Rik	NR_028445;NM_178870
Pilo	chr11	68200390	68200843	454	68200667	11	7.49399	5.00515	2.98868	Promoter	promoter-TSS (NM_008744)	Ntn1	NM_008744
Pilo	chr11	68504927	68505126	200	68504953	8	5.88284	4.45784	1.72017	Promoter	promoter-TSS (NM_175260)	Myh10	NM_175260
Pilo	chr11	69220247	69220446	200	69220284	8	5.88284	4.45784	1.72017	Exon	exon (NM_001017426, exon 9 of 23)	Kdm6b	NM_001017426
Pilo	chr11	69805049	69805322	274	69805163	9	6.87904	4.95315	2.4342	Promoter	5' UTR (NM_019749, exon 1 of 4)	Phf23	NM_001291125;NM_030064
Pilo	chr11	70245940	70246353	414	70246126	10	7.91589	5.44847	3.22888	Promoter	promoter-TSS (NM_145429)	Arrb2	NM_145429;NM_001271359;NM_001271360;NM_001271358
Pilo	chr11	70376289	70376624	336	70376480	10	7.91589	5.44847	3.22888	Promoter	promoter-TSS (NM_176893)	Mink1	NM_176893;NM_001045959;NM_001045964;NM_016713
Pilo	chr11	70658353	70658667	315	70658483	10	7.91589	5.44847	3.22888	Exon	exon (NM_019400, exon 1 of 18)	Rabep1	NM_001291141;NM_001291142;NM_001291143;NM_019400
Pilo	chr11	71564375	71564624	250	71564520	13	11.2386	6.93441	6.03887	Intron	CpG	Wscd1	NM_177618
Pilo	chr11	72421583	72421818	236	72421642	12	10.0983	6.4391	5.05449	Intron	CpG	Ube2g1	NM_025985
Pilo	chr11	72861575	72861774	200	72861721	8	5.88284	4.45784	1.72017	Exon	CpG	1200014J11Rik	NM_025818
Pilo	chr11	74451629	74451923	295	74451757	10	7.91589	5.44847	3.22888	Exon	exon (NM_001013784, exon 4 of 4)	E130309D14Rik	NM_001013784
Pilo	chr11	74644306	74644505	200	74644488	8	4.79406	3.75386	1.10458	Promoter	promoter-TSS (NM_010813)	Mnt	NM_010813
Pilo	chr11	74656453	74656653	201	74656499	9	6.87904	4.95315	2.4342	Exon	exon (NM_010813, exon 6 of 6)	Mnt	NM_010813
Pilo	chr11	77328606	77329050	445	77328681	10	4.89361	3.55263	1.10458	Promoter	exon (NM_026185, exon 1 of 2)	Abhd15;Trp53i13	NM_001024920;NM_026185
Pilo	chr11	77329196	77329435	240	77329297	10	7.91589	5.44847	3.22888	Promoter	exon (NM_026185, exon 1 of 2)	Trp53i13	NM_001024920
Pilo	chr11	77499770	77499969	200	77499857	9	6.87904	4.95315	2.4342	Exon	exon (NM_001024205, exon 1 of 4)	Nufip2	NM_001024205
Pilo	chr11	77576615	77576814	200	77576739	9	6.87904	4.95315	2.4342	Intergenic	CpG	Myo18a;Cryba1;Nufip2	NM_001024205;NM_011586;NM_001291214;NM_001291215;NM_001291212;NM_001291213;NM_009965
Pilo	chr11	78075109	78075367	259	78075202	12	6.45622	4.19857	2.2586	Promoter	promoter-TSS (NM_001002004)	2610507B11Rik	NM_001002004
Pilo	chr11	80114365	80114616	252	80114420	10	6.55591	4.58806	2.31997	Promoter	promoter-TSS (NM_139228)	Rhbdl3	NM_139228
Pilo	chr11	80593217	80593493	277	80593315	9	6.87904	4.95315	2.4342	Exon	5' UTR (NM_177390, exon 1 of 22)	Myo1d	NM_177390
Pilo	chr11	80965299	80965498	200	80965442	9	6.05782	4.42913	1.88197	Exon	exon (NM_007384, exon 1 of 10)	Asic2	NM_007384
Pilo	chr11	82743887	82744174	288	82744003	10	7.91589	5.44847	3.22888	Intron	intron (NM_178680, intron 13 of 19)	Unc45b	NM_178680
Pilo	chr11	83286734	83287050	317	83286874	12	10.0983	6.4391	5.05449	Intron	CpG	Taf15	NM_027427
Pilo	chr11	83567234	83567444	211	83567332	10	6.55591	4.58806	2.31997	Exon	exon (NM_145432, exon 1 of 20)	Heatr6	NM_145432
Pilo	chr11	83993069	83993329	261	83993181	7	4.93142	3.96252	1.10458	Intergenic	CpG	Tada2a;Acaca;Gm11437	NM_133360;NM_172562;NM_001037932
Pilo	chr11	84953508	84953892	385	84953603	8	5.88284	4.45784	1.72017	Promoter	promoter-TSS (NM_001029934)	Usp32	NM_001029934
Pilo	chr11	85166542	85166773	232	85166671	10	7.91589	5.44847	3.22888	Promoter	promoter-TSS (NM_001166643)	Bcas3	NM_138681;NM_001166642;NM_001166643
Pilo	chr11	85645604	85645882	279	85645780	10	7.91589	5.44847	3.22888	Promoter	promoter-TSS (NM_009324)	Tbx2	NM_009324
Pilo	chr11	85646578	85646777	200	85646654	7	4.93142	3.96252	1.10458	Promoter	promoter-TSS (NR_077059)	2610027K06Rik	NR_077059
Pilo	chr11	85651394	85651837	444	85651699	12	6.45622	4.19857	2.2586	Exon	exon (NM_009324, exon 6 of 7)	Tbx2	NM_009324
Pilo	chr11	87577903	87578234	332	87578215	8	5.88284	4.45784	1.72017	Intron	CpG-2404	Bzrap1	NM_172449
Pilo	chr11	88017890	88018089	200	88017948	11	8.98996	5.94378	4.11307	Exon	promoter-TSS (NM_024174)	Mrps23	NR_111902;NM_001291273;NM_024174;NM_001291272;NM_001291271
Pilo	chr11	88921647	88921866	220	88921722	10	7.91589	5.44847	3.22888	Promoter	5' UTR (NM_019505, exon 1 of 11)	Dgkeos	NR_110336
Pilo	chr11	90110611	90110810	200	90110731	9	6.87904	4.95315	2.4342	Promoter	promoter-TSS (NM_026178)	Mmd	NM_026178
Pilo	chr11	90499531	90500071	541	90499719	10	7.91589	5.44847	3.22888	Promoter	promoter-TSS (NM_011505)	Stxbp4	NM_011505
Pilo	chr11	93857853	93858052	200	93858000	9	6.87904	4.95315	2.4342	Exon	CpG	Spag9	NM_001199204;NM_027569;NM_001199203
Pilo	chr11	94352575	94352785	211	94352653	10	7.91589	5.44847	3.22888	Exon	exon (NM_027984, exon 10 of 10)	Epn3	NM_027984
Pilo	chr11	94538582	94538830	249	94538673	8	5.88284	4.45784	1.72017	Promoter	exon (NM_145828, exon 1 of 11)	Xylt2	NM_145828
Pilo	chr11	95120401	95120717	317	95120497	9	6.87904	4.95315	2.4342	Promoter	CpG	Tac4	NM_053093
Pilo	chr11	96650545	96650922	378	96650709	8	5.88284	4.45784	1.72017	Exon	CpG	Cbx1	NM_007622
Pilo	chr11	96882876	96883200	325	96883071	8	5.88284	4.45784	1.72017	Exon	exon (NM_031183, exon 2 of 2)	Sp6	NM_031183
Pilo	chr11	97049403	97049647	245	97049531	8	5.88284	4.45784	1.72017	Promoter	promoter-TSS (NM_008379)	Kpnb1	NM_008379
Pilo	chr11	97276937	97277205	269	97277116	13	5.8166	3.68901	1.72017	Intergenic	CpG	Arhgap23;Socs7;4933428G20Rik;Gpr179;Mrpl45;Srcin1	NM_018873;NM_025927;NM_001081220;NM_138657;NM_021493;NM_001289118
Pilo	chr11	97643081	97643349	269	97643179	10	7.91589	5.44847	3.22888	Promoter	promoter-TSS (NR_028078)	Snora21	NR_028078
Pilo	chr11	97661436	97661680	245	97661488	10	7.91589	5.44847	3.22888	Intron	G-rich|Low_complexity|Low_complexity	Lasp1	NM_010688
Pilo	chr11	98010592	98010867	276	98010737	10	7.91589	5.44847	3.22888	Exon	5' UTR (NM_028149, exon 1 of 15)	Fbxl20	NM_028149
Pilo	chr11	98273856	98274147	292	98273985	10	7.91589	5.44847	3.22888	Exon	exon (NM_001003817, exon 1 of 27)	Erbb2	NM_001003817
Pilo	chr11	98314813	98315012	200	98314911	7	4.93142	3.96252	1.10458	Exon	intron (NM_010346, intron 9 of 14)	Grb7	NM_010346
Pilo	chr11	98602996	98603248	253	98603054	9	6.87904	4.95315	2.4342	Promoter	promoter-TSS (NM_178060)	Thra	NM_178060
Pilo	chr11	98603539	98603799	261	98603721	7	4.93142	3.96252	1.10458	Intron	GC_rich|Low_complexity|Low_complexity	Thra	NM_178060
Pilo	chr11	98657306	98657554	249	98657492	8	5.88284	4.45784	1.72017	Exon	exon (NM_028722, exon 1 of 9)	Msl1	NM_028722
Pilo	chr11	98812967	98813169	203	98813087	9	6.87904	4.95315	2.4342	Intron	intron (NM_009024, intron 2 of 8)	Rara	NM_009024;NM_001177303;NM_001177302
Pilo	chr11	98821606	98821845	240	98821738	8	5.88284	4.45784	1.72017	Promoter	promoter-TSS (NM_001176528)	Rara	NM_001176528
Pilo	chr11	98821905	98822149	245	98822028	9	6.87904	4.95315	2.4342	Exon	5' UTR (NM_001176528, exon 1 of 8)	Rara	NM_001176528
Pilo	chr11	99627816	99628015	200	99627889	10	7.91589	5.44847	3.22888	Intergenic	(TC)n|Simple_repeat|Simple_repeat	Krtap4-9;Krtap4-8;Gm11564;2300003K06Rik;Gm11596;Gm11595;Gm11569;Gm11559;Krtap4-13;Krtap4-16;Gm11568;Gm11554	NM_001099311;NM_001085547;NM_001126322;NM_001013823;NM_001099313;NM_001195383;NM_001085548;NM_027087;NM_001099312;NM_001205030;NM_001100614;NM_001177484
Pilo	chr11	100216857	100217230	374	100217049	10	7.91589	5.44847	3.22888	Exon	exon (NM_177981, exon 1 of 13)	Hap1	NM_177981;NM_010404
Pilo	chr11	100599442	100599641	200	100599602	8	5.88284	4.45784	1.72017	Promoter	promoter-TSS (NM_024456)	Rab5c	NM_024456
Pilo	chr11	101646360	101646559	200	101646401	7	4.93142	3.96252	1.10458	Exon	5' UTR (NM_008815, exon 1 of 13)	Etv4	NM_008815
Pilo	chr11	102006643	102007007	365	102006786	11	8.98996	5.94378	4.11307	Promoter	promoter-TSS (NM_145829)	Nags	NM_145829
Pilo	chr11	102080223	102080422	200	102080311	8	5.88284	4.45784	1.72017	Intron	intron (NM_001077696, intron 2 of 26)	Hdac5	NM_001284250;NM_001284249;NM_001284248;NM_001077696;NM_010412
Pilo	chr11	102178243	102178578	336	102178373	9	6.87904	4.95315	2.4342	Exon	CpG	Ubtf	NM_001044383
Pilo	chr11	102298923	102299185	263	102299054	9	6.87904	4.95315	2.4342	Exon	TTS (NM_008175)	Fam171a2	NM_199200
Pilo	chr11	102466321	102466600	280	102466420	13	11.2386	6.93441	6.03887	Exon	exon (NM_020510, exon 1 of 1)	Fzd2	NM_020510
Pilo	chr11	102809924	102810123	200	102810012	11	8.98996	5.94378	4.11307	Promoter	CpG	C1ql1	NM_011795
Pilo	chr11	105043197	105043427	231	105043355	9	6.87904	4.95315	2.4342	Promoter	promoter-TSS (NR_027956)	1700052K11Rik	NR_027956
Pilo	chr11	105805215	105805537	323	105805361	10	6.55591	4.58806	2.31997	Promoter	promoter-TSS (NM_007805)	Cyb561	NM_007805
Pilo	chr11	105898150	105898384	235	105898207	9	6.5147	4.72138	2.3042	Promoter	promoter-TSS (NM_027946)	Dcaf7	NM_027946
Pilo	chr11	106134131	106134346	216	106134249	8	5.88284	4.45784	1.72017	Promoter	promoter-TSS (NM_001130187)	Smarcd2;Tcam1	NM_001130187;NM_029467
Pilo	chr11	106348970	106349229	260	106349135	8	5.88284	4.45784	1.72017	Promoter	promoter-TSS (NM_023913)	Ern1	NM_023913
Pilo	chr11	108872879	108873406	528	108873151	172	51.9281	4.09689	44.4859	Intergenic	LSU-rRNA_Hsa|rRNA|rRNA	Axin2	NM_015732
Pilo	chr11	113928278	113928516	239	113928400	11	7.49399	5.00515	2.98868	Promoter	CpG	Sdk2	NM_172800
Pilo	chr11	115024480	115024688	209	115024616	8	5.88284	4.45784	1.72017	Promoter	promoter-TSS (NM_012030)	Slc9a3r1	NM_012030
Pilo	chr11	115024917	115025122	206	115025015	10	7.91589	5.44847	3.22888	Exon	exon (NM_012030, exon 1 of 6)	Slc9a3r1	NM_012030
Pilo	chr11	115048580	115048948	369	115048819	10	7.91589	5.44847	3.22888	Promoter	promoter-TSS (NM_025400)	Nat9;Tmem104	NM_025400;NM_001033393
Pilo	chr11	115866209	115866424	216	115866240	10	7.91589	5.44847	3.22888	Intron	CpG	Itgb4	NM_133663;NM_001005608
Pilo	chr11	115873764	115874070	307	115873935	10	7.91589	5.44847	3.22888	Promoter	exon (NM_016905, exon 1 of 8)	Galk1	NM_016905
Pilo	chr11	115971550	115971764	215	115971654	12	10.0983	6.4391	5.05449	Promoter	promoter-TSS (NM_172570)	Trim47	NM_001205081;NM_172570
Pilo	chr11	116196801	116197000	200	116196899	7	4.93142	3.96252	1.10458	Promoter	promoter-TSS (NM_008240)	Foxj1	NM_008240
Pilo	chr11	116394633	116394832	200	116394651	7	4.93142	3.96252	1.10458	Promoter	CpG	Sphk1	NM_011451
Pilo	chr11	116976144	116976593	450	116976287	9	6.87904	4.95315	2.4342	Promoter	promoter-TSS (NM_001166506)	Sec14l1	NM_028777;NR_029459;NM_001166507;NM_001166506
Pilo	chr11	117515291	117515490	200	117515384	8	5.88284	4.45784	1.72017	Promoter	promoter-TSS (NM_198022)	Tnrc6c	NM_198022
Pilo	chr11	117515560	117515759	200	117515637	8	5.88284	4.45784	1.72017	Promoter	promoter-TSS (NM_198022)	Tnrc6c	NM_198022
Pilo	chr11	117583562	117583761	200	117583717	8	5.88284	4.45784	1.72017	Exon	exon (NM_198022, exon 5 of 22)	Tnrc6c	NM_198022
Pilo	chr11	117710406	117710693	288	117710557	10	7.91589	5.44847	3.22888	Promoter	promoter-TSS (NM_009689)	Birc5	NM_009689;NM_001012273
Pilo	chr11	117810751	117810971	221	117810878	10	6.55591	4.58806	2.31997	Intergenic	CpG	Tha1;Dnah17;Socs3;Birc5;Pgs1;Tmem235;Mir6933	NM_001167746;NM_001085535;NM_027919;NM_001012273;NM_133757;NM_007707;NM_009689;NR_105898
Pilo	chr11	118109438	118109637	200	118109556	7	4.93142	3.96252	1.10458	Intron	CpG	Cyth1	NM_011180;NM_001112699
Pilo	chr11	118216417	118216681	265	118216590	8	5.88284	4.45784	1.72017	Exon	5' UTR (NM_011594, exon 1 of 5)	Timp2	NM_011594
Pilo	chr11	119129404	119129603	200	119129487	8	5.88284	4.45784	1.72017	Exon	5' UTR (NM_008064, exon 1 of 20)	Gaa	NM_008064;NM_001159324
Pilo	chr11	119774889	119775337	449	119775193	11	8.98996	5.94378	4.11307	Promoter	promoter-TSS (NM_001085498)	Chmp6	NM_001085498
Pilo	chr11	119858174	119858418	245	119858241	8	5.88284	4.45784	1.72017	Exon	exon (NM_130862, exon 9 of 14)	Baiap2	NM_001037755;NM_001037754;NM_130862
Pilo	chr11	120223489	120223744	256	120223591	10	7.91589	5.44847	3.22888	Exon	exon (NM_172802, exon 1 of 5)	Fscn2	NM_172802
Pilo	chr11	120494180	120494379	200	120494219	8	5.88284	4.45784	1.72017	Intron	CpG	Mafg	NM_010756
Pilo	chr11	120522126	120522376	251	120522249	10	7.00412	4.87205	2.54668	Promoter	promoter-TSS (NM_175263)	Notum	NM_175263
Pilo	chr11	120565411	120565613	203	120565463	11	7.49399	5.00515	2.98868	Exon	intron (NM_026877, intron 12 of 15)	Aspscr1	NM_198223;NM_001164224;NM_026877
Pilo	chr11	120851947	120852282	336	120852104	13	11.2386	6.93441	6.03887	Exon	CpG	Csnk1d	NM_139059;NM_027874
Pilo	chr11	121563599	121564307	709	121563717	10	7.91589	5.44847	3.22888	Promoter	exon (NM_144797, exon 1 of 4)	Metrnl	NM_144797
Pilo	chr12	3309700	3309946	247	3309787	9	6.87904	4.95315	2.4342	Exon	5' UTR (NM_016676, exon 1 of 6)	Rab10	NM_016676
Pilo	chr12	3357303	3357516	214	3357413	8	5.88284	4.45784	1.72017	Intergenic	(TG)n|Simple_repeat|Simple_repeat	Rab10;Asxl2;Kif3c;1110002L01Rik	NR_030694;NM_172421;NM_016676;NM_008445;NM_001270988
Pilo	chr12	4038659	4038858	200	4038677	8	5.15198	3.98622	1.30957	Exon	5' UTR (NM_001082483, exon 1 of 23)	Efr3b	NM_001082483
Pilo	chr12	4483343	4483591	249	4483492	11	8.98996	5.94378	4.11307	Intron	intron (NM_010881, intron 1 of 22)	Ncoa1	NM_010881
Pilo	chr12	8506799	8507001	203	8506968	10	7.91589	5.44847	3.22888	Promoter	promoter-TSS (NM_007483)	Rhob	NM_007483
Pilo	chr12	11272435	11272634	200	11272579	8	5.88284	4.45784	1.72017	Promoter	promoter-TSS (NM_177331)	Gen1;Smc6	NM_177331;NM_025695
Pilo	chr12	11272770	11272985	216	11272859	8	5.88284	4.45784	1.72017	Promoter	promoter-TSS (NM_177331)	Gen1	NM_177331
Pilo	chr12	15823590	15823906	317	15823719	12	10.0983	6.4391	5.05449	Promoter	promoter-TSS (NM_144551)	Trib2	NM_144551
Pilo	chr12	22990908	22991172	265	22990999	7	4.93142	3.96252	1.10458	Exon	non-coding (NR_015504, exon 1 of 4)	2410018L13Rik	NR_015504
Pilo	chr12	25365543	25365761	219	25365673	13	10.7142	6.60993	5.5977	Exon	exon (NM_001161807, exon 1 of 5)	Cys1	NM_001004455;NM_001161807;NM_138686
Pilo	chr12	27154594	27154829	236	27154737	10	7.91589	5.44847	3.22888	Exon	exon (NM_020557, exon 1 of 5)	Cmpk2	NM_020557
Pilo	chr12	32244171	32244399	229	32244297	11	8.98996	5.94378	4.11307	Exon	5' UTR (NM_011867, exon 2 of 21)	Slc26a4	NM_011867
Pilo	chr12	36219248	36219486	239	36219340	9	6.87904	4.95315	2.4342	Exon	5' UTR (NM_013464, exon 1 of 11)	Ahr	NM_013464
Pilo	chr12	36580892	36581091	200	36580984	11	8.98996	5.94378	4.11307	Intergenic	L1Md_Gf|LINE|L1	Agr3	NM_207531
Pilo	chr12	37108337	37108602	266	37108487	8	4.79406	3.75386	1.10458	Promoter	exon (NM_178629, exon 1 of 10)	Ispd	NM_001289503
Pilo	chr12	39612647	39612863	217	39612842	8	5.88284	4.45784	1.72017	Intergenic	(GGAGA)n|Simple_repeat|Simple_repeat	Etv1	NM_007960;NM_001163154
Pilo	chr12	41750585	41750926	342	41750667	11	8.98996	5.94378	4.11307	Promoter	promoter-TSS (NM_053122)	Immp2l	NM_053122
Pilo	chr12	42091304	42091503	200	42091451	11	7.49399	5.00515	2.98868	Intron	IAPEz-int|LTR|ERVK	Immp2l	NM_053122
Pilo	chr12	43767824	43768218	395	43768039	10	6.55591	4.58806	2.31997	Intergenic	L1Md_Gf|LINE|L1
Pilo	chr12	45310721	45311005	285	45310826	8	4.79406	3.75386	1.10458	Promoter	CpG	Mir5627	NR_049203
Pilo	chr12	45311074	45311317	244	45311223	10	7.91589	5.44847	3.22888	Promoter	promoter-TSS (NM_013760)	Dnajb9;Mir5627	NR_049203;NM_013760
Pilo	chr12	46175178	46175446	269	46175254	13	7.2858	4.52153	2.81105	Exon	5' UTR (NM_144552, exon 1 of 6)	Stxbp6	NM_144552
Pilo	chr12	47063519	47063789	271	47063631	11	8.98996	5.94378	4.11307	Intergenic	L1Md_A|LINE|L1
Pilo	chr12	52792596	52792795	200	52792762	8	5.88284	4.45784	1.72017	Exon	5' UTR (NM_001172098, exon 1 of 16)	Strn3	NM_001172098;NM_052973
Pilo	chr12	52930655	52930854	200	52930735	8	5.88284	4.45784	1.72017	Promoter	promoter-TSS (NM_144788)	Hectd1	NM_144788
Pilo	chr12	54349539	54349738	200	54349697	8	5.88284	4.45784	1.72017	Promoter	promoter-TSS (NM_013780)	Npas3	NM_013780
Pilo	chr12	55304666	55304865	200	55304764	9	6.87904	4.95315	2.4342	Promoter	promoter-TSS (NM_028133)	Egln3	NM_028133
Pilo	chr12	55963578	55963808	231	55963624	10	6.55591	4.58806	2.31997	Exon	CpG	Cfl2	NM_007688
Pilo	chr12	56086050	56086297	248	56086179	7	4.93142	3.96252	1.10458	Intron	CpG	Baz1a	NM_013815
Pilo	chr12	56181378	56181720	343	56181452	10	6.55591	4.58806	2.31997	Promoter	promoter-TSS (NR_030764)	Srp54a;2700097O09Rik	NR_030764;NM_011899;NM_028314
Pilo	chr12	56700131	56700600	470	56700305	12	10.0983	6.4391	5.05449	Exon	5' UTR (NM_020287, exon 1 of 1)	Insm2	NM_020287
Pilo	chr12	56701496	56701746	251	56701636	10	7.91589	5.44847	3.22888	Exon	exon (NM_020287, exon 1 of 1)	Insm2	NM_020287
Pilo	chr12	62864147	62864346	200	62864188	9	6.87904	4.95315	2.4342	Intron	L1Md_T|LINE|L1	Lrfn5	NM_178714
Pilo	chr12	63277941	63278201	261	63278098	8	5.88284	4.45784	1.72017	Intergenic	L1Md_T|LINE|L1
Pilo	chr12	70297977	70298330	354	70298159	8	5.88284	4.45784	1.72017	Promoter	promoter-TSS (NR_033222)	9330151L19Rik	NR_033222
Pilo	chr12	70397682	70398027	346	70397932	12	10.0983	6.4391	5.05449	Exon	5' UTR (NM_027117, exon 1 of 13)	Klhdc2	NM_027117
Pilo	chr12	70473300	70473499	200	70473406	10	4.89361	3.55263	1.10458	Exon	5' UTR (NM_007481, exon 2 of 2)	Arf6	NM_007481
Pilo	chr12	71087824	71088097	274	71087985	13	11.2386	6.93441	6.03887	Promoter	promoter-TSS (NM_022028)	Sav1	NM_022028
Pilo	chr12	72117236	72117441	206	72117313	9	6.87904	4.95315	2.4342	Promoter	promoter-TSS (NR_045056)	3110056K07Rik	NR_045056;NR_045055
Pilo	chr12	74646413	74646619	207	74646594	10	6.55591	4.58806	2.31997	Promoter	exon (NM_178715, exon 1 of 1)	2210039B01Rik	NR_044985
Pilo	chr12	74646895	74647183	289	74647103	9	6.87904	4.95315	2.4342	Promoter	exon (NM_178715, exon 1 of 1)	2210039B01Rik	NR_044985
Pilo	chr12	76836218	76836420	203	76836329	7	4.93142	3.96252	1.10458	Exon	exon (NM_030750, exon 1 of 3)	Sgpp1	NM_030750
Pilo	chr12	79327408	79327735	328	79327579	9	6.87904	4.95315	2.4342	Promoter	promoter-TSS (NM_145965)	Gphn	NM_145965;NM_172952
Pilo	chr12	80107760	80108133	374	80107877	12	10.0983	6.4391	5.05449	Exon	CpG	Tmem229b	NM_178745
Pilo	chr12	81536398	81536650	253	81536401	8	4.79406	3.75386	1.10458	Intron	CpG	Dcaf5	NM_177267
Pilo	chr12	81891706	81891946	241	81891748	9	6.87904	4.95315	2.4342	Exon	CpG	4933426M11Rik	NM_001242419;NM_178682
Pilo	chr12	83717921	83718120	200	83718041	7	4.93142	3.96252	1.10458	Promoter	promoter-TSS (NM_015812)	Rgs6	NM_001282061;NM_015812
Pilo	chr12	85291987	85292213	227	85292049	11	8.98996	5.94378	4.11307	Exon	exon (NM_023633, exon 1 of 1)	2410016O06Rik	NM_023633
Pilo	chr12	85379548	85379792	245	85379669	12	9.61404	6.1378	4.66565	Exon	exon (NM_134247, exon 1 of 3)	Acot4	NM_134247
Pilo	chr12	85533989	85534201	213	85534050	11	7.49399	5.00515	2.98868	Intron	CpG	Elmsan1	NM_001163502;NM_001163501
Pilo	chr12	85534291	85534568	278	85534466	10	7.91589	5.44847	3.22888	Exon	CpG	Elmsan1	NM_001163502
Pilo	chr12	85559536	85559760	225	85559616	12	10.0983	6.4391	5.05449	Exon	CpG	Elmsan1	NM_001163501
Pilo	chr12	86039579	86039778	200	86039715	9	6.87904	4.95315	2.4342	Promoter	promoter-TSS (NM_001033334)	Syndig1l	NM_001033334
Pilo	chr12	86680094	86680423	330	86680249	14	11.1333	6.6437	5.96963	Promoter	promoter-TSS (NM_145138)	Nek9	NM_145138
Pilo	chr12	86940536	86940851	316	86940813	9	6.87904	4.95315	2.4342	Promoter	promoter-TSS (NM_001205053)	Jdp2	NM_001205053
Pilo	chr12	88019813	88020252	440	88020082	10	7.91589	5.44847	3.22888	Exon	5' UTR (NM_177354, exon 1 of 7)	Vash1	NM_177354
Pilo	chr12	88067078	88067282	205	88067118	9	6.87904	4.95315	2.4342	Exon	CpG	Angel1	NM_144524
Pilo	chr12	88287908	88288107	200	88287980	8	5.88284	4.45784	1.72017	Promoter	promoter-TSS (NR_033623)	Cipc	NM_001289432;NM_173735;NM_001289429;NM_001289431;NM_001289430
Pilo	chr12	88488303	88488575	273	88488495	10	7.91589	5.44847	3.22888	Promoter	promoter-TSS (NM_010363)	Gstz1	NM_010363;NM_001252556
Pilo	chr12	88640549	88640748	200	88640731	7	4.93142	3.96252	1.10458	Promoter	CpG	Ism2	NM_001290302
Pilo	chr12	92828520	92828891	372	92828700	11	7.49399	5.00515	2.98868	Promoter	promoter-TSS (NM_031391)	Gtf2a1	NM_031391
Pilo	chr12	101122737	101122969	233	101122936	8	5.88284	4.45784	1.72017	Promoter	CpG	Efcab11	NM_030172
Pilo	chr12	101438182	101438381	200	101438278	8	5.88284	4.45784	1.72017	Intron	CpG	Calm1	NM_009790
Pilo	chr12	103943425	103943647	223	103943481	8	5.88284	4.45784	1.72017	Promoter	promoter-TSS (NM_172584)	Itpk1	NM_172584
Pilo	chr12	106271039	106271345	307	106271160	10	7.91589	5.44847	3.22888	Promoter	promoter-TSS (NR_003145)	Scarna13;Mir3069;Snhg10	NR_037229;NR_028576;NR_003145
Pilo	chr12	107248470	107248669	200	107248606	8	5.88284	4.45784	1.72017	Promoter	promoter-TSS (NM_001029844)	Vrk1	NM_001029843;NM_011705;NM_001029844
Pilo	chr12	109417333	109417583	251	109417443	11	8.98996	5.94378	4.11307	Promoter	promoter-TSS (NM_009832)	Setd3;Ccnk	NM_028262;NM_009832
Pilo	chr12	110132316	110132515	200	110132411	10	7.91589	5.44847	3.22888	Promoter	promoter-TSS (NM_177602)	Wdr25;Wars	NM_001164314;NM_001164488;NM_177602;NM_011710
Pilo	chr12	111329703	111329902	200	111329824	9	5.29539	3.94122	1.44726	Intergenic	(GGA)n|Simple_repeat|Simple_repeat	3110009F21Rik	NR_045466
Pilo	chr12	112276580	112276779	200	112276660	8	5.88284	4.45784	1.72017	Promoter	CpG	Rcor1	NM_198023
Pilo	chr12	112723534	112723821	288	112723662	15	13.6062	7.92504	8.14911	Exon	exon (NM_001033248, exon 1 of 1)	Gm266	NM_001033248
Pilo	chr12	112951104	112951339	236	112951187	10	7.91589	5.44847	3.22888	Promoter	promoter-TSS (NM_001163388)	Apopt1	NM_001163388;NM_026511
Pilo	chr12	113052030	113052269	240	113052090	8	5.88284	4.45784	1.72017	Promoter	promoter-TSS (NM_026752)	Zfyve21;Xrcc3	NM_028875;NM_026752
Pilo	chr12	113858127	113858367	241	113858211	10	7.91589	5.44847	3.22888	Promoter	promoter-TSS (NM_007421)	Adssl1	NM_007421
Pilo	chr12	114016717	114016928	212	114016821	9	6.87904	4.95315	2.4342	Intergenic	Intergenic	Mir6940;Pld4;Cep170b;Zbtb42;BC022687;Cdca4;Gpr132	NM_001024602;NM_145450;NM_028023;NM_001100460;NM_019925;NR_105905;NM_178911
Pilo	chr12	114188613	114188841	229	114188711	9	6.87904	4.95315	2.4342	Intergenic	CpG	Mir6941;Btbd6;Nudt14;Gpr132;Jag2;Brf1;Pacs2	NM_001081170;NM_001145900;NM_025399;NM_028193;NR_105906;NM_001291444;NM_019925;NM_201646;NM_001291445;NM_010588
Pilo	chr12	114662561	114662844	284	114662718	18	11.8401	6.13637	6.56872	Intergenic	(CAGCT)n|Simple_repeat|Simple_repeat	Adam6b	NM_001009545
Pilo	chr12	114662981	114663259	279	114663077	17	8.9167	4.74301	4.11307	Intergenic	(CAGCT)n|Simple_repeat|Simple_repeat	Adam6b	NM_001009545
Pilo	chr13	17895365	17895607	243	17895521	7	4.93142	3.96252	1.10458	Exon	exon (NM_027118, exon 1 of 14)	Cdk13	NM_027118;NM_001081058
Pilo	chr13	17896543	17896787	245	17896628	12	10.0983	6.4391	5.05449	Exon	5' UTR (NM_027118, exon 1 of 14)	Cdk13	NM_027118;NM_001081058
Pilo	chr13	20182348	20182587	240	20182427	9	6.87904	4.95315	2.4342	Promoter	promoter-TSS (NM_080288)	Elmo1	NM_080288
Pilo	chr13	30228181	30228380	200	30228325	8	5.88284	4.45784	1.72017	Promoter	promoter-TSS (NM_153546)	Mboat1	NM_153546
Pilo	chr13	31651338	31651537	200	31651473	8	5.88284	4.45784	1.72017	Exon	exon (NM_008239, exon 1 of 1)	Foxq1	NM_008239
Pilo	chr13	31899622	31899950	329	31899760	11	8.98996	5.94378	4.11307	Exon	exon (NM_008592, exon 1 of 1)	Foxc1	NM_008592
Pilo	chr13	32894032	32894399	368	32894221	13	7.2858	4.52153	2.81105	Exon	exon (NM_030215, exon 1 of 7)	Wrnip1	NM_030215
Pilo	chr13	34436922	34437199	278	34437069	10	7.91589	5.44847	3.22888	Promoter	promoter-TSS (NM_001033167)	Slc22a23	NM_001033167
Pilo	chr13	34967361	34967560	200	34967441	8	5.88284	4.45784	1.72017	Promoter	promoter-TSS (NM_013830)	Prpf4b	NM_013830
Pilo	chr13	35832784	35833299	516	35832961	11	8.98996	5.94378	4.11307	Promoter	promoter-TSS (NM_001123386)	Cdyl	NM_001123386
Pilo	chr13	35833801	35834000	200	35833876	10	7.91589	5.44847	3.22888	Intron	CpG	Cdyl	NM_001123386;NM_009881
Pilo	chr13	36209179	36209477	299	36209346	11	8.98996	5.94378	4.11307	Promoter	promoter-TSS (NM_201358)	Fars2;Lyrm4	NM_024274;NM_001039189;NM_201358
Pilo	chr13	37574511	37574710	200	37574552	8	5.88284	4.45784	1.72017	Intergenic	Intergenic	Ly86	NM_010745
Pilo	chr13	38085814	38086019	206	38085906	11	8.54569	5.66566	3.79073	Exon	exon (NM_025965, exon 1 of 8)	Ssr1	NM_025965
Pilo	chr13	40823676	40823916	241	40823772	8	5.88284	4.45784	1.72017	Exon	exon (NM_011547, exon 2 of 7)	Tfap2a	NM_001122948;NM_011547
Pilo	chr13	44964967	44965194	228	44964989	49	8.19864	2.43127	3.4836	Intron	LSU-rRNA_Hsa|rRNA|rRNA	Jarid2	NM_001205044;NM_021878;NM_001205043
Pilo	chr13	46059413	46059723	311	46059705	8	5.88284	4.45784	1.72017	Intron	CpG	Atxn1	NM_001199305;NM_001199304;NM_009124
Pilo	chr13	49242365	49242761	397	49242538	11	7.49399	5.00515	2.98868	Exon	exon (NM_029361, exon 2 of 28)	Wnk2	NM_001290311;NM_029361;NM_001290313
Pilo	chr13	54788764	54789058	295	54789026	9	6.87904	4.95315	2.4342	Exon	5' UTR (NM_001146026, exon 1 of 11)	Rnf44	NM_134064;NM_001146026;NM_001146025
Pilo	chr13	55311553	55311795	243	55311658	8	5.88284	4.45784	1.72017	Intron	CpG	Nsd1	NM_008739
Pilo	chr13	55927266	55927465	200	55927418	8	5.88284	4.45784	1.72017	Exon	3' UTR (NM_011097, exon 3 of 3)	Pitx1	NM_011097
Pilo	chr13	55932226	55932520	295	55932299	8	5.88284	4.45784	1.72017	Exon	5' UTR (NM_011097, exon 1 of 3)	Pitx1	NM_011097
Pilo	chr13	58230091	58230453	363	58230307	14	12.4085	7.42973	7.05724	Promoter	promoter-TSS (NM_029872)	Hnrnpa0	NM_029872
Pilo	chr13	58502893	58503205	313	58503052	10	7.91589	5.44847	3.22888	Promoter	promoter-TSS (NR_031761)	Rmi1	NM_001168248;NR_031761;NM_028904
Pilo	chr13	58503978	58504290	313	58504173	10	7.91589	5.44847	3.22888	Promoter	promoter-TSS (NM_025279)	Hnrnpk	NM_025279;NM_001301344;NM_001301345;NM_001301343;NM_001301340
Pilo	chr13	59658655	59658964	310	59658823	10	7.91589	5.44847	3.22888	Promoter	promoter-TSS (NM_023328)	Agtpbp1	NM_001048008;NM_001284218;NM_001284219;NM_023328
Pilo	chr13	59924452	59924740	289	59924576	13	11.2386	6.93441	6.03887	Promoter	promoter-TSS (NM_153538)	Zcchc6	NM_153538
Pilo	chr13	63673809	63674217	409	63674117	9	6.87904	4.95315	2.4342	Intergenic	CpG	Ptch1	NM_008957
Pilo	chr13	65360092	65360356	265	65360256	8	5.88284	4.45784	1.72017	Intergenic	Intergenic	Zfp369;Nlrp4f	NM_175290;NM_178364
Pilo	chr13	65453122	65453440	319	65453292	11	8.54569	5.66566	3.79073	Intergenic	CpG	Zfp369	NM_178364
Pilo	chr13	66083752	66084097	346	66083932	11	7.49399	5.00515	2.98868	Intergenic	RLTR45-int|LTR|ERVK
Pilo	chr13	69878503	69878702	200	69878591	11	8.98996	5.94378	4.11307	Exon	5' UTR (NM_001145162, exon 1 of 2)	Ube2ql1	NM_001145162
Pilo	chr13	70982576	70982808	233	70982688	9	6.87904	4.95315	2.4342	Promoter	(GGGAGA)n|Simple_repeat|Simple_repeat	Adamts16	NM_172053
Pilo	chr13	72769242	72769441	200	72769300	9	6.87904	4.95315	2.4342	Promoter	exon (NM_010574, exon 3 of 5)	Gm20554	NR_030701
Pilo	chr13	76155903	76156160	258	76156082	12	10.0983	6.4391	5.05449	Promoter	promoter-TSS (NM_001131068)	Rfesd	NM_001131068;NM_178916
Pilo	chr13	76522190	76522428	239	76522289	8	5.88284	4.45784	1.72017	Promoter	promoter-TSS (NM_030174)	Mctp1	NM_030174
Pilo	chr13	78338486	78338809	324	78338532	10	7.91589	5.44847	3.22888	Promoter	promoter-TSS (NM_010151)	Nr2f1	NM_010151
Pilo	chr13	82557359	82557558	200	82557399	9	6.87904	4.95315	2.4342	Intergenic	L1MA6|LINE|L1
Pilo	chr13	85984505	85984704	200	85984632	7	4.93142	3.96252	1.10458	Intergenic	L1Md_T|LINE|L1
Pilo	chr13	93196123	93196322	200	93196300	8	5.88284	4.45784	1.72017	Exon	CpG	Ankrd34b	NM_175455
Pilo	chr13	94268531	94269074	544	94268672	13	9.4701	5.83934	4.53692	Exon	exon (NM_021310, exon 1 of 11)	Jmy	NM_021310
Pilo	chr13	94943778	94943977	200	94943913	8	5.88284	4.45784	1.72017	Intron	intron (NM_172589, intron 2 of 3)	Lhfpl2	NM_172589
Pilo	chr13	95627227	95627426	200	95627351	9	6.87904	4.95315	2.4342	Intergenic	(CA)n|Simple_repeat|Simple_repeat	Otp;Tbca	NM_009321;NM_011021
Pilo	chr13	97440629	97441020	392	97440863	8	5.88284	4.45784	1.72017	Promoter	promoter-TSS (NM_008255)	Hmgcr	NM_008255
Pilo	chr13	97694702	97695010	309	97694822	11	8.98996	5.94378	4.11307	Exon	5' UTR (NM_001166065, exon 1 of 3)	Gcnt4	NM_001166065
Pilo	chr13	99464827	99465026	200	99464968	9	6.87904	4.95315	2.4342	Promoter	promoter-TSS (NM_001025606)	Tmem171	NM_001025606
Pilo	chr13	100114546	100114745	200	100114577	9	6.87904	4.95315	2.4342	Promoter	promoter-TSS (NM_026873)	Mrps27;Ptcd2	NM_173757;NM_026873
Pilo	chr13	104124577	104124801	225	104124684	10	7.91589	5.44847	3.22888	Promoter	promoter-TSS (NM_175171)	Mast4	NM_175171
Pilo	chr13	108681280	108681479	200	108681443	10	4.89361	3.55263	1.10458	Promoter	CpG-4157	Zswim6	NM_145456
Pilo	chr13	109004417	109004632	216	109004527	12	8.4662	5.42225	3.72326	Promoter	promoter-TSS (NM_029001)	Elovl7	NM_029001
Pilo	chr13	113254295	113254494	200	113254432	9	6.87904	4.95315	2.4342	Exon	5' UTR (NM_010560, exon 1 of 17)	Il6st	NM_010560
Pilo	chr13	120217505	120217910	406	120217747	10	7.91589	5.44847	3.22888	Promoter	promoter-TSS (NM_145457)	Paip1	NM_145457
Pilo	chr13	120218131	120218501	371	120218306	10	7.91589	5.44847	3.22888	Intron	CpG	Paip1	NM_001079849;NM_145457
Pilo	chr13	120277113	120277896	784	120277256	27	9.75021	3.84147	4.78807	Promoter	promoter-TSS (NM_001177666)	3110070M22Rik;Gm7120	NR_027974;NM_001177666
Pilo	chr14	4121848	4122048	201	4121883	9	6.87904	4.95315	2.4342	Promoter	CpG	Gm5796	NM_001029930
Pilo	chr14	4518371	4518570	200	4518449	9	6.87904	4.95315	2.4342	Intergenic	CpG	Gm3264	NM_001242945
Pilo	chr14	8401074	8401322	249	8401199	10	7.51161	5.19352	2.9971	Promoter	promoter-TSS (NM_001270842)	Gm3558	NM_001270842
Pilo	chr14	21298917	21299116	200	21299068	7	4.93142	3.96252	1.10458	Exon	5' UTR (NM_009674, exon 1 of 13)	Anxa7	NM_009674
Pilo	chr14	21365421	21365650	230	21365487	9	6.87904	4.95315	2.4342	Promoter	promoter-TSS (NR_033571)	1810062O18Rik	NR_033571
Pilo	chr14	21514715	21515001	287	21514849	14	8.14469	4.8445	3.43594	Exon	TTS (NM_001168273)	Fut11	NM_028428
Pilo	chr14	21576805	21577047	243	21576929	8	5.88284	4.45784	1.72017	Intron	intron (NM_001039138, intron 12 of 19)	Camk2g	NM_178597;NM_001039139;NM_001039138
Pilo	chr14	22569852	22570087	236	22570036	8	5.15198	3.98622	1.30957	Promoter	exon (NM_026283, exon 1 of 6)	Dusp13	NM_001007268
Pilo	chr14	22650617	22650816	200	22650697	7	4.93142	3.96252	1.10458	Promoter	promoter-TSS (NM_011695)	Vdac2	NM_011695
Pilo	chr14	22806790	22806989	200	22806862	12	8.4662	5.42225	3.72326	Exon	5' UTR (NM_145459, exon 2 of 3)	Zfp503	NM_145459
Pilo	chr14	27353596	27354011	416	27353661	11	8.98996	5.94378	4.11307	Promoter	promoter-TSS (NM_032008)	Slmap	NM_032008
Pilo	chr14	30319683	30319911	229	30319783	9	6.87904	4.95315	2.4342	Intron	(GGGGA)n|Simple_repeat|Simple_repeat	Cacna2d3	NM_009785
Pilo	chr14	30535223	30535446	224	30535371	10	7.51161	5.19352	2.9971	Promoter	promoter-TSS (NM_009785)	Cacna2d3	NM_009785
Pilo	chr14	32019809	32020101	293	32020002	12	10.0983	6.4391	5.05449	Promoter	promoter-TSS (NM_022656)	Nisch;Tnnc1	NM_022656;NM_009393
Pilo	chr14	32248545	32248833	289	32248672	9	6.87904	4.95315	2.4342	Intron	CpG	Sh3bp5	NM_011894
Pilo	chr14	33412657	33412944	288	33412807	12	10.0983	6.4391	5.05449	Promoter	promoter-TSS (NM_001001796)	Prrxl1	NM_001001796
Pilo	chr14	34260106	34260682	577	34260552	10	7.91589	5.44847	3.22888	Promoter	promoter-TSS (NM_016700)	Mapk8	NM_016700
Pilo	chr14	40286708	40286992	285	40286803	9	6.87904	4.95315	2.4342	Promoter	promoter-TSS (NM_001190187)	Nrg3	NM_001190188;NM_008734;NM_001190187
Pilo	chr14	41780098	41780348	251	41780241	11	8.98996	5.94378	4.11307	Promoter	promoter-TSS (NM_145928)	Tspan14	NM_145928
Pilo	chr14	45839605	45839930	326	45839761	7	4.93142	3.96252	1.10458	Promoter	promoter-TSS (NM_172597)	Txndc16	NM_172597
Pilo	chr14	47000154	47000353	200	47000194	9	4.16568	3.22967	0.7057	Intron	CpG	Gm15217	NR_037981
Pilo	chr14	47918010	47918237	228	47918178	10	7.91589	5.44847	3.22888	Exon	CpG	Mapk1ip1l	NM_178684
Pilo	chr14	48269509	48269721	213	48269552	11	8.98996	5.94378	4.11307	Intron	CpG	Ktn1	NM_001293636;NM_001293635
Pilo	chr14	52604641	52604849	209	52604715	8	5.88284	4.45784	1.72017	Exon	CpG	Arhgef40	NM_198249;NM_001145921;NM_001145922
Pilo	chr14	52628844	52629231	388	52629002	9	6.87904	4.95315	2.4342	Exon	exon (NM_027248, exon 3 of 5)	Zfp219	NM_027248;NM_001253694;NM_001253695;NM_001253696
Pilo	chr14	55083043	55083257	215	55083198	9	4.16568	3.22967	0.7057	Exon	5' UTR (NM_022993, exon 1 of 7)	Lrp10	NM_022993
Pilo	chr14	55531596	55531866	271	55531675	9	5.65481	4.17096	1.72017	Exon	5' UTR (NM_021551, exon 1 of 9)	Slc22a17	NM_021551
Pilo	chr14	55544835	55545034	200	55544869	9	6.87904	4.95315	2.4342	Exon	5' UTR (NM_010112, exon 1 of 6)	Efs	NM_010112
Pilo	chr14	56109740	56110088	349	56109894	9	6.87904	4.95315	2.4342	Promoter	promoter-TSS (NM_001024645)	Lrrc16b	NM_001024645
Pilo	chr14	56506053	56506252	200	56506128	10	7.91589	5.44847	3.22888	Promoter	exon (NM_027143, exon 3 of 8)	Cbln3	NM_019820
Pilo	chr14	57429874	57430131	258	57429948	10	7.91589	5.44847	3.22888	Intron	CpG	Zmym5	NM_144842;NM_001253752;NM_001253753
Pilo	chr14	57430962	57431194	233	57431056	15	11.5647	6.67353	6.32256	Promoter	promoter-TSS (NM_001253752)	Zmym5	NM_001253753;NM_001253752;NM_144842
Pilo	chr14	57676702	57676904	203	57676796	9	6.87904	4.95315	2.4342	Promoter	promoter-TSS (NM_001271623)	Gja3	NM_016975;NM_001271623
Pilo	chr14	58364723	58364922	200	58364819	9	5.65481	4.17096	1.72017	Exon	5' UTR (NM_015771, exon 1 of 8)	Lats2	NM_015771
Pilo	chr14	63379661	63379884	224	63379764	9	6.87904	4.95315	2.4342	Exon	5' UTR (NM_008715, exon 1 of 19)	Ints6	NM_008715
Pilo	chr14	64055169	64055505	337	64055292	11	7.49399	5.00515	2.98868	Promoter	5' UTR (NM_177628, exon 1 of 4)	Fam167a	NM_177628
Pilo	chr14	64225817	64226144	328	64226117	9	6.87904	4.95315	2.4342	Exon	exon (NM_173393, exon 1 of 3)	Xkr6	NM_173393
Pilo	chr14	65716816	65717076	261	65717011	10	7.91589	5.44847	3.22888	Promoter	promoter-TSS (NM_018788)	Extl3	NM_018788
Pilo	chr14	65977162	65977579	418	65977280	8	5.88284	4.45784	1.72017	Promoter	promoter-TSS (NM_199029)	Zfp395	NM_199029
Pilo	chr14	69727793	69728073	281	69727977	7	4.93142	3.96252	1.10458	Intergenic	L1Md_A|LINE|L1	Stc1;1700092C10Rik;Nkx2-6;Nkx3-1	NM_010921;NM_009285;NR_045931;NM_010920
Pilo	chr14	69902249	69902747	499	69902349	14	10.3859	6.18434	5.31254	Intron	CpG	Slc25a37	NM_026331
Pilo	chr14	69902910	69903158	249	69903080	13	7.2858	4.52153	2.81105	Exon	5' UTR (NM_026331, exon 1 of 4)	Slc25a37	NM_026331
Pilo	chr14	69955116	69955349	234	69955243	12	6.45622	4.19857	2.2586	Promoter	promoter-TSS (NM_026174)	Entpd4;Gm16677	NR_045091;NM_026174
Pilo	chr14	70478148	70478447	300	70478249	10	4.89361	3.55263	1.10458	Intron	CpG	Egr3	NM_001289925;NM_001289927;NM_018781
Pilo	chr14	71017630	71017829	200	71017777	8	5.88284	4.45784	1.72017	Exon	intron (NM_001252665, intron 2 of 12)	Dmtn	NM_001252662;NM_001252663;NM_013514
Pilo	chr14	71165952	71166485	534	71166137	10	7.91589	5.44847	3.22888	Promoter	CpG	Xpo7	NM_023045
Pilo	chr14	71166546	71166837	292	71166601	8	4.79406	3.75386	1.10458	Promoter	promoter-TSS (NM_023045)	Xpo7	NM_023045
Pilo	chr14	71289588	71289832	245	71289756	8	5.88284	4.45784	1.72017	Promoter	promoter-TSS (NM_008115)	Gfra2	NM_008115
Pilo	chr14	76154008	76154258	251	76154127	8	5.88284	4.45784	1.72017	Exon	exon (NM_177381, exon 1 of 23)	Cog3	NM_177381
Pilo	chr14	77436283	77436607	325	77436464	10	6.55591	4.58806	2.31997	Promoter	promoter-TSS (NM_172488)	Lacc1;Ccdc122	NM_175369;NM_172488
Pilo	chr14	77556623	77556971	349	77556794	8	5.88284	4.45784	1.72017	Exon	5' UTR (NM_172813, exon 1 of 19)	Enox1	NM_001253759;NM_172813
Pilo	chr14	79880683	79880882	200	79880854	9	5.65481	4.17096	1.72017	Promoter	promoter-TSS (NM_007920)	Elf1	NM_007920
Pilo	chr14	80489307	80489506	200	80489392	8	5.88284	4.45784	1.72017	Intergenic	L1Md_T|LINE|L1	Olfm4	NM_001030294
Pilo	chr14	81680154	81680437	284	81680299	11	5.65803	3.8756	1.72017	Intergenic	HAL1-3A_ME|LINE|L1
Pilo	chr14	99444811	99445127	317	99444958	10	7.91589	5.44847	3.22888	Promoter	promoter-TSS (NM_175265)	Bora	NM_175265
Pilo	chr14	102053264	102053482	219	102053322	8	5.88284	4.45784	1.72017	Exon	CpG	Uchl3	NM_016723
Pilo	chr14	107879400	107879599	200	107879552	8	4.79406	3.75386	1.10458	Intergenic	Intergenic
Pilo	chr14	110199745	110200026	282	110199776	8	5.88284	4.45784	1.72017	Intergenic	(TTATA)n|Simple_repeat|Simple_repeat
Pilo	chr14	118169073	118169310	238	118169228	21	12.3881	5.79701	7.04868	Intron	(TCC)n|Simple_repeat|Simple_repeat	Gpc6	NM_011821;NM_001079844
Pilo	chr14	119336957	119337301	345	119337113	9	6.87904	4.95315	2.4342	Promoter	promoter-TSS (NM_008929)	Dnajc3	NM_008929
Pilo	chr14	123382087	123382385	299	123382188	9	6.87904	4.95315	2.4342	Intron	CpG	Tmtc4	NM_028651
Pilo	chr15	3929172	3929435	264	3929334	8	5.88284	4.45784	1.72017	Exon	exon (NM_134099, exon 1 of 7)	Fbxo4	NM_134099
Pilo	chr15	5066291	5066490	200	5066428	8	5.88284	4.45784	1.72017	Promoter	promoter-TSS (NM_026069)	Snord72;Rpl37	NM_026069;NR_028091
Pilo	chr15	7079171	7079373	203	7079247	10	7.91589	5.44847	3.22888	Promoter	promoter-TSS (NM_001113386)	Lifr	NM_001113386
Pilo	chr15	11717160	11717359	200	11717241	8	5.88284	4.45784	1.72017	Intergenic	(TGG)n|Simple_repeat|Simple_repeat	Npr3	NM_001286395;NM_001039181;NM_008728
Pilo	chr15	12028229	12028710	482	12028265	9	5.65481	4.17096	1.72017	Intergenic	(CAGG)n|Simple_repeat|Simple_repeat	Zfr;Mir1898	NR_035443;NM_011767
Pilo	chr15	12047415	12047614	200	12047505	13	7.2858	4.52153	2.81105	Promoter	promoter-TSS (NM_011767)	Zfr	NM_011767
Pilo	chr15	12048184	12048446	263	12048362	10	7.91589	5.44847	3.22888	Intron	CpG-4795	Zfr	NM_011767
Pilo	chr15	12669544	12669781	238	12669631	10	7.91589	5.44847	3.22888	Intergenic	CpG	Drosha;6030458C11Rik	NM_001166360;NM_026799;NM_029998;NM_001130149
Pilo	chr15	12763180	12763421	242	12763307	9	6.87904	4.95315	2.4342	Intron	(CGTG)n|Simple_repeat|Simple_repeat	Drosha	NM_026799;NM_001130149
Pilo	chr15	19609094	19609375	282	19609197	9	5.65481	4.17096	1.72017	Intergenic	L1Md_A|LINE|L1
Pilo	chr15	25914314	25914672	359	25914398	9	6.87904	4.95315	2.4342	Exon	exon (NM_144523, exon 1 of 6)	Zfp622	NM_144523
Pilo	chr15	27396735	27396973	239	27396826	10	7.91589	5.44847	3.22888	Exon	exon (NM_020332, exon 1 of 12)	Ank	NM_020332
Pilo	chr15	27954767	27954966	200	27954884	8	5.88284	4.45784	1.72017	Intron	CpG	Trio	NM_001081302
Pilo	chr15	32174831	32175154	324	32174971	9	6.87904	4.95315	2.4342	Promoter	promoter-TSS (NR_038186)	Snord123;Snhg18	NR_028575;NR_038186
Pilo	chr15	34012580	34012791	212	34012641	9	6.87904	4.95315	2.4342	Exon	5' UTR (NM_026002, exon 1 of 12)	Mtdh	NM_026002
Pilo	chr15	36722395	36723057	663	36722556	11	8.98996	5.94378	4.11307	Promoter	CpG	Ywhaz	NM_001253807
Pilo	chr15	36936852	36937252	401	36937161	10	6.55591	4.58806	2.31997	Promoter	5' UTR (NM_026521, exon 1 of 4)	Zfp706	NM_026521
Pilo	chr15	37163961	37164160	200	37164017	8	5.88284	4.45784	1.72017	Intron	CpG	Grhl2	NM_026496
Pilo	chr15	39775008	39775308	301	39775109	9	6.87904	4.95315	2.4342	Promoter	exon (NM_172814, exon 1 of 7)	Lrp12	NM_172814
Pilo	chr15	43001975	43002191	217	43002163	10	7.91589	5.44847	3.22888	Exon	5' UTR (NM_172815, exon 1 of 6)	Rspo2	NM_172815
Pilo	chr15	44450671	44450872	202	44450731	9	6.87904	4.95315	2.4342	Promoter	promoter-TSS (NM_019480)	Ebag9	NM_019480
Pilo	chr15	51871905	51872104	200	51871994	8	5.88284	4.45784	1.72017	Exon	exon (NM_175503, exon 1 of 2)	Aard	NM_175503
Pilo	chr15	55445223	55445546	324	55445376	17	13.7637	7.50773	8.29265	Intron	(TTTCC)n|Simple_repeat|Simple_repeat	Mtbp	NM_134092
Pilo	chr15	57527023	57527422	400	57527079	7	4.93142	3.96252	1.10458	Intron	CpG	Zhx2	NM_199449
Pilo	chr15	57966533	57966830	298	57966790	9	6.87904	4.95315	2.4342	Promoter	promoter-TSS (NM_027435)	Atad2	NM_027435
Pilo	chr15	58913595	58913794	200	58913781	8	5.88284	4.45784	1.72017	Promoter	promoter-TSS (NM_144800)	Mtss1	NM_144800;NM_001146180
Pilo	chr15	61817131	61817394	264	61817260	9	6.87904	4.95315	2.4342	Exon	5' UTR (NM_001177352, exon 1 of 3)	Myc	NM_001177354;NM_001177352;NM_001177353;NM_010849
Pilo	chr15	64143982	64144189	208	64144115	8	5.88284	4.45784	1.72017	Exon	5' UTR (NM_001276462, exon 1 of 28)	Asap1	NM_001276462;NM_001276463;NM_001276461;NM_001276467;NM_010026
Pilo	chr15	72920916	72921129	214	72921064	10	7.91589	5.44847	3.22888	Exon	CpG	Chrac1	NM_053068
Pilo	chr15	73253716	73253915	200	73253837	8	5.55836	4.24924	1.68947	Promoter	promoter-TSS (NM_007982)	Ptk2	NM_007982;NM_001130409
Pilo	chr15	74551512	74551711	200	74551661	9	5.65481	4.17096	1.72017	Promoter	promoter-TSS (NM_198607)	Them6	NM_198607
Pilo	chr15	75446710	75447349	640	75447045	8	5.88284	4.45784	1.72017	Promoter	promoter-TSS (NM_001044718)	Zfp41	NM_011759;NM_001044718
Pilo	chr15	75577489	75577707	219	75577642	12	8.4662	5.42225	3.72326	Exon	exon (NM_194350, exon 1 of 1)	Mafa	NM_194350
Pilo	chr15	75911145	75911407	263	75911318	10	7.91589	5.44847	3.22888	Promoter	promoter-TSS (NM_001164600)	Puf60	NM_028364;NM_133691;NM_001164600
Pilo	chr15	75935054	75935366	313	75935245	15	5.06113	3.08131	1.22969	Exon	exon (NM_144848, exon 2 of 2)	Eppk1	NM_144848
Pilo	chr15	76002737	76002981	245	76002830	9	6.87904	4.95315	2.4342	Exon	exon (NM_001163542, exon 34 of 34)	Plec	NM_201385;NM_001163549;NM_201387;NM_001163540;NM_001163542;NM_201394;NM_201386;NM_201392;NM_201393;NM_201390;NM_201391;NM_011117;NM_001164203;NM_201389;NM_201388
Pilo	chr15	76174022	76174221	200	76174114	10	7.91589	5.44847	3.22888	Exon	exon (NM_025567, exon 1 of 7)	Cyc1	NM_025567
Pilo	chr15	76282446	76282652	207	76282548	9	6.87904	4.95315	2.4342	Exon	TTS (NM_013481)	Mroh1	NM_175457
Pilo	chr15	77137156	77137429	274	77137331	10	7.91589	5.44847	3.22888	Exon	5' UTR (NM_053104, exon 1 of 14)	Rbfox2	NM_175387;NM_001110827;NM_053104
Pilo	chr15	77786268	77786564	297	77786454	9	6.87904	4.95315	2.4342	Exon	exon (NM_001168260, exon 2 of 9)	Foxred2	NM_001017983;NM_001168260
Pilo	chr15	77949976	77950224	249	77950142	11	8.98996	5.94378	4.11307	Promoter	promoter-TSS (NM_007583)	Cacng2	NM_007583
Pilo	chr15	78632904	78633241	338	78633062	12	10.0983	6.4391	5.05449	Exon	CpG-5061	Card10	NM_130859
Pilo	chr15	78730079	78730344	266	78730215	9	5.65481	4.17096	1.72017	Promoter	promoter-TSS (NM_009164)	Sh3bp1	NM_009164
Pilo	chr15	78832600	78832799	200	78832674	6	4.02977	3.46721	0.57855	Promoter	intron (NM_001039156, intron 21 of 24)	Mir6956	NR_105921
Pilo	chr15	78858486	78858817	332	78858748	10	6.55591	4.58806	2.31997	Promoter	promoter-TSS (NM_008197)	Gcat;H1f0	NM_001161712;NM_013847;NM_008197
Pilo	chr15	78893025	78893286	262	78893139	9	5.65481	4.17096	1.72017	Exon	exon (NM_144849, exon 1 of 8)	Ankrd54	NM_144849
Pilo	chr15	78994160	78994359	200	78994274	9	6.87904	4.95315	2.4342	Promoter	CpG-5081	Gm10863	NR_029470
Pilo	chr15	79023916	79024115	200	79023940	7	4.93142	3.96252	1.10458	Intron	intron (NR_029470, intron 2 of 4)	Gm10863	NR_029470
Pilo	chr15	79272005	79272267	263	79272132	13	11.2386	6.93441	6.03887	Promoter	CpG	Csnk1e	NM_001289899
Pilo	chr15	80094597	80094796	200	80094604	7	4.93142	3.96252	1.10458	Promoter	promoter-TSS (NM_175109)	Rps19bp1	NM_175109
Pilo	chr15	80502482	80502698	217	80502637	10	7.91589	5.44847	3.22888	Exon	exon (NM_145986, exon 1 of 5)	Fam83f	NM_145986
Pilo	chr15	80808204	80808476	273	80808282	11	8.98996	5.94378	4.11307	Exon	CpG	Sgsm3	NM_134091
Pilo	chr15	81296827	81297154	328	81296990	9	6.87904	4.95315	2.4342	Exon	CpG	Rbx1	NM_019712
Pilo	chr15	81756428	81756748	321	81756585	13	10.7142	6.60993	5.5977	Promoter	promoter-TSS (NM_030229)	Polr3h	NM_030229
Pilo	chr15	82979456	82979782	327	82979639	10	7.91589	5.44847	3.22888	Promoter	promoter-TSS (NR_004432)	Poldip3;Rnu12	NR_004432;NM_178627
Pilo	chr15	83555254	83555475	222	83555326	11	8.54569	5.66566	3.79073	Promoter	5' UTR (NM_001271473, exon 1 of 20)	Scube1	NM_022723;NM_001271472;NM_001271473
Pilo	chr15	85337998	85338197	200	85338171	10	7.91589	5.44847	3.22888	Promoter	Intergenic	7530416G11Rik	NM_001256072
Pilo	chr15	85501832	85502173	342	85501980	10	7.51161	5.19352	2.9971	Intergenic	CpG	Mirlet7b;Mirlet7c-2;Mirlet7bhg;AU022754;Ppara;Wnt7b	NR_029727;NR_040433;NM_001163633;NR_029729;NM_001163634;NM_011144;NM_009528;NR_110483;NM_001113418
Pilo	chr15	85565709	85566017	309	85565849	8	5.55836	4.24924	1.68947	Promoter	promoter-TSS (NM_001113418)	Ppara	NM_011144;NM_001113418
Pilo	chr15	85662934	85663208	275	85663064	7	4.93142	3.96252	1.10458	Intron	intron (NM_001033337, intron 1 of 13)	Ttc38	NM_001033337
Pilo	chr15	86015920	86016260	341	86016108	10	7.91589	5.44847	3.22888	Exon	5' UTR (NM_145475, exon 1 of 13)	Cerk	NM_145475
Pilo	chr15	86025172	86025402	231	86025234	23	10.5949	4.62197	5.49365	Intergenic	LSU-rRNA_Hsa|rRNA|rRNA	Tbc1d22a;Cerk;Gramd4	NM_145476;NM_001205353;NM_145475;NM_172611
Pilo	chr15	88649925	88650149	225	88650003	8	5.88284	4.45784	1.72017	Promoter	promoter-TSS (NM_145477)	Creld2;Alg12	NM_145477;NM_029720;NM_001142357
Pilo	chr15	88900260	88900485	226	88900402	8	4.79406	3.75386	1.10458	Exon	3' UTR (NM_001002005, exon 3 of 3)	Panx2	NM_001002005
Pilo	chr15	89145426	89145891	466	89145618	12	10.0983	6.4391	5.05449	Promoter	promoter-TSS (NM_001170561)	Sbf1	NM_001081030;NM_001170561
Pilo	chr15	89595848	89596141	294	89596047	12	10.0983	6.4391	5.05449	Intergenic	Intergenic	Syt10	NM_018803
Pilo	chr15	91738751	91739235	485	91738999	23	7.23411	3.29268	2.76393	Exon	exon (NM_207243, exon 34 of 44)	Muc19	NM_207243
Pilo	chr15	91739966	91740800	835	91740339	25	12.1691	5.00713	6.85727	Exon	exon (NM_207243, exon 34 of 44)	Muc19	NM_207243
Pilo	chr15	94233773	94233972	200	94233906	9	6.87904	4.95315	2.4342	Exon	exon (NM_001164785, exon 2 of 28)	Adamts20	NM_001164785;NM_177431;NM_001164786
Pilo	chr15	96117094	96117293	200	96117167	9	6.87904	4.95315	2.4342	Promoter	promoter-TSS (NM_175251)	Arid2	NM_175251
Pilo	chr15	96291191	96291567	377	96291376	12	10.0983	6.4391	5.05449	Promoter	promoter-TSS (NM_028148)	Scaf11	NM_028148
Pilo	chr15	96765099	96765298	200	96765204	10	6.55591	4.58806	2.31997	Intergenic	Intergenic	Slc38a4	NM_027052
Pilo	chr15	97077969	97078193	225	97078093	8	5.88284	4.45784	1.72017	Promoter	promoter-TSS (NM_178114)	Amigo2	NM_001164563;NM_178114;NM_001164602
Pilo	chr15	97975771	97975976	206	97975843	10	7.91589	5.44847	3.22888	Intron	CpG	Asb8	NM_001170711;NM_001170710;NM_030121
Pilo	chr15	98364456	98364764	309	98364623	10	7.91589	5.44847	3.22888	Promoter	promoter-TSS (NM_133714)	Kansl2	NM_001289437;NM_133714;NM_001289440;NM_001289439;NM_001289438
Pilo	chr15	98606799	98607205	407	98606908	10	6.55591	4.58806	2.31997	Exon	exon (NM_011718, exon 3 of 5)	Wnt10b	NM_011718
Pilo	chr15	98764419	98764666	248	98764513	9	6.87904	4.95315	2.4342	Intron	CpG	Tuba1b	NM_011654
Pilo	chr15	99200554	99200753	200	99200585	7	4.93142	3.96252	1.10458	Exon	exon (NM_011711, exon 1 of 27)	Fmnl3	NM_011711
Pilo	chr15	99705610	99705872	263	99705714	11	8.98996	5.94378	4.11307	Exon	CpG	Lima1	NM_001113545
Pilo	chr15	99803862	99804095	234	99804049	11	7.49399	5.00515	2.98868	Promoter	promoter-TSS (NR_028124)	2310068J16Rik	NR_028124
Pilo	chr15	100058115	100058400	286	100058221	15	13.6062	7.92504	8.14911	Promoter	promoter-TSS (NM_007497)	Atf1	NM_007497
Pilo	chr15	100445623	100445866	244	100445718	12	10.0983	6.4391	5.05449	Promoter	promoter-TSS (NM_011873)	Dazap2;C330013E15Rik	NR_045701;NM_011873
Pilo	chr15	100537353	100537552	200	100537460	10	7.91589	5.44847	3.22888	Intron	intron (NM_001161768, intron 4 of 11)	Galnt6	NM_001161767;NM_001161768;NM_172451
Pilo	chr15	100619520	100619773	254	100619694	7	4.93142	3.96252	1.10458	Exon	intron (NM_021530, intron 8 of 24)	Slc4a8	NM_021530
Pilo	chr15	101097102	101097346	245	101097254	9	6.87904	4.95315	2.4342	Promoter	promoter-TSS (NM_010444)	Nr4a1	NM_010444
Pilo	chr15	101930818	101931034	217	101930861	8	4.79406	3.75386	1.10458	Promoter	CpG	Tenc1	NM_153533
Pilo	chr15	101966424	101966736	313	101966680	8	5.88284	4.45784	1.72017	Promoter	promoter-TSS (NM_001033277)	Spryd3	NM_001033277
Pilo	chr15	102162256	102162463	208	102162338	9	6.87904	4.95315	2.4342	Exon	TTS (NM_027044)	Myg1	NM_021713
Pilo	chr15	103485964	103486166	203	103486069	8	5.88284	4.45784	1.72017	Intergenic	L1Md_T|LINE|L1	Glycam1	NM_008134;NM_001289587
Pilo	chr16	5049812	5050179	368	5049905	10	6.55591	4.58806	2.31997	Promoter	promoter-TSS (NM_026666)	Glyr1;Ubn1	NM_001079814;NM_026666;NM_028720
Pilo	chr16	8118494	8118694	201	8118579	9	6.87904	4.95315	2.4342	Intergenic	Intergenic
Pilo	chr16	9949772	9950008	237	9949871	9	6.87904	4.95315	2.4342	Intron	(TG)n|Simple_repeat|Simple_repeat	Grin2a	NM_008170
Pilo	chr16	11144007	11144426	420	11144212	151	23.0902	2.51676	17.3107	Intron	LSU-rRNA_Hsa|rRNA|rRNA	Zc3h7a	NR_027502;NM_145931
Pilo	chr16	11176185	11176384	200	11176222	9	6.87904	4.95315	2.4342	Exon	CpG	Zc3h7a	NR_027502;NM_145931
Pilo	chr16	11323031	11323237	207	11323117	10	7.91589	5.44847	3.22888	Exon	intron (NM_028964, intron 1 of 20)	Snx29	NM_028964
Pilo	chr16	13256313	13256889	577	13256451	10	7.91589	5.44847	3.22888	Promoter	promoter-TSS (NM_001122667)	Mkl2	NM_001122667
Pilo	chr16	17451896	17452165	270	17452003	11	8.98996	5.94378	4.11307	Promoter	promoter-TSS (NM_001277231)	Crkl	NM_007764;NM_001277231
Pilo	chr16	17797168	17797367	200	17797304	9	6.87904	4.95315	2.4342	Promoter	promoter-TSS (NM_153790)	Scarf2	NM_153790
Pilo	chr16	17833378	17833819	442	17833725	10	7.91589	5.44847	3.22888	Exon	non-coding (NR_027959, exon 1 of 2)	B830017H08Rik	NR_027959
Pilo	chr16	17928010	17928427	418	17928098	11	8.98996	5.94378	4.11307	Promoter	promoter-TSS (NM_153150)	Slc25a1	NM_153150
Pilo	chr16	18426389	18426636	248	18426508	12	10.0983	6.4391	5.05449	Promoter	promoter-TSS (NM_013711)	Txnrd2	NM_013711
Pilo	chr16	18626440	18626786	347	18626639	10	7.91589	5.44847	3.22888	Promoter	CpG	Gp1bb	NM_010327;NM_001001999
Pilo	chr16	20097719	20097982	264	20097838	7	4.93142	3.96252	1.10458	Exon	CpG	Klhl24	NM_029436
Pilo	chr16	20141122	20141321	200	20141196	10	7.91589	5.44847	3.22888	Promoter	promoter-TSS (NM_001145930)	Yeats2	NM_001033237;NM_001145931;NM_001145930
Pilo	chr16	20589735	20589971	237	20589853	7	4.93142	3.96252	1.10458	Intron	intron (NM_001144953, intron 1 of 22)	Vwa5b2	NM_001144953;NM_182636
Pilo	chr16	20719331	20719530	200	20719409	10	7.91589	5.44847	3.22888	Promoter	(TATAA)n|Simple_repeat|Simple_repeat	Clcn2	NM_009900
Pilo	chr16	20733343	20733561	219	20733385	10	7.91589	5.44847	3.22888	Promoter	CpG	Thpo	NM_001173505;NM_001289894;NM_001289896
Pilo	chr16	21204784	21205210	427	21204900	10	7.51161	5.19352	2.9971	Promoter	5' UTR (NM_010143, exon 1 of 16)	Ephb3	NM_010143
Pilo	chr16	21613199	21613412	214	21613297	11	8.98996	5.94378	4.11307	Intron	CpG	Vps8	NM_001285894;NM_001285893
Pilo	chr16	29517239	29517438	200	29517325	9	6.87904	4.95315	2.4342	Intron	L1Md_A|LINE|L1	Atp13a4	NM_001164613;NM_001164612;NM_172613
Pilo	chr16	30063865	30064089	225	30063985	11	8.98996	5.94378	4.11307	Promoter	CpG	Hes1	NM_008235
Pilo	chr16	30067076	30067395	320	30067230	10	7.91589	5.44847	3.22888	Exon	exon (NM_008235, exon 4 of 4)	Hes1	NM_008235
Pilo	chr16	31429592	31429866	275	31429817	9	5.65481	4.17096	1.72017	Intron	CpG	Bdh1	NM_001122683;NM_175177
Pilo	chr16	32002845	32003283	439	32003206	10	4.89361	3.55263	1.10458	Exon	CpG	Senp5	NM_177103
Pilo	chr16	32430783	32431000	218	32430851	8	5.88284	4.45784	1.72017	Promoter	promoter-TSS (NM_009981)	Pcyt1a	NM_001163159;NM_001163160;NM_009981
Pilo	chr16	32608903	32609102	200	32608979	9	6.87904	4.95315	2.4342	Promoter	promoter-TSS (NM_011638)	Tfrc	NM_011638
Pilo	chr16	33380783	33381034	252	33380895	9	6.87904	4.95315	2.4342	Promoter	promoter-TSS (NR_045709)	1700007L15Rik;Zfp148	NM_011749;NR_045709
Pilo	chr16	35156366	35156589	224	35156397	8	4.79406	3.75386	1.10458	Exon	exon (NM_001012765, exon 1 of 21)	Adcy5	NM_001012765
Pilo	chr16	35541733	35541971	239	35541807	8	5.88284	4.45784	1.72017	Intron	CpG	Sema5b	NM_013661
Pilo	chr16	37868086	37868285	200	37868252	10	7.91589	5.44847	3.22888	Promoter	promoter-TSS (NM_177093)	Lrrc58	NM_177093
Pilo	chr16	38089704	38089903	200	38089862	9	6.87904	4.95315	2.4342	Promoter	promoter-TSS (NR_033221)	BC031361	NR_033221
Pilo	chr16	38742427	38742626	200	38742486	9	6.87904	4.95315	2.4342	Exon	CpG	B4galt4	NM_001285793;NM_019804
Pilo	chr16	42985088	42985342	255	42985151	9	6.87904	4.95315	2.4342	Intron	L1Md_A|LINE|L1	Zbtb20	NM_001285805
Pilo	chr16	44173182	44173408	227	44173266	10	7.91589	5.44847	3.22888	Promoter	promoter-TSS (NM_001029889)	Gm608	NM_001029889
Pilo	chr16	56940496	56940695	200	56940579	8	5.88284	4.45784	1.72017	Intergenic	L1Md_T|LINE|L1	2310005G13Rik;Tmem45a	NM_019631;NM_183281
Pilo	chr16	57391486	57391896	411	57391740	138	17.9885	2.30151	12.3368	Intron	LSU-rRNA_Hsa|rRNA|rRNA	Filip1l;Cmss1	NM_001040397;NM_025599
Pilo	chr16	57723740	57723963	224	57723825	11	8.98996	5.94378	4.11307	Intron	(TA)n|Simple_repeat|Simple_repeat	Col8a1	NM_007739
Pilo	chr16	58670560	58670852	293	58670674	9	6.87904	4.95315	2.4342	Exon	exon (NM_007757, exon 1 of 7)	Cpox	NM_007757
Pilo	chr16	59177848	59178047	200	59177974	8	5.88284	4.45784	1.72017	Intergenic	L1Md_T|LINE|L1	Olfr201;Olfr196;Olfr197;Olfr194;Olfr195;Olfr192;Olfr193;Olfr191;Olfr198;Olfr199	NM_001011807;NM_001011791;NM_207549;NM_001011808;NM_146484;NM_001005524;NM_146998;NM_146779;NM_146994;NM_207550
Pilo	chr16	64851982	64852211	230	64852060	12	10.0983	6.4391	5.05449	Exon	CpG	Cggbp1	NM_178647
Pilo	chr16	66750239	66750442	204	66750396	12	6.45622	4.19857	2.2586	Intron	(TA)n|Simple_repeat|Simple_repeat	Cadm2	NM_001145977;NM_178721
Pilo	chr16	70314266	70314509	244	70314439	9	6.87904	4.95315	2.4342	Exon	5' UTR (NM_028803, exon 1 of 16)	Gbe1	NM_028803
Pilo	chr16	71481808	71482036	229	71481860	8	5.88284	4.45784	1.72017	Intergenic	L1Md_A|LINE|L1
Pilo	chr16	77013979	77014257	279	77014135	11	7.49399	5.00515	2.98868	Promoter	promoter-TSS (NM_013918)	Usp25;1700041M19Rik	NM_013918;NR_040573
Pilo	chr16	84834771	84834970	200	84834828	8	5.88284	4.45784	1.72017	Promoter	promoter-TSS (NM_008065)	Gabpa	NM_008065
Pilo	chr16	84835626	84835926	301	84835823	9	5.65481	4.17096	1.72017	Promoter	promoter-TSS (NM_016755)	Atp5j	NM_016755
Pilo	chr16	91225645	91225954	310	91225720	8	5.88284	4.45784	1.72017	Promoter	promoter-TSS (NM_016967)	Olig2	NM_016967
Pilo	chr16	91227390	91227683	294	91227538	8	5.88284	4.45784	1.72017	Exon	exon (NM_016967, exon 2 of 2)	Olig2	NM_016967
Pilo	chr16	91270080	91270279	200	91270218	8	5.88284	4.45784	1.72017	Exon	exon (NM_016968, exon 1 of 1)	Olig1	NM_016968
Pilo	chr16	91729723	91729922	200	91729754	8	5.88284	4.45784	1.72017	Promoter	promoter-TSS (NM_026994)	Cryzl1	NM_133679;NM_026994
Pilo	chr16	92698020	92698244	225	92698149	9	6.87904	4.95315	2.4342	Promoter	promoter-TSS (NM_009821)	Runx1	NM_001111023;NM_009821
Pilo	chr16	96303343	96303797	455	96303505	9	6.87904	4.95315	2.4342	Exon	CpG-5897	Brwd1	NM_176928;NM_001103179;NM_145125
Pilo	chr16	98143795	98144198	404	98144108	11	8.98996	5.94378	4.11307	Exon	5' UTR (NM_174847, exon 1 of 14)	C2cd2	NM_174847
Pilo	chr17	3077739	3078015	277	3077931	43	4.46831	1.88352	0.99356	Exon	intron (NR_003519, intron 4 of 7)	Pisd-ps2	NR_003519
Pilo	chr17	3082361	3082765	405	3082490	45	7.21411	2.34848	2.74512	Intron	intron (NR_003519, intron 1 of 7)	Pisd-ps2	NR_003519
Pilo	chr17	3084084	3084442	359	3084281	42	10.1002	3.01193	5.05605	Promoter	promoter-TSS (NR_003519)	Pisd-ps2	NR_003519
Pilo	chr17	3115175	3115394	220	3115309	10	7.91589	5.44847	3.22888	Exon	5' UTR (NM_134123, exon 1 of 20)	Scaf8	NM_134123
Pilo	chr17	3557439	3557701	263	3557612	10	7.91589	5.44847	3.22888	Promoter	promoter-TSS (NR_045303)	1700102H20Rik	NR_045302;NR_045303
Pilo	chr17	6324633	6324901	269	6324722	11	8.98996	5.94378	4.11307	Intergenic	CpG	Dynlt1a;Tmem181a;Tulp4	NM_001103181;NM_001033178;NM_054040;NM_001166629
Pilo	chr17	6475927	6476161	235	6476094	13	9.99284	6.16264	5.00701	Intergenic	CpG	Tmem181b-ps;Dynlt1b	NM_009342;NR_033520
Pilo	chr17	8534062	8534344	283	8534214	9	6.87904	4.95315	2.4342	Exon	non-coding (NR_028280, exon 2 of 2)	Prr18	NM_178774;NR_028280
Pilo	chr17	8994328	8994605	278	8994493	10	7.91589	5.44847	3.22888	Promoter	promoter-TSS (NM_011866)	Pde10a	NM_011866
Pilo	chr17	15161671	15161870	200	15161692	8	5.88284	4.45784	1.72017	Intergenic	CpG	9030025P20Rik;Phf10;Gm3435;LOC106740;Gm3417;Tcte3;Gm3448;Wdr27;1600012H06Rik;Ermard	NM_011560;NM_026451;NM_001123370;NM_198104;NM_001034891;NM_001123368;NM_024250;NM_001039552;NM_001083882;NM_001083880;NM_001083881;NM_001123367;NM_001123372;NR_027905;NM_175173
Pilo	chr17	21904813	21905099	287	21905003	11	8.98996	5.94378	4.11307	Intergenic	(TA)n|Simple_repeat|Simple_repeat	Zfp820;Gm10509;Zfp229;Zfp760	NM_029281;NR_045766;NM_001164676;NM_001008501
Pilo	chr17	23908201	23908490	290	23908347	9	6.87904	4.95315	2.4342	Exon	CpG	Flywch1	NM_153791
Pilo	chr17	23940060	23940331	272	23940152	8	5.88284	4.45784	1.72017	Promoter	promoter-TSS (NM_175229)	Srrm2	NM_175229
Pilo	chr17	24345655	24345948	294	24345794	10	7.91589	5.44847	3.22888	Promoter	exon (NM_010947, exon 1 of 6)	Tbc1d24	NM_173186;NM_001163849;NM_001163848;NM_001163847;NM_001163850;NM_001163851
Pilo	chr17	24626146	24626359	214	24626164	9	6.87904	4.95315	2.4342	Intron	CpG	Caskin1	NM_027937
Pilo	chr17	24643571	24643770	200	24643678	10	7.91589	5.44847	3.22888	Exon	exon (NM_027937, exon 19 of 20)	Caskin1	NM_027937
Pilo	chr17	24833015	24833214	200	24833194	10	6.55591	4.58806	2.31997	Promoter	promoter-TSS (NM_027988)	Noxo1;Gfer	NM_023040;NM_027988
Pilo	chr17	25571061	25571264	204	25571113	8	5.88284	4.45784	1.72017	Promoter	promoter-TSS (NM_021415)	Cacna1h	NM_021415;NM_001163691
Pilo	chr17	25706904	25707110	207	25707030	9	6.87904	4.95315	2.4342	Promoter	promoter-TSS (NR_045176)	2810468N07Rik	NR_045176
Pilo	chr17	25854418	25854656	239	25854493	9	6.87904	4.95315	2.4342	Intron	CpG	Gng13	NM_022422
Pilo	chr17	25945924	25946190	267	25946083	10	7.91589	5.44847	3.22888	Promoter	promoter-TSS (NM_001164225)	Fbxl16	NM_001164225
Pilo	chr17	26056447	26056787	341	26056598	9	6.87904	4.95315	2.4342	Promoter	promoter-TSS (NM_139154)	Rab40c	NM_139154
Pilo	chr17	26380824	26381023	200	26380878	7	4.93142	3.96252	1.10458	Exon	CpG	Itfg3	NM_001206335;NM_207217
Pilo	chr17	27626298	27626546	249	27626419	7	4.93142	3.96252	1.10458	Intron	intron (NM_001013385, intron 1 of 8)	Grm4	NM_001013385;NM_001291045
Pilo	chr17	27649833	27650032	200	27649880	9	6.87904	4.95315	2.4342	Intergenic	CpG	Grm4;Nudt3;AI413582;Hmga1-rs1;Hmga1	NM_001166537;NM_001025427;NM_001166476;NM_016660;NM_001166539;NM_001291046;NM_001291045;NM_019837;NM_001166540;NM_001013385;NM_001002895;NM_001166543;NM_001039356;NM_001166545;NM_001166544;NM_001166477;NM_001166546;NM_001166541;NM_001166535;NM_001166536;NM_001166542
Pilo	chr17	27693322	27693557	236	27693440	8	5.88284	4.45784	1.72017	Promoter	promoter-TSS (NM_001166536)	Hmga1-rs1;Hmga1	NM_001025427;NM_001166476;NM_016660;NM_001166537;NM_001166540;NM_001166539;NM_001166543;NM_001039356;NM_001166545;NM_001166544;NM_001166477;NM_001166546;NM_001166541;NM_001166535;NM_001166536;NM_001166542
Pilo	chr17	28216843	28217107	265	28216972	12	10.0983	6.4391	5.05449	Exon	exon (NM_013687, exon 2 of 10)	Tcp11	NM_013687;NM_001085555
Pilo	chr17	29405659	29405919	261	29405767	11	8.98996	5.94378	4.11307	Promoter	promoter-TSS (NM_030561)	Ppil1;BC004004	NM_026845;NM_030561
Pilo	chr17	29627350	29627566	217	29627503	9	6.87904	4.95315	2.4342	Promoter	promoter-TSS (NM_008842)	Pim1	NM_008842
Pilo	chr17	29797643	29797880	238	29797821	11	8.98996	5.94378	4.11307	Exon	CpG	Cmtr1	NM_028791
Pilo	chr17	30142188	30142478	291	30142379	8	5.88284	4.45784	1.72017	Exon	G-rich|Low_complexity|Low_complexity	Zfand3	NM_148926
Pilo	chr17	31432919	31433148	230	31432954	8	5.88284	4.45784	1.72017	Promoter	promoter-TSS (NM_001242427)	Slc37a1	NM_001242427
Pilo	chr17	31795430	31795664	235	31795503	9	6.87904	4.95315	2.4342	Exon	CpG	U2af1	NM_024187;NM_001163769
Pilo	chr17	32526042	32526365	324	32526273	11	8.98996	5.94378	4.11307	Promoter	promoter-TSS (NM_011717)	Wiz	NM_011717;NM_212438
Pilo	chr17	34724196	34724594	399	34724503	12	8.4662	5.42225	3.72326	Promoter	exon (NM_010929, exon 30 of 30)	Pbx2;Gpsm3	NM_017463;NM_134116
Pilo	chr17	34855247	34855488	242	34855342	7	4.93142	3.96252	1.10458	Exon	exon (NM_031176, exon 29 of 33)	Tnxb	NM_031176
Pilo	chr17	35068161	35068361	201	35068232	8	5.88284	4.45784	1.72017	Promoter	promoter-TSS (NM_010893)	Neu1	NM_010893
Pilo	chr17	35095304	35095503	200	35095368	9	6.87904	4.95315	2.4342	Exon	exon (NM_010478, exon 1 of 1)	Hspa1b	NM_010478
Pilo	chr17	35378543	35378779	237	35378662	9	6.87904	4.95315	2.4342	Promoter	promoter-TSS (NM_019693)	Mir6975;Ddx39b	NM_001252457;NM_019693;NR_105941
Pilo	chr17	35386313	35386665	353	35386536	8	5.88284	4.45784	1.72017	Promoter	intron (NM_001252457, intron 6 of 10)	Mir8094	NR_106169
Pilo	chr17	35400643	35401127	485	35400773	10	7.91589	5.44847	3.22888	Promoter	exon (NM_010380, exon 3 of 8)	LOC547349	NM_001025208
Pilo	chr17	35517264	35517463	200	35517284	9	6.87904	4.95315	2.4342	Exon	exon (NM_001143689, exon 3 of 6)	H2-Q4	NM_001143689
Pilo	chr17	36304265	36304464	200	36304366	9	6.87904	4.95315	2.4342	Exon	CpG	Gm8909	NM_001081032
Pilo	chr17	36368213	36368671	459	36368405	86	20.5116	3.2397	14.7954	Intergenic	CpG	Trim39;Rpp21;H2-T3;Gm6623;H2-M10.1;H2-M10.2;Gm8909;2410017I17Rik	NM_178281;NR_033619;NM_024468;NM_026308;NM_008208;NM_001081032;NM_177923;NM_013544;NR_033517
Pilo	chr17	36408558	36408767	210	36408662	10	7.91589	5.44847	3.22888	Promoter	promoter-TSS (NM_178281)	Trim39	NM_178281
Pilo	chr17	37182740	37183057	318	37182867	10	6.55591	4.58806	2.31997	Promoter	promoter-TSS (NM_019439)	Gabbr1	NM_019439
Pilo	chr17	39979936	39983370	3435	39982702	303	55.5382	2.87295	47.6611	Promoter	non-coding (NR_046233, exon 1 of 1)	Rn45s	NR_046233
Pilo	chr17	39983434	39985818	2385	39985459	271	42.4291	2.60493	35.8537	Exon	non-coding (NR_046233, exon 1 of 1)	Rn45s	NR_046233
Pilo	chr17	43153587	43153790	204	43153759	11	8.98996	5.94378	4.11307	Exon	5' UTR (NM_178589, exon 1 of 6)	Tnfrsf21	NM_178589
Pilo	chr17	45823133	45823332	200	45823308	10	7.91589	5.44847	3.22888	Promoter	promoter-TSS (NM_026732)	Tmem63b;Mrpl14	NM_198167;NM_026732
Pilo	chr17	46391086	46391344	259	46391246	10	7.91589	5.44847	3.22888	Promoter	5' UTR (NM_001111142, exon 1 of 6)	Lrrc73	NM_001111142
Pilo	chr17	46521104	46521338	235	46521271	10	7.91589	5.44847	3.22888	Exon	exon (NM_021346, exon 1 of 8)	Zfp318	NM_021346;NM_207671
Pilo	chr17	46692765	46693112	348	46692945	12	10.0983	6.4391	5.05449	Promoter	5' UTR (NM_020493, exon 1 of 7)	Mir6976;Srf	NR_105942;NM_020493
Pilo	chr17	46817469	46817722	254	46817636	7	4.93142	3.96252	1.10458	Promoter	promoter-TSS (NM_001277311)	Mea1	NM_001277312;NM_010787;NM_001277309;NM_001277311;NR_102392
Pilo	chr17	46994047	46994253	207	46994188	16	9.9434	5.49043	4.96228	Intergenic	CpG	Prph2;Tbcc;Rpl7l1;Ubr2;Ptcra;Gltscr1l;2310039H08Rik	NM_011195;NM_146078;NM_025966;NM_001177374;NM_001100452;NM_025433;NM_008938;NM_178385
Pilo	chr17	47276734	47277017	284	47276858	10	7.91589	5.44847	3.22888	Promoter	Intergenic	Trerf1	NM_001097623
Pilo	chr17	47874046	47874245	200	47874069	10	6.55591	4.58806	2.31997	Promoter	promoter-TSS (NM_001161723)	Tfeb	NM_001161723
Pilo	chr17	49515369	49515568	200	49515535	10	7.91589	5.44847	3.22888	Intergenic	(CA)n|Simple_repeat|Simple_repeat	Gm17830;Mocs1;Daam2	NM_001008231;NM_028464;NR_033486;NM_020042
Pilo	chr17	50648099	50648402	304	50648254	8	5.88284	4.45784	1.72017	Promoter	promoter-TSS (NM_013880)	Plcl2	NM_013880
Pilo	chr17	51971459	51971714	256	51971526	7	4.93142	3.96252	1.10458	Intron	CpG	Satb1	NM_009122;NM_001163632
Pilo	chr17	53828859	53829058	200	53829040	9	6.87904	4.95315	2.4342	Promoter	promoter-TSS (NM_028232)	Sgol1	NM_028232
Pilo	chr17	55313393	55313592	200	55313564	9	6.87904	4.95315	2.4342	Intergenic	L1Md_A|LINE|L1
Pilo	chr17	56109778	56109999	222	56109876	11	8.98996	5.94378	4.11307	Promoter	promoter-TSS (NM_009168)	Shd	NM_001159523;NM_009168
Pilo	chr17	56139910	56140109	200	56140049	9	6.87904	4.95315	2.4342	Exon	exon (NM_145934, exon 6 of 13)	Stap2	NM_145934;NR_102313
Pilo	chr17	56278968	56279167	200	56279053	13	11.2386	6.93441	6.03887	Intron	CpG	Sema6b	NM_001130456
Pilo	chr17	56397042	56397241	200	56397173	8	5.88284	4.45784	1.72017	Exon	exon (NM_010192, exon 1 of 1)	Fem1a	NM_010192
Pilo	chr17	56812572	56812778	207	56812643	12	9.61404	6.1378	4.66565	Promoter	promoter-TSS (NM_001252467)	Ranbp3	NM_001252466;NM_001252467;NR_045519;NM_027933
Pilo	chr17	56896684	56896922	239	56896836	10	7.91589	5.44847	3.22888	Exon	5' UTR (NM_008738, exon 1 of 3)	Nrtn	NM_008738
Pilo	chr17	64213620	64213819	200	64213669	8	5.88284	4.45784	1.72017	Intron	CpG	Fert2	NM_001037997
Pilo	chr17	64949992	64950550	559	64950325	12	10.0983	6.4391	5.05449	Promoter	promoter-TSS (NM_008549)	Man2a1	NM_008549
Pilo	chr17	65962893	65963494	602	65962919	10	6.55591	4.58806	2.31997	Promoter	promoter-TSS (NM_013933)	Vapa	NM_013933
Pilo	chr17	66121549	66121845	297	66121671	11	8.98996	5.94378	4.11307	Intron	CpG	Rab31	NM_133685
Pilo	chr17	66300196	66300603	408	66300446	10	6.55591	4.58806	2.31997	Promoter	CpG	Twsg1	NM_023053
Pilo	chr17	71824720	71824997	278	71824862	8	5.88284	4.45784	1.72017	Promoter	promoter-TSS (NM_028887)	Smchd1	NM_028887
Pilo	chr17	71901462	71901661	200	71901638	12	6.45622	4.19857	2.2586	Exon	CpG	Spdya	NM_001142631;NM_029254
Pilo	chr17	73457224	73457465	242	73457283	9	6.87904	4.95315	2.4342	Promoter	promoter-TSS (NM_001177968)	Lclat1	NM_001177968;NM_001081071;NM_001177967
Pilo	chr17	74927993	74928195	203	74928074	8	5.88284	4.45784	1.72017	Exon	exon (NM_007566, exon 1 of 73)	Birc6	NM_007566
Pilo	chr17	75405413	75405612	200	75405447	8	5.88284	4.45784	1.72017	Exon	exon (NM_019919, exon 1 of 34)	Ltbp1	NM_019919
Pilo	chr17	78600259	78600509	251	78600421	7	4.93142	3.96252	1.10458	Exon	exon (NM_015800, exon 1 of 17)	Crim1	NM_015800
Pilo	chr17	81127238	81127454	217	81127313	8	5.88284	4.45784	1.72017	Promoter	promoter-TSS (NM_001081357)	Map4k3	NM_001290345
Pilo	chr17	81429985	81430184	200	81430079	10	7.91589	5.44847	3.22888	Intron	(CAGG)n|Simple_repeat|Simple_repeat	Thumpd2	NM_028138
Pilo	chr17	81952912	81953230	319	81953062	10	7.51161	5.19352	2.9971	Intron	(TA)n|Simple_repeat|Simple_repeat	Slc8a1	NM_011406;NR_104580;NM_001286684;NM_001112798
Pilo	chr17	82115798	82116106	309	82115981	9	6.87904	4.95315	2.4342	Intron	L1Md_T|LINE|L1	Slc8a1	NM_011406;NR_104580;NM_001286684;NM_001112798
Pilo	chr17	85189621	85189820	200	85189728	8	5.88284	4.45784	1.72017	Exon	exon (NM_028233, exon 1 of 38)	Lrpprc	NM_028233
Pilo	chr17	87507122	87507363	242	87507199	7	4.93142	3.96252	1.10458	Exon	5' UTR (NM_019654, exon 1 of 3)	Socs5	NM_019654
Pilo	chr17	88374729	88374928	200	88374873	8	5.88284	4.45784	1.72017	Exon	CpG	Msh6	NM_010830
Pilo	chr17	88464751	88464950	200	88464853	11	8.98996	5.94378	4.11307	Promoter	promoter-TSS (NM_001081034)	Fbxo11	NM_001081034
Pilo	chr18	3116233	3116619	387	3116449	13	8.38481	5.17563	3.65636	Intergenic	Intergenic	Vmn1r238	NM_001167539
Pilo	chr18	3116898	3117322	425	3117050	14	5.3792	3.33791	1.52816	Intergenic	Intergenic	Vmn1r238	NM_001167539
Pilo	chr18	3117829	3118048	220	3118005	14	5.3792	3.33791	1.52816	Intergenic	Intergenic	Vmn1r238	NM_001167539
Pilo	chr18	6241044	6241310	267	6241189	12	10.0983	6.4391	5.05449	Exon	5' UTR (NM_008448, exon 1 of 26)	Kif5b	NM_008448
Pilo	chr18	7554366	7554565	200	7554485	9	6.87904	4.95315	2.4342	Intron	intron (NM_001161620, intron 2 of 12)	Mpp7	NM_001161620;NM_001081287
Pilo	chr18	7693074	7693273	200	7693151	8	5.88284	4.45784	1.72017	Intergenic	CpG	Mpp7	NM_001161620;NM_001081287
Pilo	chr18	9449697	9449949	253	9449871	8	5.88284	4.45784	1.72017	Exon	5' UTR (NM_026484, exon 1 of 10)	Ccny	NM_026484
Pilo	chr18	12394594	12394987	394	12394680	9	6.87904	4.95315	2.4342	Promoter	5' UTR (NM_008720, exon 1 of 25)	Npc1	NM_008720
Pilo	chr18	15889134	15889336	203	15889211	8	5.88284	4.45784	1.72017	Intergenic	L1Md_A|LINE|L1	Chst9	NM_199055
Pilo	chr18	20774220	20774595	376	20774576	8	5.88284	4.45784	1.72017	Intergenic	L1M3e|LINE|L1	Dsg2;Dsg3;B4galt6;Ttr	NM_030596;NM_007883;NM_019737;NM_013697
Pilo	chr18	21159740	21159940	201	21159921	8	5.88284	4.45784	1.72017	Promoter	promoter-TSS (NM_019706)	Rnf138	NM_019706;NM_207623
Pilo	chr18	24179111	24179434	324	24179132	9	6.87904	4.95315	2.4342	Promoter	promoter-TSS (NM_021559)	Zfp191	NM_021559
Pilo	chr18	27393059	27393263	205	27393214	9	6.87904	4.95315	2.4342	Intergenic	L1Md_T|LINE|L1
Pilo	chr18	32070443	32070642	200	32070534	9	6.87904	4.95315	2.4342	Exon	exon (NM_026006, exon 1 of 1)	Sft2d3	NM_026006
Pilo	chr18	32322903	32323207	305	32323056	9	6.87904	4.95315	2.4342	Exon	5' UTR (NM_011946, exon 1 of 17)	Map3k2	NM_011946
Pilo	chr18	32859214	32859430	217	32859283	8	5.88284	4.45784	1.72017	Intron	(CCA)n|Simple_repeat|Simple_repeat	4930455D15Rik	NR_045381
Pilo	chr18	33189686	33189897	212	33189756	9	6.87904	4.95315	2.4342	Intron	L1Md_T|LINE|L1	Camk4	NM_009793
Pilo	chr18	34666026	34666351	326	34666281	8	5.88284	4.45784	1.72017	Exon	5' UTR (NM_146084, exon 1 of 21)	Fam13b	NM_146084
Pilo	chr18	35091464	35091663	200	35091475	9	6.87904	4.95315	2.4342	Promoter	promoter-TSS (NM_144866)	Etf1	NM_144866
Pilo	chr18	35722087	35722342	256	35722277	11	8.98996	5.94378	4.11307	Intron	CpG	Matr3	NM_010771
Pilo	chr18	35822780	35823093	314	35822917	11	8.98996	5.94378	4.11307	Promoter	RMER10B|LTR|ERVL	Spata24	NM_029485;NM_027733
Pilo	chr18	35998931	35999133	203	35998944	9	5.65481	4.17096	1.72017	Intron	intron (NM_133687, intron 1 of 2)	Cxxc5	NM_133687
Pilo	chr18	36479874	36480197	324	36480037	9	6.5147	4.72138	2.3042	Intergenic	CpG	Pfdn1;Cystm1;Pura;Igip	NM_001267796;NM_001081365;NM_026027;NM_008989
Pilo	chr18	38523447	38523762	316	38523599	10	7.91589	5.44847	3.22888	Intergenic	RMER17B|LTR|ERVK	Pcdh12;Rnf14;Ndfip1;Gnpda1	NM_022996;NM_017378;NM_020012;NM_011937;NM_001164622;NM_001164621
Pilo	chr18	38578669	38578982	314	38578819	10	7.91589	5.44847	3.22888	Exon	exon (NM_022996, exon 1 of 8)	Ndfip1	NM_022996
Pilo	chr18	42671645	42671844	200	42671728	10	7.91589	5.44847	3.22888	Intron	CpG	Tcerg1	NM_001039474;NR_110344;NM_001289526
Pilo	chr18	50697960	50698221	262	50698025	11	8.98996	5.94378	4.11307	Intergenic	L1Md_A|LINE|L1	Hdhd1a	NM_026108
Pilo	chr18	50698528	50698727	200	50698650	8	5.88284	4.45784	1.72017	Intergenic	L1Md_A|LINE|L1	Hdhd1a	NM_026108
Pilo	chr18	50794012	50794211	200	50794071	11	8.98996	5.94378	4.11307	Intergenic	IAPEz-int|LTR|ERVK	Hdhd1a	NM_026108
Pilo	chr18	52625323	52625522	200	52625418	8	5.88284	4.45784	1.72017	Promoter	promoter-TSS (NM_026040)	Srfbp1	NM_026040
Pilo	chr18	54021429	54021628	200	54021511	8	5.88284	4.45784	1.72017	Promoter	promoter-TSS (NM_152809)	Csnk1g3	NM_152809
Pilo	chr18	60907646	60907863	218	60907741	11	7.49399	5.00515	2.98868	Intergenic	Intergenic	Cd74;Tcof1;Rps14;Ndst1;Mir5107;G630071F17Rik	NR_045401;NM_011552;NM_001042605;NM_020600;NR_039567;NM_001198984;NM_008306;NM_010545
Pilo	chr18	61336519	61336718	200	61336559	7	4.93142	3.96252	1.10458	Promoter	promoter-TSS (NM_178277)	Hmgxb3	NM_178277;NM_134134
Pilo	chr18	61714703	61715041	339	61714936	10	6.55591	4.58806	2.31997	Promoter	promoter-TSS (NM_146087)	Csnk1a1	NM_146087
Pilo	chr18	61867207	61867406	200	61867251	8	5.88284	4.45784	1.72017	Promoter	promoter-TSS (NM_172832)	Pcyox1l	NM_172832
Pilo	chr18	62339476	62339675	200	62339618	7	4.93142	3.96252	1.10458	Promoter	promoter-TSS (NM_007420)	Adrb2	NM_007420
Pilo	chr18	67550078	67550277	200	67550152	11	7.49399	5.00515	2.98868	Promoter	promoter-TSS (NM_026473)	Tubb6	NM_026473
Pilo	chr18	73913835	73914079	245	73913904	8	5.88284	4.45784	1.72017	Exon	CpG	Elac1	NM_053255
Pilo	chr18	74367315	74367565	251	74367384	10	7.91589	5.44847	3.22888	Promoter	promoter-TSS (NM_001164355)	Ska1	NM_025581;NM_001164355
Pilo	chr18	79306754	79307149	396	79306991	9	6.87904	4.95315	2.4342	Promoter	promoter-TSS (NM_053099)	Setbp1	NM_053099
Pilo	chr18	81130401	81130665	265	81130526	10	7.91589	5.44847	3.22888	Exon	CpG	Atp9b	NM_015805;NM_001201569
Pilo	chr18	82644387	82644750	364	82644560	9	6.87904	4.95315	2.4342	Promoter	promoter-TSS (NM_010777)	Mbp	NM_001025245;NM_010777
Pilo	chr18	85867321	85867676	356	85867510	19	15.2858	7.88245	9.71908	Intergenic	LSU-rRNA_Hsa|rRNA|rRNA
Pilo	chr18	89938544	89939012	469	89938882	11	8.98996	5.94378	4.11307	Promoter	promoter-TSS (NM_001039173)	Dok6	NM_001039173
Pilo	chr19	3389063	3389342	280	3389172	12	10.0983	6.4391	5.05449	Promoter	exon (NM_001039658, exon 1 of 5)	Mtl5	NM_001286558;NM_001286557
Pilo	chr19	3575383	3575725	343	3575619	11	8.98996	5.94378	4.11307	Exon	CpG	Ppp6r3	NM_001164159;NM_028999;NM_029456
Pilo	chr19	3681375	3681574	200	3681422	8	5.88284	4.45784	1.72017	Intron	intron (NM_008513, intron 1 of 22)	Lrp5	NM_008513
Pilo	chr19	3768227	3768574	348	3768299	10	7.91589	5.44847	3.22888	Exon	CpG-7177	Suv420h1	NM_001167887;NM_001167886;NM_001167885;NM_001167884;NM_001167889;NM_001167888;NM_144871
Pilo	chr19	3768640	3768884	245	3768687	9	6.87904	4.95315	2.4342	Intron	CpG-7177	Suv420h1	NM_001167887;NM_001167886;NM_001167885;NM_001167884;NM_001167889;NM_001167888;NM_144871
Pilo	chr19	4000312	4000551	240	4000434	10	7.91589	5.44847	3.22888	Promoter	promoter-TSS (NM_025529)	Nudt8;Doc2g	NM_025529;NM_021791
Pilo	chr19	4476689	4476909	221	4476874	8	5.88284	4.45784	1.72017	Intron	CpG	Syt12	NM_134164
Pilo	chr19	4839253	4839467	215	4839428	9	6.87904	4.95315	2.4342	Promoter	promoter-TSS (NM_016892)	Ccdc87;Ccs	NM_016892;NM_207268
Pilo	chr19	4878608	4878809	202	4878751	11	8.98996	5.94378	4.11307	Promoter	promoter-TSS (NM_001168517)	Actn3;Zdhhc24	NM_027476;NM_013456;NM_001168516;NM_001168517
Pilo	chr19	5067985	5068239	255	5068065	10	7.91589	5.44847	3.22888	Promoter	promoter-TSS (NM_054042)	Cd248	NM_054042
Pilo	chr19	5098282	5098559	278	5098414	10	7.91589	5.44847	3.22888	Promoter	promoter-TSS (NM_009920)	Cnih2	NM_009920
Pilo	chr19	5117885	5118084	200	5117971	8	5.88284	4.45784	1.72017	Intron	CpG	Klc2	NR_045528;NM_008451
Pilo	chr19	5567404	5567639	236	5567486	8	5.88284	4.45784	1.72017	Promoter	promoter-TSS (NM_001033448)	Ap5b1	NM_001033448
Pilo	chr19	5690042	5690241	200	5690220	7	4.93142	3.96252	1.10458	Promoter	5' UTR (NM_022012, exon 3 of 12)	Pcnxl3	NM_144868
Pilo	chr19	5727779	5727978	200	5727903	9	6.87904	4.95315	2.4342	Promoter	TTS (NM_023166)	Ehbp1l1	NM_053252;NM_001114597;NM_001114596;NM_001114595
Pilo	chr19	5729274	5729473	200	5729353	8	5.88284	4.45784	1.72017	Promoter	TTS (NM_020491)	Ehbp1l1	NM_053252;NM_001114597;NM_001114596;NM_001114595
Pilo	chr19	5803632	5803831	200	5803699	11	7.98749	5.31496	3.2898	Promoter	CpG	Malat1	NR_002847
Pilo	chr19	5963895	5964094	200	5963992	10	7.91589	5.44847	3.22888	Exon	5' UTR (NM_008893, exon 1 of 18)	Pola2	NM_001164057;NM_008893
Pilo	chr19	6364228	6364427	200	6364285	10	6.55591	4.58806	2.31997	Intron	CpG	Sf1	NM_001110791;NM_011750;NR_122118
Pilo	chr19	7491818	7492017	200	7491844	10	4.89361	3.55263	1.10458	Promoter	promoter-TSS (NM_175381)	2700081O15Rik	NM_175381
Pilo	chr19	7492347	7492546	200	7492497	7	4.93142	3.96252	1.10458	Promoter	CpG	Mir6991	NR_105957
Pilo	chr19	7495811	7496063	253	7495891	8	5.88284	4.45784	1.72017	Promoter	exon (NM_175381, exon 3 of 5)	Mir6991	NR_105957
Pilo	chr19	7496641	7496939	299	7496747	9	6.87904	4.95315	2.4342	Promoter	exon (NM_175381, exon 4 of 5)	Mir6991	NR_105957
Pilo	chr19	7988425	7988691	267	7988504	13	9.4701	5.83934	4.53692	Intron	L1Md_A|LINE|L1	Slc22a27	NM_134256
Pilo	chr19	11893065	11893394	330	11893216	11	8.98996	5.94378	4.11307	Exon	5' UTR (NM_011502, exon 1 of 11)	Stx3	NM_152220;NM_001025307;NM_011502;NM_001286543
Pilo	chr19	12869925	12870208	284	12870093	11	8.98996	5.94378	4.11307	Promoter	non-coding (NR_024093, exon 1 of 13)	Lpxn	NM_134152
Pilo	chr19	16855008	16855347	340	16855136	9	6.87904	4.95315	2.4342	Exon	exon (NM_173028, exon 1 of 72)	Vps13a	NM_173028
Pilo	chr19	18460022	18460221	200	18460172	9	6.87904	4.95315	2.4342	Intergenic	(GA)n|Simple_repeat|Simple_repeat
Pilo	chr19	18745527	18745765	239	18745617	13	11.2386	6.93441	6.03887	Exon	exon (NM_026120, exon 1 of 8)	2410127L17Rik	NM_026120
Pilo	chr19	21339363	21339562	200	21339480	9	6.87904	4.95315	2.4342	Intergenic	(TTATA)n|Simple_repeat|Simple_repeat	Zfand5	NM_009551
Pilo	chr19	24551663	24552033	371	24551856	9	6.87904	4.95315	2.4342	Promoter	5' UTR (NM_026520, exon 1 of 1)	Fam122a	NM_026520
Pilo	chr19	25684746	25684945	200	25684784	8	5.88284	4.45784	1.72017	Promoter	promoter-TSS (NM_177360)	Dmrt3	NM_177360
Pilo	chr19	27291731	27292306	576	27291944	10	7.91589	5.44847	3.22888	Exon	5' UTR (NM_013703, exon 1 of 19)	Vldlr	NM_013703;NM_001161420
Pilo	chr19	29122133	29122355	223	29122209	9	6.87904	4.95315	2.4342	Exon	exon (NM_021299, exon 1 of 5)	Ak3;1700018L02Rik	NR_028360;NM_021299
Pilo	chr19	29596586	29596829	244	29596777	10	7.91589	5.44847	3.22888	Promoter	promoter-TSS (NM_001081319)	A930007I19Rik;Ric1	NM_001081319;NR_015567
Pilo	chr19	29880215	29880442	228	29880216	9	4.16568	3.22967	0.7057	Exon	exon (NM_172836, exon 1 of 8)	9930021J03Rik	NM_172836
Pilo	chr19	33836067	33836357	291	33836266	8	5.88284	4.45784	1.72017	Intergenic	Intergenic
Pilo	chr19	36484085	36484284	200	36484240	9	6.87904	4.95315	2.4342	Intron	CpG	Pcgf5	NM_029508
Pilo	chr19	37248728	37248939	212	37248827	12	10.0983	6.4391	5.05449	Exon	exon (NM_198300, exon 2 of 11)	Cpeb3	NM_001290826;NM_001290827;NM_198300;NM_001290828;NM_001290829
Pilo	chr19	37282065	37282315	251	37282132	8	4.79406	3.75386	1.10458	Promoter	promoter-TSS (NM_198300)	Cpeb3	NM_001290827;NM_198300;NM_001290828
Pilo	chr19	41922642	41922898	257	41922764	9	6.87904	4.95315	2.4342	Promoter	promoter-TSS (NM_177603)	Frat2	NM_177603
Pilo	chr19	42055434	42055873	440	42055765	10	7.91589	5.44847	3.22888	Promoter	promoter-TSS (NM_028152)	Ubtd1;Mms19	NM_028152;NM_145500
Pilo	chr19	42056681	42056880	200	42056746	9	6.87904	4.95315	2.4342	Promoter	CpG	Mms19	NM_028152
Pilo	chr19	42222426	42222664	239	42222590	10	7.91589	5.44847	3.22888	Exon	exon (NM_183195, exon 1 of 2)	Marveld1	NM_183195
Pilo	chr19	42593185	42593463	279	42593319	10	7.91589	5.44847	3.22888	Promoter	promoter-TSS (NM_177464)	R3hcc1l	NM_177464
Pilo	chr19	43764133	43764475	343	43764312	8	5.88284	4.45784	1.72017	Promoter	5' UTR (NM_053103, exon 1 of 13)	Entpd7	NM_053103
Pilo	chr19	46223063	46223262	200	46223239	9	6.87904	4.95315	2.4342	Promoter	promoter-TSS (NM_008852)	Pitx3;Gbf1	NM_008852;NM_178930
Pilo	chr19	46400492	46400691	200	46400604	8	5.88284	4.45784	1.72017	Promoter	intron (NM_028627, intron 2 of 17)	Fbxl15	NM_133694
Pilo	chr19	46835920	46836184	265	46836049	8	5.88284	4.45784	1.72017	Promoter	promoter-TSS (NM_001102471)	Cnnm2	NM_001102471;NM_033569
Pilo	chr19	47327806	47328136	331	47327949	12	10.0983	6.4391	5.05449	Exon	exon (NM_021360, exon 4 of 6)	Neurl1a	NM_021360;NM_001163480
Pilo	chr19	47538494	47539045	552	47538765	14	10.5036	6.25644	5.41316	Promoter	5' UTR (NM_001164717, exon 1 of 14)	Sh3pxd2a	NM_008018;NM_001164717
Pilo	chr19	53216638	53216894	257	53216754	7	4.93142	3.96252	1.10458	Promoter	promoter-TSS (NM_001164100)	Add3	NM_013758;NM_001164100;NM_001277100
Pilo	chr19	57388908	57389107	200	57388999	10	7.91589	5.44847	3.22888	Intergenic	CpG	B230217O12Rik;4930449E18Rik;Ablim1;Fam160b1	NM_001290813;NR_040316;NM_145505;NR_045319;NM_178688
Pilo	chr19	57685017	57685268	252	57685136	9	6.87904	4.95315	2.4342	Promoter	promoter-TSS (NM_181415)	Atrnl1	NM_181415
Pilo	chr19	59420071	59420283	213	59420178	7	4.93142	3.96252	1.10458	Promoter	promoter-TSS (NM_001033222)	Pdzd8	NM_001033222
Pilo	chr19	60865982	60866181	200	60866026	8	5.88284	4.45784	1.72017	Intron	CpG	Eif3a	NM_010123
Pilo	chr19	60866282	60866507	226	60866320	8	5.88284	4.45784	1.72017	Exon	exon (NM_010123, exon 1 of 22)	Eif3a	NM_010123
Pilo	chr2	4802574	4802790	217	4802753	13	11.2386	6.93441	6.03887	Promoter	promoter-TSS (NM_175400)	Sephs1	NM_175400
Pilo	chr2	4803403	4803602	200	4803525	9	6.87904	4.95315	2.4342	Intron	CpG	Sephs1	NM_175400
Pilo	chr2	6266152	6266351	200	6266171	8	5.88284	4.45784	1.72017	Intron	intron (NM_001080548, intron 2 of 14)	Usp6nl	NM_001080548
Pilo	chr2	9969821	9970020	200	9969917	10	7.51161	5.19352	2.9971	Exon	exon (NM_027748, exon 1 of 7)	Taf3	NM_027748
Pilo	chr2	12328005	12328233	229	12328108	9	6.87904	4.95315	2.4342	Intron	polypurine|Low_complexity|Low_complexity	Fam188a	NM_024185
Pilo	chr2	14526055	14526344	290	14526230	8	5.55836	4.24924	1.68947	Exon	CpG	Cacnb2	NM_023116
Pilo	chr2	15298838	15299037	200	15298979	8	5.88284	4.45784	1.72017	Intergenic	L1Md_A|LINE|L1
Pilo	chr2	17051836	17052035	200	17051919	8	4.79406	3.75386	1.10458	Intergenic	L1Md_T|LINE|L1
Pilo	chr2	18919032	18919397	366	18919274	7	4.93142	3.96252	1.10458	Promoter	promoter-TSS (NR_024323)	4930426L09Rik	NR_024323
Pilo	chr2	18919633	18919832	200	18919803	8	5.88284	4.45784	1.72017	Promoter	promoter-TSS (NR_024323)	Pip4k2a;4930426L09Rik	NM_008845;NR_024323
Pilo	chr2	19367315	19367514	200	19367392	7	4.93142	3.96252	1.10458	Exon	5' UTR (NM_018809, exon 1 of 2)	Ptf1a	NM_018809
Pilo	chr2	19579517	19579721	205	19579577	9	5.65481	4.17096	1.72017	Promoter	promoter-TSS (NM_027715)	Gm3230;Otud1	NM_027715;NR_033642
Pilo	chr2	21221832	21222070	239	21221847	7	4.93142	3.96252	1.10458	Intergenic	L1Md_A|LINE|L1	Enkur;Gpr158;Thnsl1	NM_001001297;NM_001004761;NM_027728;NM_177588
Pilo	chr2	21925174	21925468	295	21925356	10	7.91589	5.44847	3.22888	Intergenic	L1Md_A|LINE|L1
Pilo	chr2	22895224	22895440	217	22895384	9	6.87904	4.95315	2.4342	Intron	CpG	Abi1	NM_001077193;NM_001077192;NM_001077190;NM_145994;NM_007380
Pilo	chr2	25041235	25041461	227	25041387	9	6.87904	4.95315	2.4342	Intergenic	CpG	Ndor1;Tprn;Ssna1;Nelfb;Fam166a;Nrarp;Entpd8;Anapc2;Cysrt1;Slc34a3;Tmem203;Tubb4b;Rnf208;4933433C11Rik;Noxa1;Tor4a;Rnf224	NM_175300;NM_023464;NM_001252541;NM_001163626;NM_001252542;NM_021393;NM_175286;NM_026415;NM_001082476;NM_025980;NM_028093;NM_001033410;NM_176834;NM_146115;NM_146116;NM_177344;NM_172204;NM_080854;NM_026624;NM_028961
Pilo	chr2	25080391	25080630	240	25080545	9	5.65481	4.17096	1.72017	Promoter	promoter-TSS (NM_146116)	Tubb4b	NM_146116
Pilo	chr2	25145627	25145826	200	25145799	9	6.87904	4.95315	2.4342	Promoter	TTS (NM_001177657)	Grin1os	NM_001242940
Pilo	chr2	25227852	25228112	261	25228089	7	4.93142	3.96252	1.10458	Exon	exon (NM_001081085, exon 1 of 7)	Sapcd2	NM_001290407;NM_001081085
Pilo	chr2	25562368	25562597	230	25562503	8	5.88284	4.45784	1.72017	Promoter	promoter-TSS (NM_023326)	Bmyc	NM_023326
Pilo	chr2	25995519	25995815	297	25995636	12	10.0983	6.4391	5.05449	Promoter	promoter-TSS (NM_001256522)	C330006A16Rik	NM_001256522
Pilo	chr2	26316291	26316490	200	26316336	10	7.91589	5.44847	3.22888	Exon	exon (NM_008714, exon 34 of 34)	Notch1	NM_008714
Pilo	chr2	26459696	26459895	200	26459866	7	4.93142	3.96252	1.10458	Exon	5' UTR (NM_026212, exon 1 of 6)	Agpat2	NM_026212
Pilo	chr2	27282345	27282573	229	27282384	9	6.87904	4.95315	2.4342	Promoter	promoter-TSS (NM_009500)	Vav2	NM_009500
Pilo	chr2	27330888	27331239	352	27331060	7	4.93142	3.96252	1.10458	Promoter	promoter-TSS (NM_023336)	Brd3	NM_023336;NM_001113573;NM_001113574
Pilo	chr2	28048697	28048896	200	28048853	7	4.93142	3.96252	1.10458	Exon	5' UTR (NM_001038613, exon 1 of 6)	Olfm1	NM_001038613;NM_001038614
Pilo	chr2	28061019	28061252	234	28061163	8	5.88284	4.45784	1.72017	Promoter	promoter-TSS (NM_019498)	Olfm1	NM_001038612;NM_019498
Pilo	chr2	28773219	28773575	357	28773405	13	11.2386	6.93441	6.03887	Promoter	CpG	Barhl1	NM_001164186;NM_019446
Pilo	chr2	29745136	29745449	314	29745233	12	10.0983	6.4391	5.05449	Promoter	promoter-TSS (NM_001177661)	Odf2	NM_001113214;NM_001177661;NM_001113213;NM_001177659;NM_013615
Pilo	chr2	30141812	30142155	344	30141976	10	7.91589	5.44847	3.22888	Promoter	promoter-TSS (NM_177648)	Nup188;Dolk	NM_177648;NM_198304
Pilo	chr2	30513789	30514039	251	30513977	8	5.88284	4.45784	1.72017	Intergenic	CpG	Cstad;Mir3089	NR_037272;NM_030137
Pilo	chr2	30808544	30808916	373	30808855	8	5.88284	4.45784	1.72017	Exon	exon (NM_133673, exon 1 of 5)	Tor1b	NM_133673
Pilo	chr2	30997236	30997447	212	30997285	8	5.88284	4.45784	1.72017	Exon	5' UTR (NM_001177649, exon 1 of 15)	Fnbp1	NM_019406;NM_001177648;NM_001177649;NM_001038700
Pilo	chr2	32091933	32092132	200	32092036	9	6.87904	4.95315	2.4342	Promoter	promoter-TSS (NM_145145)	Pomt1	NM_145145
Pilo	chr2	32167627	32167829	203	32167701	10	7.91589	5.44847	3.22888	Exon	exon (NM_010065, exon 20 of 21)	Dnm1	NM_010065
Pilo	chr2	32306453	32306740	288	32306567	10	7.91589	5.44847	3.22888	Exon	exon (NM_001164357, exon 1 of 10)	Naif1;Slc25a25	NM_146118;NM_194335;NM_001164357
Pilo	chr2	32549627	32549840	214	32549722	8	4.79406	3.75386	1.10458	Promoter	promoter-TSS (NM_010236)	Fpgs	NM_010236
Pilo	chr2	32567957	32568161	205	32567966	7	4.93142	3.96252	1.10458	Exon	TTS (NR_037217)	Cdk9	NM_130860
Pilo	chr2	32568424	32568777	354	32568521	9	6.87904	4.95315	2.4342	Promoter	promoter-TSS (NM_130860)	Cdk9;Mir2861;Mir3960	NR_039536;NM_130860;NR_037217
Pilo	chr2	32985745	32985953	209	32985814	8	4.79406	3.75386	1.10458	Intergenic	CpG	Ralgps1;Garnl3;Angptl2	NM_175211;NM_001290570;NM_001290572;NM_178888;NM_011923
Pilo	chr2	33226875	33227081	207	33226994	8	5.88284	4.45784	1.72017	Promoter	promoter-TSS (NM_175211)	Ralgps1	NM_175211;NM_001290570;NM_001290572
Pilo	chr2	34227641	34227840	200	34227712	9	6.87904	4.95315	2.4342	Promoter	promoter-TSS (NM_016768)	Pbx3	NM_016768;NM_001290576
Pilo	chr2	34769230	34769429	200	34769306	6	4.02977	3.46721	0.57855	Intron	CpG	Phf19	NM_028716
Pilo	chr2	37298733	37298932	200	37298803	9	6.87904	4.95315	2.4342	Promoter	promoter-TSS (NM_199025)	Rabgap1;Zbtb26	NM_146121;NM_199025
Pilo	chr2	37559058	37559300	243	37559106	10	6.55591	4.58806	2.31997	Intergenic	CpG	Strbp;Crb2;Dennd1a;Mir5128	NM_009261;NM_001163566;NM_146122;NR_039590
Pilo	chr2	37642137	37642336	200	37642297	10	6.55591	4.58806	2.31997	Exon	CpG	Crb2	NM_001163566
Pilo	chr2	38920970	38921232	263	38921102	14	12.4085	7.42973	7.05724	Promoter	promoter-TSS (NM_029793)	Golga1	NM_001290649;NM_029793;NR_110968
Pilo	chr2	44965173	44965459	287	44965324	11	8.98996	5.94378	4.11307	Promoter	CpG	Zeb2os	NR_110571;NR_110572
Pilo	chr2	48669207	48669436	230	48669279	9	6.87904	4.95315	2.4342	Promoter	promoter-TSS (NM_007396)	Acvr2a	NM_007396
Pilo	chr2	48804730	48804965	236	48804785	7	4.93142	3.96252	1.10458	Promoter	promoter-TSS (NM_029924)	Mbd5;Orc4	NM_029924;NM_011958;NR_033442;NM_001177313
Pilo	chr2	49306567	49306766	200	49306645	9	6.87904	4.95315	2.4342	Promoter	promoter-TSS (NM_172663)	Epc2	NM_172663
Pilo	chr2	52531428	52531817	390	52531698	9	5.65481	4.17096	1.72017	Promoter	CpG-8107	Cacnb4	NM_001285428;NM_001285426
Pilo	chr2	52553481	52553711	231	52553539	8	5.88284	4.45784	1.72017	Intron	intron (NM_019667, intron 13 of 13)	Stam2	NM_019667
Pilo	chr2	52716619	52716896	278	52716700	8	5.88284	4.45784	1.72017	Promoter	promoter-TSS (NM_172409)	Fmnl2	NM_172409
Pilo	chr2	52717690	52717889	200	52717705	9	6.87904	4.95315	2.4342	Intron	CpG	Fmnl2	NM_172409
Pilo	chr2	56976154	56976456	303	56976241	10	7.51161	5.19352	2.9971	Promoter	5' UTR (NM_001139509, exon 1 of 8)	Nr4a2	NM_001139509
Pilo	chr2	58999301	58999600	300	58999401	10	7.91589	5.44847	3.22888	Promoter	promoter-TSS (NM_001001178)	Ccdc148	NM_001001178
Pilo	chr2	59450329	59450715	387	59450504	10	7.91589	5.44847	3.22888	Intron	CpG	Tanc1	NM_198294
Pilo	chr2	61649818	61650138	321	61649976	10	7.91589	5.44847	3.22888	Exon	exon (NM_009322, exon 6 of 6)	Tbr1	NM_009322
Pilo	chr2	69561029	69561238	210	69561167	12	7.98402	5.12359	3.2898	Promoter	promoter-TSS (NM_001081086)	Ppig	NM_001081086
Pilo	chr2	70663063	70663262	200	70663148	8	5.88284	4.45784	1.72017	Exon	CpG	Tlk1	NM_172664
Pilo	chr2	71205584	71205783	200	71205752	8	5.88284	4.45784	1.72017	Promoter	promoter-TSS (NM_172436)	Slc25a12	NM_172436
Pilo	chr2	71367261	71367634	374	71367316	9	6.87904	4.95315	2.4342	Promoter	promoter-TSS (NM_010053)	Dlx1	NM_010053
Pilo	chr2	71377033	71377232	200	71377208	9	6.87904	4.95315	2.4342	Promoter	Intergenic	Dlx1as	NR_002854
Pilo	chr2	71421775	71421974	200	71421858	8	5.88284	4.45784	1.72017	Intergenic	(TC)n|Simple_repeat|Simple_repeat	Metap1d;Dlx1as;Dlx1;Dlx2	NM_010054;NM_025633;NR_002854;NM_010053
Pilo	chr2	73367395	73367622	228	73367526	8	5.88284	4.45784	1.72017	Promoter	promoter-TSS (NM_153138)	Wipf1	NM_153138
Pilo	chr2	74493485	74493728	244	74493537	8	5.88284	4.45784	1.72017	Exon	TTS (NM_007967)	Evx2	NM_007967
Pilo	chr2	74663979	74664262	284	74664044	8	5.88284	4.45784	1.72017	Exon	CpG	Mtx2	NM_016804
Pilo	chr2	77654868	77655194	327	77655012	13	11.2386	6.93441	6.03887	Promoter	promoter-TSS (NM_178723)	Zfp385b	NM_178723
Pilo	chr2	84888188	84888457	270	84888303	14	12.4085	7.42973	7.05724	Promoter	CpG	Tnks1bp1	NM_001081260
Pilo	chr2	87522145	87522344	200	87522262	8	5.88284	4.45784	1.72017	Intergenic	L1Md_A|LINE|L1	Olfr1141;Olfr1140;Olfr1136;Olfr1137;Olfr1134;Olfr1135;Olfr1132;Olfr1133;Olfr1130;Olfr1131;Olfr1138	NM_146639;NM_147030;NM_146836;NM_146660;NM_146838;NM_146637;NM_001011833;NM_146659;NM_146351;NM_146658;NM_146642
Pilo	chr2	90623496	90623698	203	90623665	7	4.93142	3.96252	1.10458	Intron	intron (NM_178755, intron 1 of 17)	Agbl2	NM_178755
Pilo	chr2	92885713	92886097	385	92885853	9	6.87904	4.95315	2.4342	Intron	CpG	Prdm11	NM_001177536
Pilo	chr2	93027625	93027824	200	93027727	8	5.88284	4.45784	1.72017	Promoter	promoter-TSS (NM_001025246)	Trp53i11	NM_001025246
Pilo	chr2	93662482	93662681	200	93662586	9	6.87904	4.95315	2.4342	Exon	5' UTR (NM_010163, exon 1 of 14)	Ext2	NM_010163
Pilo	chr2	103962816	103963015	200	103962885	7	4.93142	3.96252	1.10458	Promoter	promoter-TSS (NM_026634)	A930018P22Rik	NM_026634
Pilo	chr2	105238922	105239179	258	105239062	9	6.87904	4.95315	2.4342	Exon	CpG	Rcn1	NM_009037
Pilo	chr2	105239272	105239471	200	105239421	9	5.65481	4.17096	1.72017	Exon	5' UTR (NM_009037, exon 1 of 6)	Rcn1	NM_009037
Pilo	chr2	106534069	106534326	258	106534164	10	7.91589	5.44847	3.22888	Promoter	CpG	Mpped2	NM_029837
Pilo	chr2	109757789	109757988	200	109757901	9	6.87904	4.95315	2.4342	Promoter	promoter-TSS (NM_172671)	Lgr4;Gm13939	NM_172671;NR_033473
Pilo	chr2	109857922	109858125	204	109858017	11	8.98996	5.94378	4.11307	Promoter	promoter-TSS (NM_026613)	Ccdc34	NM_026613
Pilo	chr2	111276327	111276565	239	111276375	14	6.55222	3.95251	2.31997	Intergenic	(TTTC)n|Simple_repeat|Simple_repeat	Olfr1290;Olfr1283;Olfr1284;Olfr1286;Olfr1287;Olfr1288;Olfr1289	NM_207236;NM_146381;NM_001278788;NM_001011773;NM_001278787;NM_146262;NM_146400;NM_146404;NM_207254
Pilo	chr2	112333136	112333335	200	112333184	10	7.91589	5.44847	3.22888	Exon	exon (NM_028844, exon 1 of 6)	Aven	NM_028844
Pilo	chr2	116946838	116947052	215	116946907	10	7.91589	5.44847	3.22888	Exon	5' UTR (NM_001277256, exon 1 of 5)	Spred1	NM_001277256;NM_033524
Pilo	chr2	118502826	118503144	319	118502981	8	5.88284	4.45784	1.72017	Promoter	promoter-TSS (NM_001145854)	Pak6	NM_001145854
Pilo	chr2	118727901	118728152	252	118727979	10	6.55591	4.58806	2.31997	Intron	CpG	Bahd1	NM_001045523
Pilo	chr2	119568357	119568894	538	119568618	8	5.88284	4.45784	1.72017	Exon	CpG	Itpka	NM_146125
Pilo	chr2	120389333	120389612	280	120389426	10	7.91589	5.44847	3.22888	Promoter	promoter-TSS (NM_011743)	Zfp106;Snap23	NM_011743;NM_001177792;NM_001177793;NM_009222
Pilo	chr2	120556897	120557096	200	120557050	9	6.5147	4.72138	2.3042	Exon	CpG	Cdan1	NM_026891
Pilo	chr2	121274715	121274914	200	121274826	10	7.91589	5.44847	3.22888	Promoter	promoter-TSS (NM_011354)	Serf2	NM_011354;NR_110986;NM_001290837
Pilo	chr2	121692707	121692906	200	121692793	9	6.87904	4.95315	2.4342	Promoter	promoter-TSS (NM_001205371)	Casc4	NM_001205371
Pilo	chr2	122456402	122456601	200	122456545	6	4.02977	3.46721	0.57855	Exon	exon (NM_001033256, exon 1 of 2)	Spata5l1	NM_001033256
Pilo	chr2	122590970	122591169	200	122591120	9	6.87904	4.95315	2.4342	Promoter	promoter-TSS (NM_001162503)	Sqrdl	NM_001162503
Pilo	chr2	124081286	124081485	200	124081365	9	6.87904	4.95315	2.4342	Intron	L1Md_T|LINE|L1	Sema6d	NM_001290997
Pilo	chr2	125331507	125331827	321	125331674	8	5.88284	4.45784	1.72017	Exon	CpG	Fbn1	NM_007993
Pilo	chr2	125450832	125451047	216	125450914	10	7.91589	5.44847	3.22888	Promoter	promoter-TSS (NM_001081091)	Cep152	NM_001081091
Pilo	chr2	125498681	125498882	202	125498749	11	8.98996	5.94378	4.11307	Promoter	promoter-TSS (NM_025613)	Eid1	NM_025613
Pilo	chr2	127074180	127074379	200	127074223	7	4.93142	3.96252	1.10458	Promoter	promoter-TSS (NM_025296)	Ciao1	NM_025296
Pilo	chr2	127095927	127096295	369	127096125	12	10.0983	6.4391	5.05449	Promoter	5' UTR (NM_139308, exon 1 of 8)	Stard7	NM_139308
Pilo	chr2	127161809	127162369	561	127162183	12	8.4662	5.42225	3.72326	Promoter	exon (NM_010090, exon 1 of 4)	Astl;Dusp2	NM_172539;NM_010090
Pilo	chr2	127188797	127188996	200	127188871	10	7.91589	5.44847	3.22888	Promoter	promoter-TSS (NM_009633)	Adra2b	NM_009633
Pilo	chr2	127953190	127953391	202	127953208	8	5.88284	4.45784	1.72017	Promoter	CpG	Bcl2l11	NM_001284410
Pilo	chr2	128793009	128793389	381	128793097	10	7.91589	5.44847	3.22888	Promoter	promoter-TSS (NM_178404)	Zc3h6	NM_178404
Pilo	chr2	129360872	129361071	200	129361016	8	5.88284	4.45784	1.72017	Intron	intron (NM_177653, intron 1 of 6)	F830045P16Rik	NM_177653
Pilo	chr2	130121393	130121729	337	130121541	12	10.0983	6.4391	5.05449	Promoter	promoter-TSS (NM_001110513)	Ebf4	NM_001110513
Pilo	chr2	130522865	130523064	200	130522941	8	5.88284	4.45784	1.72017	Intron	CpG	Slc4a11	NM_001081162
Pilo	chr2	131178283	131178581	299	131178553	10	7.91589	5.44847	3.22888	Exon	CpG	Rnf24	NM_178607
Pilo	chr2	131317595	131318112	518	131317959	10	7.91589	5.44847	3.22888	Promoter	CpG	Smox	NM_145533;NM_001177833;NM_001177837;NM_001177836;NM_001177835;NM_001177834;NM_001177840;NM_001177838;NM_001177839
Pilo	chr2	133378354	133378553	200	133378401	7	4.93142	3.96252	1.10458	Exon	5' UTR (NM_007553, exon 1 of 3)	Bmp2	NM_007553
Pilo	chr2	136942994	136943294	301	136943044	8	5.88284	4.45784	1.72017	Promoter	promoter-TSS (NM_013822)	Jag1	NM_013822
Pilo	chr2	139503853	139504092	240	139504007	11	8.98996	5.94378	4.11307	Promoter	promoter-TSS (NM_001276489)	Ism1	NM_001276489
Pilo	chr2	144194566	144194765	200	144194668	7	4.93142	3.96252	1.10458	Promoter	promoter-TSS (NM_001166640)	Pet117;Csrp2bp	NM_001166640;NM_001164813;NM_181417
Pilo	chr2	144353001	144353353	353	144353292	8	5.88284	4.45784	1.72017	Promoter	promoter-TSS (NM_172859)	Polr3f;Dzank1	NM_172859;NM_029763
Pilo	chr2	147009765	147010045	281	147009852	9	6.87904	4.95315	2.4342	Promoter	promoter-TSS (NR_030769)	6430503K07Rik;Nkx2-2os	NR_030769;NR_108091
Pilo	chr2	148700921	148701177	257	148701036	7	4.93142	3.96252	1.10458	Exon	exon (NM_009976, exon 1 of 3)	Cst3	NM_009976
Pilo	chr2	150493857	150494064	208	150493951	8	4.79406	3.75386	1.10458	Promoter	promoter-TSS (NM_080575)	Acss1	NM_080575
Pilo	chr2	151795901	151796148	248	151795951	8	5.88284	4.45784	1.72017	Promoter	exon (NM_028666, exon 2 of 2)	Mir1953	NR_035478
Pilo	chr2	152531927	152532160	234	152532046	10	7.91589	5.44847	3.22888	Exon	3' UTR (NM_001159551, exon 13 of 13)	H13	NM_001159551;NM_010376
Pilo	chr2	152533287	152533564	278	152533427	12	10.0983	6.4391	5.05449	Exon	3' UTR (NM_001159551, exon 13 of 13)	H13	NM_001159551;NM_010376
Pilo	chr2	152656859	152657058	200	152656923	8	5.88284	4.45784	1.72017	Promoter	CpG	Bcl2l1	NM_001289716;NM_001289739;NM_001289717
Pilo	chr2	152727211	152727424	214	152727312	8	5.88284	4.45784	1.72017	Intergenic	Intergenic	Bcl2l1;Tpx2;Mir5622;Ttll9;Mylk2;Foxs1;Dusp15	NM_001289716;NM_001289739;NM_029064;NM_145744;NM_001289717;NM_028109;NR_049195;NM_001141977;NM_001141976;NM_001141975;NM_001081044;NM_001083618;NM_010226;NM_009743;NM_001159376;NM_001141978
Pilo	chr2	153354671	153354948	278	153354690	9	5.65481	4.17096	1.72017	Intron	CpG	Nol4l	NM_001134300
Pilo	chr2	153355043	153355252	210	153355160	7	4.93142	3.96252	1.10458	Exon	CpG	Nol4l	NM_001134300
Pilo	chr2	153475353	153475552	200	153475457	8	5.88284	4.45784	1.72017	Exon	5' UTR (NM_001122997, exon 1 of 23)	Dnmt3b	NM_001271746;NM_001271747;NM_001271744;NM_001271745;NM_001003961;NM_001003960;NM_001003963;NM_010068;NM_001122997
Pilo	chr2	155102443	155102669	227	155102476	10	7.51161	5.19352	2.9971	Intron	CpG	Map1lc3a	NR_046364;NM_025735
Pilo	chr2	155517660	155517861	202	155517757	9	6.87904	4.95315	2.4342	Intron	CpG	Trpc4ap	NM_001163452;NM_019828
Pilo	chr2	155579101	155579370	270	155579201	8	5.88284	4.45784	1.72017	Exon	exon (NM_011171, exon 2 of 4)	Procr	NM_011171
Pilo	chr2	156218460	156218698	239	156218589	13	5.8166	3.68901	1.72017	Exon	non-coding (NR_024329, exon 1 of 1)	2900097C17Rik	NR_024329
Pilo	chr2	156246682	156246979	298	156246858	10	7.91589	5.44847	3.22888	Exon	promoter-TSS (NM_013510)	Epb4.1l1	NM_013510;NM_001291120;NM_001291121;NM_001291122;NM_001291123
Pilo	chr2	157104714	157105032	319	157104842	11	8.98996	5.94378	4.11307	Promoter	promoter-TSS (NM_019642)	Rpn2	NM_019642
Pilo	chr2	157947330	157947533	204	157947521	8	5.88284	4.45784	1.72017	Intron	intron (NM_009373, intron 10 of 12)	Tgm2	NM_009373
Pilo	chr2	159482053	159482252	200	159482193	8	5.88284	4.45784	1.72017	Intergenic	L1Md_T|LINE|L1
Pilo	chr2	160472385	160472604	220	160472522	8	5.88284	4.45784	1.72017	Intron	CpG-8794	Top1	NM_009408
Pilo	chr2	163244788	163244987	200	163244928	8	5.88284	4.45784	1.72017	Intron	CpG	Oser1	NM_025699
Pilo	chr2	163484076	163484328	253	163484217	10	7.91589	5.44847	3.22888	Promoter	promoter-TSS (NM_001164055)	Pkig	NM_001277096;NM_001039390;NM_001164055;NM_001039391;NM_001164053
Pilo	chr2	164239804	164240084	281	164239937	10	7.91589	5.44847	3.22888	Exon	exon (NM_009036, exon 12 of 12)	Rbpjl	NM_009036
Pilo	chr2	164705191	164705390	200	164705271	8	5.88284	4.45784	1.72017	Intron	CpG	Pcif1	NM_146129
Pilo	chr2	164793693	164793894	202	164793837	7	4.93142	3.96252	1.10458	Exon	5' UTR (NM_020333, exon 1 of 26)	Slc12a5	NM_020333
Pilo	chr2	164937710	164937917	208	164937887	10	7.91589	5.44847	3.22888	Exon	exon (NM_174988, exon 12 of 12)	Cdh22	NM_174988
Pilo	chr2	165049337	165049546	210	165049422	7	4.93142	3.96252	1.10458	Intron	intron (NM_174988, intron 1 of 11)	Cdh22	NM_174988
Pilo	chr2	165479103	165479324	222	165479253	10	7.91589	5.44847	3.22888	Promoter	intron (NM_001271962, intron 1 of 15)	Eya2	NM_010165
Pilo	chr2	165818374	165818702	329	165818428	10	7.91589	5.44847	3.22888	Intron	CpG	Ncoa3	NM_008679
Pilo	chr2	166488827	166489045	219	166488959	11	8.98996	5.94378	4.11307	Intron	intron (NM_177782, intron 1 of 39)	Prex1	NM_177782
Pilo	chr2	167329275	167329528	254	167329417	7	4.93142	3.96252	1.10458	Intron	CpG-8890	Rnf114	NM_030743
Pilo	chr2	167572796	167572995	200	167572969	8	5.88284	4.45784	1.72017	Intergenic	Intergenic	A530013C23Rik;Cebpb;Tmem189	NR_015500;NM_145538;NR_110334;NM_001287739;NM_001287738;NM_009883
Pilo	chr2	167580450	167580737	288	167580618	11	8.98996	5.94378	4.11307	Intergenic	Intergenic	A530013C23Rik;Cebpb;Tmem189	NR_015500;NM_145538;NR_110334;NM_001287739;NM_001287738;NM_009883
Pilo	chr2	168106185	168106408	224	168106225	7	4.93142	3.96252	1.10458	Intergenic	CpG	Mocs3;Kcng1;Adnp;Dpm1	NM_009628;NM_010072;NM_001160330;NM_001081134
Pilo	chr2	169956211	169956422	212	169956297	8	5.88284	4.45784	1.72017	Intron	CpG	Zfp217	NM_001033299;NM_001159683
Pilo	chr2	172825749	172826030	282	172825881	9	6.87904	4.95315	2.4342	Exon	CpG	Rae1	NM_175112
Pilo	chr2	179177385	179177593	209	179177507	10	7.51161	5.19352	2.9971	Intron	CpG	Cdh4	NM_009867
Pilo	chr2	179711490	179711752	263	179711601	9	6.87904	4.95315	2.4342	Promoter	promoter-TSS (NR_033782)	Taf4a;4921531C22Rik	NR_033782;NM_001081092
Pilo	chr2	179960104	179960384	281	179960269	11	7.49399	5.00515	2.98868	Exon	exon (NM_001081171, exon 1 of 79)	Lama5	NM_001081171
Pilo	chr2	180069230	180069493	264	180069320	9	6.87904	4.95315	2.4342	Promoter	promoter-TSS (NM_008093)	Gata5	NM_008093
Pilo	chr2	181099695	181099894	200	181099767	9	5.65481	4.17096	1.72017	Promoter	promoter-TSS (NM_001048148)	Zgpat	NM_001048148
Pilo	chr2	181193867	181194113	247	181193979	11	8.98996	5.94378	4.11307	Exon	5' UTR (NM_028125, exon 1 of 3)	Zbtb46	NM_028125
Pilo	chr3	5860587	5860891	305	5860754	136	16.8523	2.24245	11.2256	Intergenic	LSU-rRNA_Hsa|rRNA|rRNA
Pilo	chr3	6301395	6301666	272	6301472	9	6.87904	4.95315	2.4342	Intergenic	L1Md_T|LINE|L1
Pilo	chr3	9635963	9636162	200	9636134	8	5.88284	4.45784	1.72017	Intergenic	HAL1-2a_MD|LINE|L1	Pag1;Zfp704	NM_053182;NM_001195031;NM_133218
Pilo	chr3	10439461	10440004	544	10439824	9	6.87904	4.95315	2.4342	Exon	CpG	Snx16	NM_001127191;NM_029068
Pilo	chr3	13472940	13473270	331	13473067	12	10.0983	6.4391	5.05449	Intron	CpG	Ralyl	NM_178631;NM_001163328
Pilo	chr3	16478420	16478770	351	16478530	12	10.0983	6.4391	5.05449	Intergenic	L1Md_A|LINE|L1
Pilo	chr3	17193852	17194051	200	17194016	11	8.98996	5.94378	4.11307	Intergenic	L1Md_A|LINE|L1
Pilo	chr3	25042985	25043184	200	25043158	8	4.79406	3.75386	1.10458	Intergenic	CpG
Pilo	chr3	26348926	26349125	200	26348982	8	5.88284	4.45784	1.72017	Intergenic	L1Md_A|LINE|L1
Pilo	chr3	30407419	30407618	200	30407588	10	6.55591	4.58806	2.31997	Intron	CpG	Mecom	NM_021442
Pilo	chr3	31035227	31035426	200	31035310	8	5.88284	4.45784	1.72017	Intergenic	Intergenic	Prkci;Slc7a14;Mir7008;Cldn11;Skil	NM_008770;NM_001271772;NR_105975;NM_172861;NM_008857;NM_001039090;NM_011386
Pilo	chr3	32264358	32264684	327	32264526	8	5.88284	4.45784	1.72017	Promoter	promoter-TSS (NM_009517)	Zmat3;4930429B21Rik	NR_027966;NM_009517
Pilo	chr3	32515322	32515679	358	32515415	9	6.87904	4.95315	2.4342	Promoter	promoter-TSS (NM_013531)	Gnb4	NM_013531
Pilo	chr3	36470670	36470922	253	36470890	8	4.79406	3.75386	1.10458	Promoter	5' UTR (NM_009828, exon 1 of 8)	Ccna2	NM_009828
Pilo	chr3	37211470	37211762	293	37211654	14	12.4085	7.42973	7.05724	Promoter	promoter-TSS (NM_145825)	Cetn4;Bbs12	NM_145825;NM_001008502;NM_001255992
Pilo	chr3	41368996	41369295	300	41369044	8	5.88284	4.45784	1.72017	Intron	CpG	Jade1	NM_001130186;NM_172303;NM_001130184;NM_001130185
Pilo	chr3	52072254	52072829	576	52072711	12	10.0983	6.4391	5.05449	Promoter	5' UTR (NM_019739, exon 1 of 3)	Foxo1	NM_019739
Pilo	chr3	54915932	54916169	238	54916064	10	7.91589	5.44847	3.22888	Promoter	promoter-TSS (NM_001144988)	Spg20	NM_001144988;NM_001144987;NM_144895
Pilo	chr3	58220747	58220961	215	58220787	10	6.55591	4.58806	2.31997	Exon	exon (NM_001081229, exon 1 of 4)	Tsc22d2	NM_001081229
Pilo	chr3	58495956	58496214	259	58496047	10	6.55591	4.58806	2.31997	Promoter	promoter-TSS (NR_045167)	4930593A02Rik	NR_045167
Pilo	chr3	82680301	82680517	217	82680471	10	7.91589	5.44847	3.22888	Promoter	promoter-TSS (NM_001277170)	Rbm46;Rbm46os	NR_040382;NM_001277170
Pilo	chr3	87582223	87582422	200	87582394	8	5.88284	4.45784	1.72017	Exon	3' UTR (NM_001033124, exon 17 of 17)	Ntrk1	NM_001033124
Pilo	chr3	87801021	87801220	200	87801105	8	5.88284	4.45784	1.72017	Exon	exon (NM_007529, exon 3 of 14)	Bcan	NM_007529;NM_001109758
Pilo	chr3	87946376	87946602	227	87946549	9	6.87904	4.95315	2.4342	Exon	5' UTR (NM_133665, exon 1 of 11)	Mef2d	NM_133665
Pilo	chr3	89182409	89182608	200	89182475	8	5.88284	4.45784	1.72017	Exon	3' UTR (NM_009565, exon 3 of 3)	Zbtb7b	NM_009565
Pilo	chr3	89767097	89767296	200	89767181	8	5.88284	4.45784	1.72017	Promoter	promoter-TSS (NM_001081182)	Atp8b2	NM_001081182
Pilo	chr3	90237515	90237726	212	90237625	10	7.91589	5.44847	3.22888	Promoter	promoter-TSS (NM_178876)	Ints3	NM_145540;NM_178876
Pilo	chr3	94965194	94965410	217	94965236	7	4.93142	3.96252	1.10458	Promoter	CpG	Sema6c	NM_011351
Pilo	chr3	95908330	95908573	244	95908500	9	4.16568	3.22967	0.7057	Promoter	promoter-TSS (NM_001025613)	Otud7b	NM_001025614;NM_001025613
Pilo	chr3	96043943	96044142	200	96044057	7	4.93142	3.96252	1.10458	Intergenic	promoter-TSS (NM_054045)	Otud7b;Mtmr11;Hist2h2bb;Sf3b4;Hist2h3c1;Hist2h3c2;Bola1;Hist2h4;Hist2h2be;Sv2a;Hist2h2aa1;Hist2h2aa2;Hist2h2ab;Hist2h2ac;Fcgr1;Hist2h3b	NM_022030;NM_001025614;NM_001025613;NM_026975;NM_010186;NM_181409;NM_178212;NM_175662;NM_054045;NM_033596;NM_175666;NM_013549;NM_153053;NM_178213;NM_178216;NM_178214;NM_178215
Pilo	chr3	96049438	96049648	211	96049618	9	6.87904	4.95315	2.4342	Promoter	promoter-TSS (NM_013549)	Hist2h3c1;Hist2h3c2	NM_054045;NM_178216
Pilo	chr3	96262151	96262401	251	96262268	10	6.55591	4.58806	2.31997	Intergenic	CpG	Txnip;Gm15441;Hfe2;Terc;BC107364	NM_001009935;NR_001579;NM_001256181;NM_001256180;NM_023719;NM_027126;NR_040409
Pilo	chr3	96402205	96402524	320	96402336	8	5.88284	4.45784	1.72017	Promoter	exon (NM_001024851, exon 2 of 2)	Lix1l;Polr3gl	NM_027241;NM_001163170;NM_001293701
Pilo	chr3	96439360	96439584	225	96439420	9	6.87904	4.95315	2.4342	Promoter	promoter-TSS (NM_001162388)	Pex11b	NM_001162388
Pilo	chr3	100881155	100881354	200	100881221	10	7.91589	5.44847	3.22888	Exon	exon (NM_011197, exon 3 of 9)	Ptgfrn	NM_011197
Pilo	chr3	101727846	101728244	399	101727905	10	6.55591	4.58806	2.31997	Exon	5' UTR (NM_001039371, exon 1 of 12)	Slc22a15	NM_001039371
Pilo	chr3	103083425	103083790	366	103083533	8	5.88284	4.45784	1.72017	Exon	5' UTR (NM_053170, exon 1 of 20)	Trim33	NM_001079830;NM_053170
Pilo	chr3	103633329	103633556	228	103633449	9	5.65481	4.17096	1.72017	Promoter	Intergenic	Bcl2l15	NM_001142960;NM_001142959
Pilo	chr3	104253854	104254069	216	104253903	8	5.88284	4.45784	1.72017	Intergenic	L1Md_Gf|LINE|L1	Lrig2	NM_001025067
Pilo	chr3	104315552	104315774	223	104315644	7	4.93142	3.96252	1.10458	Exon	5' UTR (NM_001025067, exon 1 of 18)	Lrig2	NM_001025067
Pilo	chr3	105255025	105255397	373	105255194	12	9.00507	5.75788	4.12428	Promoter	promoter-TSS (NM_001039347)	Kcnd3	NM_001039347
Pilo	chr3	106285481	106285779	299	106285651	10	7.91589	5.44847	3.22888	Promoter	non-coding (NR_033207, exon 2 of 2)	Dennd2d	NM_028110
Pilo	chr3	107320369	107321019	651	107320872	13	7.2858	4.52153	2.81105	Promoter	5' UTR (NM_172271, exon 1 of 12)	Slc6a17	NM_001293689;NM_172271
Pilo	chr3	107498906	107499105	200	107499008	10	7.91589	5.44847	3.22888	Exon	CpG	Ahcyl1	NM_145542
Pilo	chr3	108013180	108013490	311	108013355	11	8.98996	5.94378	4.11307	Promoter	5' UTR (NM_175183, exon 1 of 12)	Atxn7l2	NM_001289545;NM_175183
Pilo	chr3	115417696	115417955	260	115417827	6	4.02977	3.46721	0.57855	Exon	5' UTR (NM_007901, exon 1 of 2)	S1pr1	NM_007901
Pilo	chr3	122322281	122322488	208	122322309	7	4.93142	3.96252	1.10458	Exon	CpG	Fnbp1l	NM_001114665;NM_153118
Pilo	chr3	122687194	122687490	297	122687305	10	7.91589	5.44847	3.22888	Promoter	promoter-TSS (NM_133857)	Usp53	NM_133857
Pilo	chr3	126729989	126730342	354	126730188	14	12.4085	7.42973	7.05724	Intergenic	(TG)n|Simple_repeat|Simple_repeat	Ank2	NM_001034168;NM_178655
Pilo	chr3	127492630	127492886	257	127492819	10	7.91589	5.44847	3.22888	Promoter	promoter-TSS (NM_145133)	Tifa	NM_145133
Pilo	chr3	127566599	127566799	201	127566636	10	7.91589	5.44847	3.22888	Intergenic	Intergenic	Alpk1;5730508B09Rik;Ap1ar;Tifa;9830132P13Rik	NM_145964;NM_145133;NM_027482;NM_027808;NR_040552
Pilo	chr3	129236823	129237022	200	129236953	11	8.98996	5.94378	4.11307	Intron	CpG	Elovl6	NM_130450
Pilo	chr3	129672707	129672954	248	129672897	10	7.91589	5.44847	3.22888	Exon	CpG	Ccdc109b	NM_025779;NM_001293644
Pilo	chr3	131152910	131153109	200	131153018	9	6.87904	4.95315	2.4342	Intergenic	CpG	Papss1	NM_011863;NM_001289479;NM_001289478;NM_001289477
Pilo	chr3	132612712	132612938	227	132612825	11	8.54569	5.66566	3.79073	Promoter	CpG	Npnt	NM_001287103
Pilo	chr3	135100967	135101166	200	135101084	8	5.88284	4.45784	1.72017	Promoter	promoter-TSS (NM_025356)	Ube2d3	NM_025356
Pilo	chr3	137527468	137527672	205	137527549	9	6.87904	4.95315	2.4342	Promoter	promoter-TSS (NM_016750)	Dnajb14	NM_001033155
Pilo	chr3	137806637	137806869	233	137806736	13	11.2386	6.93441	6.03887	Promoter	promoter-TSS (NM_001163457)	Mttp	NM_001163457
Pilo	chr3	141127867	141128066	200	141128002	7	4.93142	3.96252	1.10458	Promoter	promoter-TSS (NM_009472)	Unc5c	NM_009472;NM_001293561
Pilo	chr3	142544542	142544784	243	142544697	10	6.15565	4.33535	1.97352	Exon	5' UTR (NM_178654, exon 1 of 22)	Pkn2	NM_178654
Pilo	chr3	144232356	144232755	400	144232626	10	7.91589	5.44847	3.22888	Promoter	promoter-TSS (NM_053102)	Sep15	NM_053102
Pilo	chr3	145421726	145421925	200	145421840	8	5.88284	4.45784	1.72017	Exon	exon (NM_026993, exon 1 of 6)	Ddah1	NM_026993
Pilo	chr3	145651175	145651381	207	145651336	8	5.88284	4.45784	1.72017	Exon	exon (NM_001166064, exon 1 of 7)	Syde2	NM_001166064
Pilo	chr3	148652147	148652410	264	148652290	10	7.51161	5.19352	2.9971	Intergenic	CpG	Lphn2	NM_001081298
Pilo	chr3	152058757	152059044	288	152058952	8	5.88284	4.45784	1.72017	Promoter	promoter-TSS (NM_198416)	Zzz3	NM_001287139;NM_001080755
Pilo	chr3	153575734	153575991	258	153575794	10	7.91589	5.44847	3.22888	Promoter	promoter-TSS (NR_028094)	Rabggtb;Snord45b;Snord45c	NR_028525;NR_028097;NR_028096;NR_028095;NM_001163479;NR_028098;NR_028094;NR_028561;NM_011231;NM_001163478
Pilo	chr3	153991025	153991224	200	153991136	9	6.87904	4.95315	2.4342	Promoter	exon (NM_010713, exon 3 of 9)	AI606473	NR_040387
Pilo	chr3	157197138	157197402	265	157197291	12	10.0983	6.4391	5.05449	Promoter	promoter-TSS (NM_017381)	Zranb2	NM_017381
Pilo	chr3	159463435	159463634	200	159463564	7	4.93142	3.96252	1.10458	Intergenic	L1Md_Gf|LINE|L1	Wls	NM_026582;NR_037590
Pilo	chr4	3092236	3092440	205	3092398	20	11.4894	5.53351	6.25781	Intergenic	Intergenic	Vmn1r2;Vmn1r3	NM_001167535;NM_001167534
Pilo	chr4	3101920	3102188	269	3102016	11	7.49399	5.00515	2.98868	Intergenic	Intergenic	Vmn1r2;Vmn1r3	NM_001167535;NM_001167534
Pilo	chr4	3104063	3104262	200	3104097	20	7.24688	3.56454	2.77575	Intergenic	Intergenic	Vmn1r2;Vmn1r3	NM_001167535;NM_001167534
Pilo	chr4	4065921	4066120	200	4066037	9	6.87904	4.95315	2.4342	Promoter	promoter-TSS (NM_001002927)	Penk	NM_001002927
Pilo	chr4	8325415	8325782	368	8325521	8	5.88284	4.45784	1.72017	Intergenic	L1Md_T|LINE|L1
Pilo	chr4	9697725	9697924	200	9697811	9	6.87904	4.95315	2.4342	Promoter	promoter-TSS (NR_030693)	4930412C18Rik	NR_030693
Pilo	chr4	11083349	11083602	254	11083507	9	6.87904	4.95315	2.4342	Promoter	promoter-TSS (NM_001199105)	Trp53inp1	NM_001199105;NM_021897
Pilo	chr4	11893591	11893998	408	11893905	11	7.49399	5.00515	2.98868	Promoter	promoter-TSS (NM_001098231)	1700123M08Rik;Pdp1	NM_001033453;NM_001098230;NM_001290391;NM_001290387;NM_001098231;NR_040577
Pilo	chr4	16090344	16090813	470	16090617	8	5.88284	4.45784	1.72017	Promoter	promoter-TSS (NM_138952)	Ripk2;A530072M11Rik	NR_045765;NM_138952
Pilo	chr4	19000149	19000371	223	19000193	11	8.98996	5.94378	4.11307	Intergenic	L1Md_A|LINE|L1
Pilo	chr4	19636227	19636480	254	19636331	11	8.98996	5.94378	4.11307	Promoter	promoter-TSS (NM_001276292)	Wwp1	NM_177327;NM_001276292;NR_074089;NR_074090
Pilo	chr4	19694005	19694224	220	19694043	8	5.88284	4.45784	1.72017	Intergenic	L1Md_F3|LINE|L1	Slc7a13;Wwp1	NM_177327;NM_028746;NM_001276292;NR_074089;NR_074090
Pilo	chr4	21615667	21615870	204	21615759	9	6.87904	4.95315	2.4342	Promoter	CpG	Prdm13	NM_001080771
Pilo	chr4	25208685	25208884	200	25208697	8	4.79406	3.75386	1.10458	Exon	CpG	Ufl1	NM_026194
Pilo	chr4	29769790	29769989	200	29769937	9	6.87904	4.95315	2.4342	Intergenic	Intergenic
Pilo	chr4	33037958	33038187	230	33038115	10	7.91589	5.44847	3.22888	Promoter	promoter-TSS (NM_001012451)	Ankrd6	NM_001012451
Pilo	chr4	33296439	33296684	246	33296505	10	6.55591	4.58806	2.31997	Intron	CpG	Srsf12	NM_177774
Pilo	chr4	33334731	33334958	228	33334913	12	7.98402	5.12359	3.2898	Exon	CpG	Pnrc1	NM_001033225
Pilo	chr4	40090406	40090605	200	40090514	9	6.87904	4.95315	2.4342	Exon	5' UTR (NM_007386, exon 1 of 21)	Aco1	NM_007386
Pilo	chr4	40895109	40895316	208	40895162	9	6.87904	4.95315	2.4342	Promoter	promoter-TSS (NM_029814)	Chmp5	NM_029814
Pilo	chr4	41587066	41587323	258	41587128	8	5.88284	4.45784	1.72017	Exon	5' UTR (NM_027147, exon 1 of 2)	Enho	NM_027147
Pilo	chr4	42043520	42043740	221	42043578	9	5.65481	4.17096	1.72017	Promoter	CpG	Gm2002;Il11ra2	NM_010550;NM_001100596
Pilo	chr4	43033586	43033785	200	43033684	8	5.88284	4.45784	1.72017	Exon	exon (NM_020035, exon 6 of 10)	Pigo	NM_020035
Pilo	chr4	43574803	43575211	409	43575043	9	6.87904	4.95315	2.4342	Promoter	promoter-TSS (NM_013497)	Creb3	NM_013497
Pilo	chr4	43888207	43888562	356	43888366	13	5.8166	3.68901	1.72017	Promoter	promoter-TSS (NM_016678)	Reck	NM_016678
Pilo	chr4	44994352	44994558	207	44994485	9	6.87904	4.95315	2.4342	Exon	intron (NM_080289, intron 1 of 8)	Grhpr	NM_080289
Pilo	chr4	47365978	47366259	282	47366150	11	8.98996	5.94378	4.11307	Promoter	promoter-TSS (NM_009370)	Tgfbr1	NM_009370
Pilo	chr4	48056099	48056326	228	48056170	12	10.0983	6.4391	5.05449	Intergenic	CpG	Nr4a3;Stx17	NM_015743;NM_026343
Pilo	chr4	48058255	48058471	217	48058364	10	7.91589	5.44847	3.22888	Intergenic	CpG	Nr4a3;Stx17	NM_015743;NM_026343
Pilo	chr4	53644100	53644346	247	53644181	10	6.55591	4.58806	2.31997	Promoter	promoter-TSS (NM_176966)	Fsd1l	NM_176966;NM_001195284
Pilo	chr4	59561997	59562196	200	59562156	10	4.89361	3.55263	1.10458	Exon	5' UTR (NM_178164, exon 1 of 14)	Ptbp3	NM_178164;NM_144904
Pilo	chr4	59818640	59819125	486	59818718	8	5.88284	4.45784	1.72017	Exon	5' UTR (NM_172468, exon 1 of 9)	Snx30	NM_172468
Pilo	chr4	63156911	63157110	200	63157023	9	6.87904	4.95315	2.4342	Promoter	promoter-TSS (NM_001008791)	Whrn	NM_028640;NM_001008793;NM_001008792;NM_001008791;NM_001276371
Pilo	chr4	70179535	70179734	200	70179653	10	7.51161	5.19352	2.9971	Intron	CT-rich|Low_complexity|Low_complexity	Megf9	NM_172694
Pilo	chr4	70195925	70196155	231	70195986	9	6.87904	4.95315	2.4342	Promoter	promoter-TSS (NM_172694)	Megf9	NM_172694
Pilo	chr4	73436680	73436879	200	73436857	9	5.65481	4.17096	1.72017	Promoter	promoter-TSS (NR_046042)	Rasef;Gm11240	NR_046041;NR_046042;NM_001017427
Pilo	chr4	77461006	77461205	200	77461131	8	5.88284	4.45784	1.72017	Intron	(TA)n|Simple_repeat|Simple_repeat	Ptprd	NM_011211
Pilo	chr4	83132219	83132421	203	83132222	9	5.65481	4.17096	1.72017	Promoter	promoter-TSS (NM_133948)	Psip1	NM_001290527;NM_133948
Pilo	chr4	86394787	86394986	200	86394879	9	6.87904	4.95315	2.4342	Exon	CpG	Dennd4c	NM_184088
Pilo	chr4	87678419	87678618	200	87678452	8	5.88284	4.45784	1.72017	Intron	CpG	Mllt3	NM_027326
Pilo	chr4	88403487	88403686	200	88403513	9	6.87904	4.95315	2.4342	Promoter	promoter-TSS (NM_001243150)	Gm13286;Gm13283	NM_001085531;NM_001243150
Pilo	chr4	88426114	88426313	200	88426201	9	6.87904	4.95315	2.4342	Promoter	TTS (NM_001161609).2	Gm13276;Ifnz	NM_197889;NM_001085532
Pilo	chr4	88437062	88437286	225	88437227	11	8.98996	5.94378	4.11307	Exon	promoter-TSS (NM_001161609).4	Gm13278	NM_001098841
Pilo	chr4	89470185	89470384	200	89470300	8	5.88284	4.45784	1.72017	Intergenic	L1Md_A|LINE|L1
Pilo	chr4	94645656	94645957	302	94645779	10	7.91589	5.44847	3.22888	Promoter	promoter-TSS (NM_177239)	Mysm1	NM_177239
Pilo	chr4	98484065	98484433	369	98484068	9	6.87904	4.95315	2.4342	Promoter	promoter-TSS (NM_172872)	Kank4	NM_172872
Pilo	chr4	98490860	98491108	249	98490978	10	7.91589	5.44847	3.22888	Intergenic	Intergenic	Usp1;Kank4;L1td1;Kank4os	NM_001081202;NM_172872;NR_040437;NM_146144
Pilo	chr4	98590530	98590751	222	98590622	8	5.88284	4.45784	1.72017	Exon	5' UTR (NM_146144, exon 1 of 9)	Usp1	NM_146144
Pilo	chr4	100741896	100742122	227	100741964	9	6.87904	4.95315	2.4342	Exon	CpG	Raver2	NM_183024
Pilo	chr4	102166836	102167132	297	102166981	10	6.55591	4.58806	2.31997	Intron	(CTGTG)n|Simple_repeat|Simple_repeat	Pde4b	NM_001177983;NM_019840
Pilo	chr4	102787228	102787442	215	102787282	9	6.87904	4.95315	2.4342	Promoter	promoter-TSS (NM_146254)	Mier1;Wdr78	NM_001039081;NM_146254;NM_001286223;NM_001286221
Pilo	chr4	104039879	104040078	200	104040024	9	5.65481	4.17096	1.72017	Promoter	promoter-TSS (NM_177259)	Dab1	NM_177259;NM_010014;NR_104385
Pilo	chr4	107106954	107107153	200	107107109	11	7.49399	5.00515	2.98868	Promoter	promoter-TSS (NM_147221)	Glis1	NM_147221
Pilo	chr4	108505952	108506360	409	108506079	9	6.05782	4.42913	1.88197	Promoter	promoter-TSS (NM_027453)	Btf3l4;Txndc12	NM_025334;NM_027453
Pilo	chr4	109339515	109339769	255	109339648	12	10.0983	6.4391	5.05449	Promoter	CpG	Cdkn2c	NM_007671;NM_001301368
Pilo	chr4	113944706	113944953	248	113944784	10	7.91589	5.44847	3.22888	Intergenic	(TATAA)n|Simple_repeat|Simple_repeat	Skint11	NM_177669;NM_001166027
Pilo	chr4	115748225	115748501	277	115748423	12	10.0983	6.4391	5.05449	Promoter	promoter-TSS (NM_025641)	Uqcrh	NM_025641
Pilo	chr4	116942258	116942462	205	116942325	11	8.98996	5.94378	4.11307	Intergenic	Intergenic	Rnf220;Gm1661;Tmem53;Kif2c	NM_026837;NM_001285816;NM_025739;NM_001033774;NM_029589;NM_001285815;NM_001285814;NM_001145637;NM_001285812;NM_001290662;NM_134471
Pilo	chr4	117521865	117522064	200	117521931	9	6.87904	4.95315	2.4342	Intron	intron (NM_008135, intron 2 of 13)	Slc6a9	NM_008135
Pilo	chr4	117599364	117599574	211	117599531	9	6.87904	4.95315	2.4342	Exon	exon (NM_009711, exon 5 of 5)	Artn	NM_001284193;NM_001284192;NM_001284191;NM_009711
Pilo	chr4	118214623	118214822	200	118214715	8	5.88284	4.45784	1.72017	Exon	exon (NM_172383, exon 4 of 4)	Tmem125	NM_172383
Pilo	chr4	118219687	118220112	426	118219927	101	5.05932	1.56235	1.22824	Promoter	G-rich|Low_complexity|Low_complexity	Tmem125	NM_172383
Pilo	chr4	118220344	118221169	826	118220554	136	9.63328	1.77541	4.68332	Promoter	G-rich|Low_complexity|Low_complexity	Tmem125	NM_172383
Pilo	chr4	118716872	118717089	218	118716977	9	6.87904	4.95315	2.4342	Intergenic	Intergenic	Lao1;Slc2a1	NM_133892;NM_011400
Pilo	chr4	118967119	118967318	200	118967183	8	5.55836	4.24924	1.68947	Promoter	promoter-TSS (NM_011732)	Ybx1	NM_011732
Pilo	chr4	119164978	119165366	389	119165225	8	5.88284	4.45784	1.72017	Promoter	promoter-TSS (NM_177572)	Rimkla	NM_177572
Pilo	chr4	119212263	119212501	239	119212314	15	13.6062	7.92504	8.14911	Promoter	promoter-TSS (NM_172699)	AA415398;Foxj3	NM_001004178;NM_172699;NM_001290696
Pilo	chr4	119406246	119406483	238	119406360	9	6.87904	4.95315	2.4342	Intergenic	CpG	Guca2a;Guca2b;Hivep3	NM_008191;NM_008190;NM_010657
Pilo	chr4	119960127	119960347	221	119960218	8	5.88284	4.45784	1.72017	Promoter	promoter-TSS (NM_194060)	Foxo6	NM_194060
Pilo	chr4	119960551	119960750	200	119960629	10	6.55591	4.58806	2.31997	Promoter	promoter-TSS (NM_194060)	Foxo6	NM_194060
Pilo	chr4	120242580	120243167	588	120242944	11	8.98996	5.94378	4.11307	Promoter	promoter-TSS (NM_016748)	Ctps	NM_016748
Pilo	chr4	120498220	120498419	200	120498347	8	5.88284	4.45784	1.72017	Promoter	promoter-TSS (NM_001277095)	Nfyc	NM_001277095;NM_008692
Pilo	chr4	120712683	120712930	248	120712863	10	4.89361	3.55263	1.10458	Intron	intron (NM_007741, intron 1 of 31)	Col9a2	NM_007741
Pilo	chr4	122793441	122793682	242	122793510	10	6.55591	4.58806	2.31997	Promoter	promoter-TSS (NM_181859)	Oxct2b	NM_181859
Pilo	chr4	123019905	123020104	200	123020004	9	6.87904	4.95315	2.4342	Exon	5' UTR (NM_001256019, exon 1 of 7)	Bmp8a	NM_001256019;NM_007558
Pilo	chr4	123594719	123594919	201	123594798	14	11.844	7.08207	6.56952	Exon	exon (NM_017475, exon 1 of 7)	Rragc	NM_017475
Pilo	chr4	124334608	124334860	253	124334707	10	7.91589	5.44847	3.22888	Promoter	promoter-TSS (NM_011141)	Pou3f1	NM_011141
Pilo	chr4	124428740	124428939	200	124428772	10	4.89361	3.55263	1.10458	Exon	exon (NM_008385, exon 7 of 24)	Inpp5b	NM_008385
Pilo	chr4	124528197	124528396	200	124528222	11	7.49399	5.00515	2.98868	Promoter	promoter-TSS (NM_001142727)	1110065P20Rik	NM_001142727
Pilo	chr4	124804848	124805047	200	124804971	10	7.91589	5.44847	3.22888	Exon	CpG	Zc3h12a	NM_153159
Pilo	chr4	125879948	125880170	223	125880044	10	7.91589	5.44847	3.22888	Promoter	promoter-TSS (NM_146153)	Thrap3	NM_146153
Pilo	chr4	128405130	128405343	214	128405191	11	7.49399	5.00515	2.98868	Intron	CpG	Phc2	NM_001195083;NM_018774;NM_001195130
Pilo	chr4	128561068	128561267	200	128561164	8	5.88284	4.45784	1.72017	Promoter	promoter-TSS (NM_178110)	Trim62	NM_178110
Pilo	chr4	128707500	128707699	200	128707588	8	5.88284	4.45784	1.72017	Intergenic	(CCCCAG)n|Simple_repeat|Simple_repeat	Ak2;Tmem54;Rnf19b;Hpca;Azin2	NM_001290706;NM_001033966;NM_172875;NM_016895;NM_133881;NM_010471;NM_025452;NM_001286083;NM_001286081;NM_029219;NM_001130419
Pilo	chr4	128901423	128901645	223	128901573	8	5.88284	4.45784	1.72017	Exon	exon (NM_001033189, exon 6 of 7)	C77080	NM_001033189;NM_001285865;NM_001285866;NM_001285867
Pilo	chr4	129168440	129168639	200	129168543	8	5.88284	4.45784	1.72017	Promoter	promoter-TSS (NM_080442)	Tssk3	NM_080442
Pilo	chr4	129191397	129191620	224	129191465	9	6.87904	4.95315	2.4342	Intron	CpG	Marcksl1	NM_010807
Pilo	chr4	129219835	129220034	200	129219973	9	6.87904	4.95315	2.4342	Promoter	promoter-TSS (NM_008228)	Hdac1	NM_008228
Pilo	chr4	129656364	129656563	200	129656424	8	5.88284	4.45784	1.72017	Intergenic	Intergenic	Col16a1;1700003M07Rik;E330017L17Rik;Bai2	NR_040648;NM_001290714;NR_045190;NM_001290715;NR_040647;NM_028266;NM_001199696;NM_173071
Pilo	chr4	130037025	130037224	200	130037093	10	7.91589	5.44847	3.22888	Promoter	promoter-TSS (NM_153160)	Snrnp40;Zcchc17	NM_025645;NM_153160
Pilo	chr4	132569458	132569681	224	132569550	9	6.87904	4.95315	2.4342	Intron	intron (NM_146155, intron 2 of 6)	Ahdc1	NM_146155
Pilo	chr4	132641191	132641552	362	132641377	9	6.87904	4.95315	2.4342	Intergenic	CpG	Ahdc1;Wasf2;Fgr	NM_010208;NM_146155;NM_153423
Pilo	chr4	133053903	133054125	223	133053936	8	5.88284	4.45784	1.72017	Exon	exon (NM_001081156, exon 1 of 2)	Trnp1	NM_001081156
Pilo	chr4	134441580	134441785	206	134441614	9	6.87904	4.95315	2.4342	Intron	(TTTCC)n|Simple_repeat|Simple_repeat	Rhd	NM_011270
Pilo	chr4	134908866	134909156	291	134909013	8	5.88284	4.45784	1.72017	Promoter	CpG	Srrm1	NM_001130477;NM_016799
Pilo	chr4	135411667	135411866	200	135411822	9	6.87904	4.95315	2.4342	Promoter	promoter-TSS (NM_010178)	Srsf10	NM_001284196;NM_001284195;NM_010178;NM_001080387
Pilo	chr4	135542995	135543194	200	135543078	7	4.93142	3.96252	1.10458	Promoter	promoter-TSS (NM_025411)	Pithd1	NM_025411
Pilo	chr4	135846385	135846699	315	135846611	10	7.91589	5.44847	3.22888	Exon	exon (NM_009557, exon 3 of 3)	Zfp46	NM_009557
Pilo	chr4	135980543	135980742	200	135980678	9	5.65481	4.17096	1.72017	Exon	CpG	Htr1d	NM_001285484
Pilo	chr4	136025676	136026126	451	136025797	9	6.87904	4.95315	2.4342	Exon	CpG	Luzp1	NM_024452
Pilo	chr4	136193684	136193883	200	136193782	9	5.65481	4.17096	1.72017	Exon	exon (NM_001243262, exon 8 of 8)	Lactbl1	NM_001243262
Pilo	chr4	136913403	136913606	204	136913423	9	5.65481	4.17096	1.72017	Exon	CpG	Cdc42	NM_009861;NM_001243769
Pilo	chr4	137024857	137025066	210	137024924	9	6.87904	4.95315	2.4342	Intron	CpG	Hspg2	NM_008305
Pilo	chr4	137773162	137773361	200	137773281	8	5.88284	4.45784	1.72017	Exon	CpG	Hp1bp3	NM_001122897
Pilo	chr4	138686580	138686779	200	138686662	8	5.88284	4.45784	1.72017	Exon	CpG	Minos1	NR_033745
Pilo	chr4	138908211	138908424	214	138908290	10	6.55591	4.58806	2.31997	Promoter	promoter-TSS (NM_023536)	Emc1	NM_001039200;NM_146157
Pilo	chr4	140517258	140517524	267	140517346	8	5.88284	4.45784	1.72017	Promoter	exon (NM_023374, exon 1 of 8)	Gm13031	NR_045911
Pilo	chr4	140542691	140542986	296	140542832	10	7.91589	5.44847	3.22888	Promoter	promoter-TSS (NM_029097)	Atp13a2	NM_001164366;NM_029097
Pilo	chr4	140556408	140556607	200	140556527	8	5.88284	4.45784	1.72017	Exon	intron (NM_001164366, intron 14 of 28)	Atp13a2	NM_001164366;NM_029097
Pilo	chr4	140803757	140803992	236	140803902	8	5.88284	4.45784	1.72017	Exon	exon (NM_172520, exon 7 of 17)	Arhgef19	NM_172520
Pilo	chr4	141000578	141000796	219	141000717	9	6.87904	4.95315	2.4342	Promoter	promoter-TSS (NM_009541)	Zbtb17	NM_009541
Pilo	chr4	141021418	141021693	276	141021558	10	7.91589	5.44847	3.22888	Exon	intron (NM_009541, intron 11 of 15)	Zbtb17	NM_009541
Pilo	chr4	141093845	141094123	279	141094012	10	7.91589	5.44847	3.22888	Exon	CpG	Spen	NM_019763
Pilo	chr4	142752063	142752262	200	142752146	9	6.87904	4.95315	2.4342	Exon	CpG-10622	Prdm2	NM_001081355;NM_001256380
Pilo	chr4	144319655	144319870	216	144319721	10	7.51161	5.19352	2.9971	Intergenic	L1Md_F2|LINE|L1	Gm438;Gm13178;Gm436	NM_001126316;NM_001085504;NM_001085536
Pilo	chr4	145426811	145427162	352	145426997	28	6.94752	2.87586	2.49878	Promoter	promoter-TSS (NR_033612)	Gm13238	NR_033612
Pilo	chr4	146649982	146650181	200	146650117	14	8.53771	5.07349	3.78839	Intron	CpG	Gm13152	NM_001039209
Pilo	chr4	147413110	147413328	219	147413150	8	5.88284	4.45784	1.72017	Promoter	promoter-TSS (NM_011929)	Mthfr;Clcn6	NR_027809;NM_001161798;NM_011929;NM_010840
Pilo	chr4	147514699	147515031	333	147514877	8	5.88284	4.45784	1.72017	Exon	5' UTR (NM_027985, exon 1 of 8)	Mad2l2	NM_027985
Pilo	chr4	147525813	147526012	200	147525942	12	8.4662	5.42225	3.72326	Promoter	TTS (NM_173401)	Mir7022	NR_105989
Pilo	chr4	148098472	148098671	200	148098533	9	6.87904	4.95315	2.4342	Intergenic	CpG	Gm572;Casz1;Tardbp	NM_001159344;NM_027195;NM_145556;NM_001008546;NM_001008545;NM_001003899;NM_001003898;NR_027864;NM_001085505
Pilo	chr4	149955077	149955276	200	149955190	9	6.87904	4.95315	2.4342	Intron	intron (NM_001085492, intron 12 of 22)	Rere	NM_001085492
Pilo	chr4	150288586	150288785	200	150288631	8	5.88284	4.45784	1.72017	Promoter	CpG	Park7	NM_020569
Pilo	chr4	150431741	150431983	243	150431910	10	7.91589	5.44847	3.22888	Exon	CpG	Vamp3	NM_009498
Pilo	chr4	151369772	151369974	203	151369854	10	7.51161	5.19352	2.9971	Exon	CpG	Phf13	NM_172705
Pilo	chr4	151370558	151370873	316	151370804	7	4.93142	3.96252	1.10458	Promoter	promoter-TSS (NM_172705)	Phf13	NM_172705
Pilo	chr4	153386054	153386382	329	153386210	8	5.88284	4.45784	1.72017	Exon	exon (NM_201226, exon 1 of 7)	Lrrc47	NM_201226
Pilo	chr4	153399879	153400095	217	153399952	8	5.88284	4.45784	1.72017	Exon	TTS (NM_001033455)	Smim1	NM_001163722;NM_001163721
Pilo	chr4	154009496	154009718	223	154009537	8	5.88284	4.45784	1.72017	Exon	non-coding (NR_045643, exon 1 of 1)	5930403L14Rik	NR_045643
Pilo	chr4	154460401	154460757	357	154460589	9	6.05782	4.42913	1.88197	Promoter	promoter-TSS (NM_026395)	Rer1;Morn1	NM_001081100;NM_026395
Pilo	chr4	154776961	154777200	240	154777068	10	7.91589	5.44847	3.22888	Promoter	(CCCCAG)n|Simple_repeat|Simple_repeat	Gabrd	NM_008072
Pilo	chr4	154998788	154999080	293	154999047	8	5.88284	4.45784	1.72017	Promoter	promoter-TSS (NR_040441)	Gm16023;Cdk11b	NR_040441;NM_007661
Pilo	chr4	155030340	155030659	320	155030514	9	6.87904	4.95315	2.4342	Promoter	intron (NM_001256108, intron 15 of 19)	Mmp23	NM_011985
Pilo	chr4	155068647	155068846	200	155068737	9	6.87904	4.95315	2.4342	Exon	exon (NM_178699, exon 1 of 1)	B930041F14Rik	NM_178699
Pilo	chr4	155366897	155367179	283	155367070	11	8.98996	5.94378	4.11307	Promoter	promoter-TSS (NM_080445)	B3galt6;Sdf4	NM_080445;NM_011341
Pilo	chr4	155511431	155511685	255	155511566	10	6.55591	4.58806	2.31997	Intergenic	Intergenic	Rnf223;Klhl17;Plekhn1;Perm1;9430015G10Rik;Mir429;Agrn;Mir7658;Isg15;Ttll10;Mir200a;Mir200b;AW011738	NR_029587;NM_029264;NR_030671;NR_029958;NM_015783;NM_021604;NM_001008233;NM_177205;NM_172417;NM_001220499;NM_145557;NM_198305;NR_106118;NR_029723
Pilo	chr5	3342708	3342907	200	3342773	10	7.91589	5.44847	3.22888	Promoter	CpG	Cdk6	NM_009873
Pilo	chr5	5693898	5694207	310	5694086	9	6.87904	4.95315	2.4342	Promoter	promoter-TSS (NM_001103157)	Steap2	NM_001103157;NM_001103156;NM_001285471;NM_001285470
Pilo	chr5	8259022	8259348	327	8259142	8	5.88284	4.45784	1.72017	Intron	L1Md_A|LINE|L1	Adam22	NM_001098225;NM_001007220;NM_001007221
Pilo	chr5	14025553	14025770	218	14025639	10	7.91589	5.44847	3.22888	Exon	5' UTR (NM_011348, exon 1 of 17)	Sema3e	NM_011348
Pilo	chr5	15440594	15440823	230	15440757	10	7.51161	5.19352	2.9971	Exon	5' UTR (NM_009784, exon 1 of 38)	Cacna2d1	NM_001110845;NM_001110844;NM_001110846;NM_001110843;NM_009784
Pilo	chr5	17865707	17866094	388	17865980	9	6.87904	4.95315	2.4342	Exon	exon (NM_010305, exon 1 of 8)	Gnai1	NM_010305
Pilo	chr5	20561142	20561472	331	20561331	10	7.91589	5.44847	3.22888	Exon	CpG	Ptpn12	NM_011203
Pilo	chr5	23835296	23835516	221	23835367	8	5.88284	4.45784	1.72017	Promoter	intron (NM_013569, intron 5 of 14)	Kcnh2	NM_001294162
Pilo	chr5	28425648	28425932	285	28425803	16	8.10375	4.47951	3.39832	Intergenic	(CAGAC)n|Simple_repeat|Simple_repeat	En2;Insig1	NM_010134;NM_153526
Pilo	chr5	29704740	29705137	398	29705000	9	5.65481	4.17096	1.72017	Promoter	promoter-TSS (NM_020295)	Lmbr1	NM_020295
Pilo	chr5	29895621	29895834	214	29895643	10	6.55591	4.58806	2.31997	Promoter	promoter-TSS (NM_133907)	Ube3c	NM_133907
Pilo	chr5	30436925	30437151	227	30436972	7	4.93142	3.96252	1.10458	Promoter	intron (NM_001167879, intron 2 of 5)	3110082J24Rik	NM_001256263
Pilo	chr5	30924616	30924815	200	30924760	10	7.91589	5.44847	3.22888	Exon	exon (NM_010608, exon 2 of 2)	Kcnk3	NM_010608
Pilo	chr5	31350861	31351087	227	31350889	7	4.93142	3.96252	1.10458	Promoter	promoter-TSS (NM_027855)	Atraid;Slc5a6	NM_177870;NM_027855;NM_212470;NM_001177621
Pilo	chr5	31597897	31598140	244	31598045	9	5.65481	4.17096	1.72017	Promoter	5' UTR (NM_022424, exon 1 of 7)	Ift172;Gckr	NM_026298;NM_144909
Pilo	chr5	33950149	33950352	204	33950217	8	5.88284	4.45784	1.72017	Exon	exon (NM_178390, exon 5 of 6)	Fam53a	NM_178390
Pilo	chr5	35291811	35292190	380	35292062	9	6.87904	4.95315	2.4342	Promoter	promoter-TSS (NM_173402)	Rgs12	NM_173402
Pilo	chr5	37086884	37087096	213	37086988	11	8.98996	5.94378	4.11307	Exon	CpG	D5Ertd579e	NM_001081232
Pilo	chr5	37379884	37380434	551	37380057	11	8.98996	5.94378	4.11307	Promoter	promoter-TSS (NM_011716)	Wfs1	NM_011716
Pilo	chr5	38218113	38218317	205	38218214	10	7.91589	5.44847	3.22888	Promoter	CpG	Msx1	NM_010835
Pilo	chr5	42098836	42099201	366	42099031	11	8.98996	5.94378	4.11307	Exon	CpG	Rab28	NM_027295
Pilo	chr5	42235575	42235843	269	42235742	9	6.87904	4.95315	2.4342	Promoter	promoter-TSS (NM_001081422)	Bod1l	NM_001081422
Pilo	chr5	42580040	42580252	213	42580079	8	5.88284	4.45784	1.72017	Intergenic	L1Md_T|LINE|L1
Pilo	chr5	43624607	43624876	270	43624732	9	6.87904	4.95315	2.4342	Promoter	promoter-TSS (NM_001177379)	Cpeb2	NM_001177379;NM_175937
Pilo	chr5	43625573	43625772	200	43625718	9	6.87904	4.95315	2.4342	Exon	exon (NM_001177379, exon 1 of 11)	Cpeb2	NM_001177379;NM_175937
Pilo	chr5	46850747	46850988	242	46850920	8	5.88284	4.45784	1.72017	Intergenic	L1Md_A|LINE|L1
Pilo	chr5	52581271	52581551	281	52581357	9	6.87904	4.95315	2.4342	Promoter	promoter-TSS (NR_015537)	9230114K14Rik	NR_015537
Pilo	chr5	52759705	52759968	264	52759837	11	8.98996	5.94378	4.11307	Exon	exon (NM_011435, exon 2 of 2)	Sod3	NM_011435
Pilo	chr5	52862558	52862789	232	52862743	10	6.55591	4.58806	2.31997	Promoter	5' UTR (NM_001256059, exon 1 of 12)	Ccdc149	NM_001256059
Pilo	chr5	53980624	53980851	228	53980693	10	7.91589	5.44847	3.22888	Promoter	promoter-TSS (NM_001277116)	Rbpj	NM_009035;NM_001080927;NM_001277116
Pilo	chr5	54389548	54389796	249	54389688	9	6.87904	4.95315	2.4342	Promoter	promoter-TSS (NM_001081103)	Stim2	NM_001081103
Pilo	chr5	64041044	64041279	236	64041238	8	5.88284	4.45784	1.72017	Exon	5' UTR (NM_177006, exon 1 of 7)	Nwd2	NM_177006
Pilo	chr5	64551444	64551655	212	64551581	8	4.79406	3.75386	1.10458	Promoter	promoter-TSS (NM_019636)	Tbc1d1	NM_019636
Pilo	chr5	65361138	65361677	540	65361294	12	8.4662	5.42225	3.72326	Promoter	promoter-TSS (NM_026667)	Fam114a1;Mir574	NM_026667;NR_030577
Pilo	chr5	65726822	65727021	200	65726943	10	7.91589	5.44847	3.22888	Promoter	promoter-TSS (NM_011258)	Rfc1	NM_011258
Pilo	chr5	65928317	65928588	272	65928499	9	6.87904	4.95315	2.4342	Promoter	promoter-TSS (NM_016786)	Ube2k	NM_016786
Pilo	chr5	67011596	67011795	200	67011716	8	5.88284	4.45784	1.72017	Promoter	CpG	Apbb2	NM_001201415;NM_001201414;NM_009686;NM_001201413
Pilo	chr5	67067829	67068039	211	67067898	9	6.5147	4.72138	2.3042	Promoter	CpG	Uchl1os	NR_102714
Pilo	chr5	69866798	69866997	200	69866979	8	5.88284	4.45784	1.72017	Intergenic	L1Md_A|LINE|L1	Gnpda2;Yipf7;Guf1	NM_172711;NM_023784;NM_001038015
Pilo	chr5	73087732	73087931	200	73087828	9	6.87904	4.95315	2.4342	Exon	exon (NM_001122754, exon 15 of 15)	Txk	NM_001122754;NM_001289494;NM_013698;NM_001289495
Pilo	chr5	74038703	74038921	219	74038860	13	11.2386	6.93441	6.03887	Promoter	CpG	Spata18	NM_178387
Pilo	chr5	76652936	76653168	233	76653094	11	7.49399	5.00515	2.98868	Intron	L1Md_T|LINE|L1	Clock	NM_007715;NM_001289826
Pilo	chr5	77286407	77286752	346	77286563	11	8.98996	5.94378	4.11307	Exon	exon (NM_001163793, exon 6 of 9)	C530008M17Rik	NM_001163793
Pilo	chr5	77694709	77694952	244	77694898	10	6.55591	4.58806	2.31997	Exon	CpG	Rest	NM_011263
Pilo	chr5	81448772	81449003	232	81448836	13	9.4701	5.83934	4.53692	Promoter	CpG	Lphn3	NM_198702
Pilo	chr5	81449337	81449548	212	81449466	11	8.98996	5.94378	4.11307	Promoter	CpG	Lphn3	NM_198702
Pilo	chr5	87233584	87233783	200	87233694	8	5.88284	4.45784	1.72017	Exon	CpG	Ythdc1	NM_177680
Pilo	chr5	90312326	90312541	216	90312373	11	7.49399	5.00515	2.98868	Promoter	promoter-TSS (NM_001081401)	Adamts3	NM_177872;NM_001081401
Pilo	chr5	93875278	93875622	345	93875429	11	7.98749	5.31496	3.2898	Intergenic	L1Md_A|LINE|L1
Pilo	chr5	96449809	96450008	200	96449866	10	7.91589	5.44847	3.22888	Intergenic	L1Md_A|LINE|L1	Cxcl13;Cnot6l	NM_001285514;NM_018866;NM_178854;NM_001285511;NM_144910
Pilo	chr5	98614398	98614622	225	98614479	9	6.87904	4.95315	2.4342	Exon	exon (NM_029947, exon 4 of 4)	Prdm8	NM_029947
Pilo	chr5	99681676	99682092	417	99681809	10	7.91589	5.44847	3.22888	Promoter	promoter-TSS (NM_145839)	Rasgef1b	NM_181318;NM_145839
Pilo	chr5	102092668	102092870	203	102092782	10	7.91589	5.44847	3.22888	Exon	exon (NM_144955, exon 1 of 3)	Nkx6-1	NM_144955
Pilo	chr5	106305568	106305786	219	106305594	10	6.55591	4.58806	2.31997	Promoter	promoter-TSS (NM_018759)	Zfp326	NM_018759;NR_030777
Pilo	chr5	109123109	109123321	213	109123265	9	6.87904	4.95315	2.4342	Promoter	promoter-TSS (NM_001164259)	Fgfrl1	NM_054071;NM_001164259
Pilo	chr5	109552059	109552300	242	109552128	8	4.79406	3.75386	1.10458	Intergenic	L1Md_T|LINE|L1	Vmn2r14;Vmn2r13;Vmn2r12;Vmn2r11	NM_001104624;NM_001104625;NM_001104622;NM_001104623
Pilo	chr5	110659879	110660189	311	110660017	12	10.0983	6.4391	5.05449	Promoter	promoter-TSS (NM_001253814)	Ankle2	NM_027922;NM_001253814
Pilo	chr5	110698643	110698906	264	110698693	8	5.88284	4.45784	1.72017	Exon	exon (NM_028273, exon 1 of 6)	Pgam5	NM_028273;NM_001163538
Pilo	chr5	110807042	110807241	200	110807124	8	5.88284	4.45784	1.72017	Exon	exon (NM_001142642, exon 10 of 19)	Fbrsl1	NM_001142642;NM_028596
Pilo	chr5	111199676	111199919	244	111199734	7	4.93142	3.96252	1.10458	Promoter	promoter-TSS (NM_029337)	Ep400	NM_173066;NM_029337
Pilo	chr5	111209235	111209567	333	111209416	8	5.88284	4.45784	1.72017	Exon	5' UTR (NM_019700, exon 1 of 6)	Pus1	NM_001025561;NM_019700
Pilo	chr5	113567500	113567699	200	113567522	7	4.93142	3.96252	1.10458	Intron	CpG	2900026A02Rik	NM_172884
Pilo	chr5	113716095	113716363	269	113716212	10	7.91589	5.44847	3.22888	Exon	CpG	Sgsm1	NM_172718;NM_001162965;NM_001254731
Pilo	chr5	115017547	115017782	236	115017601	10	7.51161	5.19352	2.9971	Promoter	promoter-TSS (NM_001004180)	Fam222a	NM_001004180
Pilo	chr5	115108387	115108586	200	115108484	8	5.88284	4.45784	1.72017	Promoter	promoter-TSS (NM_022017)	Trpv4	NM_022017
Pilo	chr5	115140906	115141204	299	115141061	9	6.87904	4.95315	2.4342	Promoter	promoter-TSS (NM_019821)	Gltp	NM_019821
Pilo	chr5	115561310	115561554	245	115561478	8	5.88284	4.45784	1.72017	Promoter	intron (NM_007383, intron 7 of 9)	Gm13826	NM_001271591;NM_001271590
Pilo	chr5	115687931	115688157	227	115687997	8	5.88284	4.45784	1.72017	Exon	5' UTR (NM_026398, exon 2 of 6)	Pop5	NM_026398
Pilo	chr5	115880190	115880481	292	115880416	10	7.51161	5.19352	2.9971	Intron	CpG-11409	Msi1	NM_008629
Pilo	chr5	115886409	115886652	244	115886580	11	8.98996	5.94378	4.11307	Intron	CpG	Msi1	NM_008629
Pilo	chr5	116081716	116081915	200	116081774	8	5.88284	4.45784	1.72017	Promoter	promoter-TSS (NR_027810)	Rab35;1110006O24Rik	NM_198163;NR_027810
Pilo	chr5	116549965	116550164	200	116550044	7	4.93142	3.96252	1.10458	Intergenic	(TATAA)n|Simple_repeat|Simple_repeat	Prkab1;Ccdc60;Tmem233;Cit	NM_001101546;NM_177759;NM_031869;NM_007708
Pilo	chr5	117768984	117769183	200	117769021	7	4.93142	3.96252	1.10458	Promoter	promoter-TSS (NM_001033311)	Vsig10	NM_001033311
Pilo	chr5	117769311	117769539	229	117769371	11	8.98996	5.94378	4.11307	Exon	5' UTR (NM_001033311, exon 1 of 10)	Vsig10	NM_001033311
Pilo	chr5	118695054	118695253	200	118695099	9	6.87904	4.95315	2.4342	Promoter	promoter-TSS (NM_001109902)	2410131K14Rik;Rnft2	NM_001109902;NM_001081236;NM_172998
Pilo	chr5	119009850	119010070	221	119009963	11	8.98996	5.94378	4.11307	Promoter	promoter-TSS (NM_172424)	Med13l	NM_172424
Pilo	chr5	121144456	121144661	206	121144552	7	4.93142	3.96252	1.10458	Exon	exon (NM_008052, exon 3 of 10)	Dtx1	NM_008052
Pilo	chr5	121214150	121214381	232	121214233	9	6.87904	4.95315	2.4342	Exon	exon (NM_145226, exon 8 of 16)	Oas3	NM_145226
Pilo	chr5	121902393	121902639	247	121902525	9	6.5147	4.72138	2.3042	Promoter	promoter-TSS (NM_026129)	Erp29;Tmem116	NM_026129;NM_029912
Pilo	chr5	122162461	122162660	200	122162550	9	6.87904	4.95315	2.4342	Intron	CpG	Atxn2	NM_009125
Pilo	chr5	123229283	123229576	294	123229406	9	6.87904	4.95315	2.4342	Promoter	promoter-TSS (NM_145358)	Camkk2	NM_001199676;NM_145358
Pilo	chr5	123479157	123479356	200	123479192	10	7.91589	5.44847	3.22888	Exon	exon (NM_175423, exon 2 of 2)	Orai1	NM_175423
Pilo	chr5	123526196	123526479	284	123526299	14	10.5036	6.25644	5.41316	Promoter	promoter-TSS (NM_001039723)	Tmem120b	NM_001039723
Pilo	chr5	124357115	124357469	355	124357239	11	8.98996	5.94378	4.11307	Promoter	promoter-TSS (NM_026603)	Denr	NM_026603
Pilo	chr5	125002904	125003125	222	125003059	11	8.98996	5.94378	4.11307	Exon	exon (NM_026409, exon 1 of 14)	Ddx55	NM_001190795;NM_026409
Pilo	chr5	125658397	125658692	296	125658536	8	5.88284	4.45784	1.72017	Intron	CpG	Ncor2	NM_001253904;NM_001253905;NM_011424
Pilo	chr5	126012992	126013245	254	126013153	13	11.2386	6.93441	6.03887	Exon	CpG	Tmem132b	NM_001190352
Pilo	chr5	128112718	128112917	200	128112787	10	7.91589	5.44847	3.22888	Exon	CpG	Glt1d1	NM_177005
Pilo	chr5	130555372	130555574	203	130555453	8	5.88284	4.45784	1.72017	Exon	5' UTR (NM_001130476, exon 1 of 6)	Tpst1	NM_001130476
Pilo	chr5	133018912	133019274	363	133019107	10	7.91589	5.44847	3.22888	Promoter	promoter-TSS (NM_177047)	Auts2	NM_177047
Pilo	chr5	134652175	134652575	401	134652314	11	8.54569	5.66566	3.79073	Exon	exon (NM_033572, exon 1 of 11)	Wbscr16	NM_033572
Pilo	chr5	135539982	135540223	242	135540134	11	8.98996	5.94378	4.11307	Promoter	promoter-TSS (NM_025362)	Dnajc30	NM_025362
Pilo	chr5	135554169	135554386	218	135554201	9	5.65481	4.17096	1.72017	Promoter	promoter-TSS (NM_001199677)	Vps37d	NM_001199677;NM_177574
Pilo	chr5	135625444	135625643	200	135625589	8	5.88284	4.45784	1.72017	Promoter	promoter-TSS (NM_013763)	Tbl2	NM_013763
Pilo	chr5	135644572	135644778	207	135644626	8	5.88284	4.45784	1.72017	Intron	CpG	Bcl7b	NM_009745
Pilo	chr5	135845943	135846142	200	135846009	8	5.88284	4.45784	1.72017	Exon	CpG	Nsun5	NM_145414
Pilo	chr5	135964989	135965203	215	135965096	10	7.91589	5.44847	3.22888	Intron	CpG	Hip1	NM_146001
Pilo	chr5	136470763	136471046	284	136470920	9	6.87904	4.95315	2.4342	Exon	CpG	Dtx2	NM_001256098;NM_023742;NM_001256097;NM_001256096
Pilo	chr5	137043321	137043761	441	137043471	11	7.49399	5.00515	2.98868	Promoter	promoter-TSS (NM_009986)	Cux1	NM_198602;NM_009986;NM_001291238;NM_001291239;NM_001291233;NM_001291234;NM_001291240
Pilo	chr5	137508640	137508839	200	137508682	8	5.88284	4.45784	1.72017	Exon	3' UTR (NM_001039385, exon 2 of 2)	Vgf	NM_001039385
Pilo	chr5	137774553	137774902	350	137774670	9	6.87904	4.95315	2.4342	Promoter	promoter-TSS (NM_031406)	Slc12a9	NM_031406
Pilo	chr5	137951986	137952221	236	137952157	10	6.55591	4.58806	2.31997	Intergenic	CpG	Zan;Tfr2;Gigyf1;Mir6418;Gnb2;Mospd3;Epo;Pop7;Actl6b;Pcolce	NR_105846;NM_031408;NM_008788;NM_031404;NM_015799;NM_001289509;NM_011741;NM_030037;NM_001289511;NM_001254762;NM_001289507;NM_010312;NM_028753;NM_007942
Pilo	chr5	137972944	137973170	227	137973044	11	8.98996	5.94378	4.11307	Promoter	CpG	Mir6418	NR_105846
Pilo	chr5	138125650	138125916	267	138125779	9	6.87904	4.95315	2.4342	Promoter	promoter-TSS (NM_178162)	Agfg2	NM_178162
Pilo	chr5	139410595	139410807	213	139410731	11	8.98996	5.94378	4.11307	Intergenic	Intergenic	Pdgfa;Prkar1b	NM_008923;NM_008808;NM_001253890
Pilo	chr5	139626347	139626628	282	139626433	10	7.91589	5.44847	3.22888	Exon	exon (NM_001081265, exon 1 of 13)	Heatr2	NM_001081265
Pilo	chr5	139676487	139676866	380	139676570	9	6.87904	4.95315	2.4342	Promoter	promoter-TSS (NM_001256117)	Sun1	NM_001256115;NM_001256117;NM_024451
Pilo	chr5	139677017	139677216	200	139677081	10	7.91589	5.44847	3.22888	Intron	CpG	Sun1	NM_001256115;NM_001256117;NM_024451
Pilo	chr5	140200904	140201103	200	140201058	10	7.91589	5.44847	3.22888	Intron	intron (NM_174850, intron 1 of 16)	Micall2	NM_174850
Pilo	chr5	140267532	140267808	277	140267616	10	7.51161	5.19352	2.9971	Exon	CpG	Mafk	NM_010757
Pilo	chr5	142843292	142843495	204	142843404	8	5.88284	4.45784	1.72017	Intergenic	CpG	Ap5z1;Foxk1	NM_199068;NM_172725
Pilo	chr5	143549744	143549943	200	143549796	10	6.55591	4.58806	2.31997	Exon	exon (NM_178242, exon 4 of 16)	Tnrc18	NM_001122730;NM_178242
Pilo	chr5	143874030	143874359	330	143874199	11	8.98996	5.94378	4.11307	Intron	CpG	Rnf216	NM_080561;NM_207110
Pilo	chr5	144493303	144493573	271	144493448	8	5.88284	4.45784	1.72017	Promoter	promoter-TSS (NM_029749)	Usp42	NM_029749
Pilo	chr5	144861297	144861496	200	144861431	7	4.93142	3.96252	1.10458	Promoter	promoter-TSS (NM_001081109)	Lmtk2	NM_001081109
Pilo	chr5	145726077	145726276	200	145726209	10	6.55591	4.58806	2.31997	Intron	CpG	Smurf1	NM_029438;NM_001038627
Pilo	chr5	147072474	147072940	467	147072754	130	30.1501	3.26432	24.1779	Intron	LSU-rRNA_Hsa|rRNA|rRNA	Cdk8	NM_153599
Pilo	chr5	148104823	148105088	266	148104981	10	7.91589	5.44847	3.22888	Intergenic	Intergenic	Cdx2;Mirlet7k;Urad;Pdx1;2210019I11Rik;Flt3	NM_008814;NM_001039678;NR_105854;NR_038157;NM_010229;NM_007673
Pilo	chr5	148768765	148768964	200	148768919	8	5.88284	4.45784	1.72017	Promoter	promoter-TSS (NM_029920)	Mtus2	NM_029920
Pilo	chr5	149363984	149364265	282	149364164	8	5.88284	4.45784	1.72017	Exon	5' UTR (NM_011908, exon 1 of 5)	Ubl3	NM_011908
Pilo	chr5	149864167	149864389	223	149864323	10	7.91589	5.44847	3.22888	Intron	(CTCGG)n|Simple_repeat|Simple_repeat	Hmgb1	NM_010439
Pilo	chr5	149995804	149996048	245	149995915	7	4.93142	3.96252	1.10458	Promoter	promoter-TSS (NM_001115149)	5730422E09Rik;Uspl1	NM_001286825;NM_001286824;NM_001013378;NM_001115150;NM_001115151;NM_001115153;NM_001115149;NR_015478
Pilo	chr5	150214661	150214860	200	150214701	8	5.88284	4.45784	1.72017	Exon	exon (NM_027519, exon 1 of 5)	Medag	NM_027519
Pilo	chr6	3083342	3083547	206	3083480	12	6.45622	4.19857	2.2586	Intergenic	Intergenic
Pilo	chr6	3150726	3151672	947	3151233	85	25.7242	3.91568	19.8676	Intergenic	SSU-rRNA_Hsa|rRNA|rRNA	Gm8579	NR_036696
Pilo	chr6	3918305	3918504	200	3918430	8	4.79406	3.75386	1.10458	Promoter	promoter-TSS (NM_009364)	Tfpi2	NM_009364
Pilo	chr6	8727899	8728174	276	8727969	7	4.93142	3.96252	1.10458	Exon	CpG	Ica1	NM_010492
Pilo	chr6	16341150	16341608	459	16341451	11	7.49399	5.00515	2.98868	Intergenic	L1Md_T|LINE|L1
Pilo	chr6	16954477	16954680	204	16954563	8	5.88284	4.45784	1.72017	Intergenic	L1Md_F2|LINE|L1	Tes	NM_207176
Pilo	chr6	24905154	24905365	212	24905232	10	6.55591	4.58806	2.31997	Exon	exon (NM_177013, exon 1 of 1)	Tmem229a	NM_177013
Pilo	chr6	29476374	29476663	290	29476515	11	8.98996	5.94378	4.11307	Promoter	promoter-TSS (NM_012057)	Irf5	NM_001252382;NM_012057
Pilo	chr6	30846730	30846929	200	30846875	9	6.87904	4.95315	2.4342	Promoter	promoter-TSS (NM_017478)	Copg2	NM_017478
Pilo	chr6	31166592	31166815	224	31166710	9	6.87904	4.95315	2.4342	Promoter	CpG	2210408F21Rik	NR_040262;NR_040260;NR_040261;NR_040259;NR_040258;NR_040257
Pilo	chr6	31348752	31349115	364	31348985	8	5.55836	4.24924	1.68947	Promoter	promoter-TSS (NR_040300)	Mkln1os;Mkln1	NR_040300;NM_013791
Pilo	chr6	31831641	31831916	276	31831769	8	5.88284	4.45784	1.72017	Intergenic	GA-rich|Low_complexity|Low_complexity
Pilo	chr6	35489470	35489678	209	35489637	8	5.88284	4.45784	1.72017	Exon	exon (NM_008098, exon 1 of 4)	Mtpn	NM_008098
Pilo	chr6	37249691	37249896	206	37249721	9	6.87904	4.95315	2.4342	Exon	exon (NM_001081206, exon 1 of 34)	Dgki	NM_001081206
Pilo	chr6	39156257	39156500	244	39156391	11	8.98996	5.94378	4.11307	Exon	CpG	Kdm7a	NM_001033430
Pilo	chr6	39156892	39157206	315	39157040	8	5.88284	4.45784	1.72017	Promoter	promoter-TSS (NM_001033430)	Kdm7a	NM_001033430
Pilo	chr6	39507716	39507932	217	39507836	14	12.4085	7.42973	7.05724	Promoter	promoter-TSS (NM_172477)	Dennd2a	NM_172477
Pilo	chr6	39876010	39876226	217	39876160	10	7.91589	5.44847	3.22888	Intergenic	L1Md_T|LINE|L1
Pilo	chr6	42299864	42300083	220	42300045	8	5.88284	4.45784	1.72017	Exon	5' UTR (NM_011777, exon 1 of 10)	Zyx	NM_011777;NM_001289619;NM_001289618;NM_001289617
Pilo	chr6	44742943	44743328	386	44743130	25	13.9373	5.78572	8.45286	Intergenic	LSU-rRNA_Hsa|rRNA|rRNA
Pilo	chr6	47545166	47545461	296	47545358	10	7.91589	5.44847	3.22888	Promoter	promoter-TSS (NM_007971)	Ezh2	NM_001146689;NM_007971
Pilo	chr6	47601612	47602103	492	47601799	30	6.66455	2.7	2.42228	Intergenic	RMER12B|LTR|ERVK	Ezh2;Rn4.5s	NM_001146689;NM_007971;NR_002841
Pilo	chr6	47605210	47605467	258	47605333	33	12.2396	4.11266	6.91697	Intergenic	promoter-TSS (NR_002841).5	Ezh2;Rn4.5s	NM_001146689;NM_007971;NR_002841
Pilo	chr6	47605561	47606194	634	47606063	38	10.9345	3.39678	5.79195	Intergenic	promoter-TSS (NR_002841).5	Ezh2;Rn4.5s	NM_001146689;NM_007971;NR_002841
Pilo	chr6	47608684	47608999	316	47608806	24	7.83883	3.42988	3.22888	Intergenic	TTS (NR_002841).6	Ezh2;Rn4.5s	NM_001146689;NM_007971;NR_002841
Pilo	chr6	47609582	47610526	945	47609768	30	9.1374	3.40447	4.23863	Intergenic	promoter-TSS (NR_002841).6	Ezh2;Rn4.5s	NM_001146689;NM_007971;NR_002841
Pilo	chr6	47613993	47614859	867	47614713	34	14.7125	4.80183	9.17947	Intergenic	promoter-TSS (NR_002841).7	Ezh2;Rn4.5s	NM_001146689;NM_007971;NR_002841
Pilo	chr6	47618430	47619085	656	47618905	28	8.47174	3.33855	3.7273	Intergenic	promoter-TSS (NR_002841).8	Ezh2;Rn4.5s	NM_001146689;NM_007971;NR_002841
Pilo	chr6	47622495	47623539	1045	47622654	38	14.2894	4.28304	8.78447	Intergenic	promoter-TSS (NR_002841).9	Ezh2;Rn4.5s	NM_001146689;NM_007971;NR_002841
Pilo	chr6	47626865	47627880	1016	47627024	34	10.2947	3.47086	5.23144	Promoter	promoter-TSS (NR_002841).10	Rn4.5s	NR_002841
Pilo	chr6	47631229	47632076	848	47631916	31	12.8894	4.52025	7.49309	Promoter	promoter-TSS (NR_002841)	Rn4.5s	NR_002841
Pilo	chr6	47635469	47635979	511	47635619	37	15.5834	4.75734	10.0028	Intergenic	promoter-TSS (NR_002841).2	Ezh2;Rn4.5s	NM_001146689;NM_007971;NR_002841
Pilo	chr6	47636220	47636459	240	47636327	30	8.79739	3.30308	4.0233	Intergenic	promoter-TSS (NR_002841).2	Ezh2;Rn4.5s	NM_001146689;NM_007971;NR_002841
Pilo	chr6	47690017	47690797	781	47690348	32	12.9723	4.44227	7.56711	Intergenic	CpG	Pdia4;Rn4.5s;Mir704;Zfp398;Zfp786	NR_002841;NM_173034;NM_009787;NM_177882;NM_027477;NR_030485
Pilo	chr6	47693538	47693742	205	47693634	34	12.4689	4.09517	7.11083	Intergenic	TTS (NR_002841).3	Pdia4;Rn4.5s;Mir704;Zfp398;Zfp786	NR_002841;NM_173034;NM_009787;NM_177882;NM_027477;NR_030485
Pilo	chr6	47694343	47695443	1101	47694519	41	17.2004	4.83514	11.5642	Intergenic	promoter-TSS (NR_002841).3	Pdia4;Rn4.5s;Mir704;Zfp398;Zfp786	NR_002841;NM_173034;NM_009787;NM_177882;NM_027477;NR_030485
Pilo	chr6	47698668	47699807	1140	47698847	44	16.3314	4.34218	10.7213	Intergenic	CpG	Pdia4;Rn4.5s;Mir704;Zfp398;Zfp786	NR_002841;NM_173034;NM_009787;NM_177882;NM_027477;NR_030485
Pilo	chr6	47702987	47704074	1088	47703301	34	11.8228	3.90367	6.5544	Intergenic	promoter-TSS (NR_002841).4	Pdia4;Rn4.5s;Mir704;Zfp398;Zfp786	NR_002841;NM_173034;NM_009787;NM_177882;NM_027477;NR_030485
Pilo	chr6	47706873	47707128	256	47707021	24	5.57874	2.66377	1.70904	Intergenic	Intergenic	Pdia4;Rn4.5s;Mir704;Zfp398;Zfp786	NR_002841;NM_173034;NM_009787;NM_177882;NM_027477;NR_030485
Pilo	chr6	47707930	47708200	271	47708004	30	6.66455	2.7	2.42228	Intergenic	CpG	Pdia4;Rn4.5s;Mir704;Zfp398;Zfp786	NR_002841;NM_173034;NM_009787;NM_177882;NM_027477;NR_030485
Pilo	chr6	47708284	47708841	558	47708426	31	13.1005	4.59278	7.6842	Intergenic	Intergenic	Pdia4;Rn4.5s;Mir704;Zfp398;Zfp786	NR_002841;NM_173034;NM_009787;NM_177882;NM_027477;NR_030485
Pilo	chr6	47713422	47714360	939	47714026	35	16.3751	5.24046	10.7634	Intergenic	CpG	Pdia4;Rn4.5s;Mir704;Zfp398;Zfp786	NR_002841;NM_173034;NM_009787;NM_177882;NM_027477;NR_030485
Pilo	chr6	47717822	47718699	878	47717947	39	12.4245	3.70964	7.07116	Intergenic	CpG	Pdia4;Rn4.5s;Mir704;Zfp398;Zfp786	NR_002841;NM_173034;NM_009787;NM_177882;NM_027477;NR_030485
Pilo	chr6	47722093	47722494	402	47722255	38	6.99181	2.48819	2.53837	Intergenic	CpG	Pdia4;Rn4.5s;Mir704;Zfp398;Zfp786	NR_002841;NM_173034;NM_009787;NM_177882;NM_027477;NR_030485
Pilo	chr6	47722675	47723103	429	47722969	32	13.2288	4.52744	7.80363	Intergenic	Intergenic	Pdia4;Rn4.5s;Mir704;Zfp398;Zfp786	NR_002841;NM_173034;NM_009787;NM_177882;NM_027477;NR_030485
Pilo	chr6	47893064	47893373	310	47893192	9	6.87904	4.95315	2.4342	Promoter	promoter-TSS (NR_027963)	Zfp783	NR_027963
Pilo	chr6	49186336	49186704	369	49186512	53	8.42913	2.38287	3.69696	Intergenic	LSU-rRNA_Hsa|rRNA|rRNA	Ccdc126;Igf2bp3;Tra2a	NM_175098;NM_198102;NM_023670
Pilo	chr6	52195167	52195551	385	52195328	8	5.88284	4.45784	1.72017	Promoter	non-coding (NR_015348, exon 1 of 5)	Hoxa11os;Hoxa10	NR_015348;NM_001122950
Pilo	chr6	53018399	53018775	377	53018547	11	8.98996	5.94378	4.11307	Promoter	promoter-TSS (NM_173406)	Jazf1	NM_173406
Pilo	chr6	54379449	54379716	268	54379603	11	8.98996	5.94378	4.11307	Exon	non-coding (NR_033635, exon 1 of 14)	9130019P16Rik	NR_033635
Pilo	chr6	54878662	54878861	200	54878697	8	5.88284	4.45784	1.72017	Intron	intron (NM_172729, intron 10 of 11)	Nod1	NM_172729;NM_001171007
Pilo	chr6	55626830	55627029	200	55626892	8	5.88284	4.45784	1.72017	Intergenic	TTS (NM_009717)	Neurod6;Gm3279	NR_046071;NM_009717
Pilo	chr6	56665010	56665209	200	56665169	8	5.88284	4.45784	1.72017	Exon	5' UTR (NM_030235, exon 1 of 16)	Avl9	NM_030235
Pilo	chr6	58381037	58381300	264	58381151	10	7.91589	5.44847	3.22888	Intergenic	L1Md_A|LINE|L1	Vmn1r30;Vmn1r31	NM_001166729;NM_134177
Pilo	chr6	58590496	58590695	200	58590583	8	4.79406	3.75386	1.10458	Intron	CpG	Abcg2	NM_011920
Pilo	chr6	65728997	65729225	229	65729161	9	6.87904	4.95315	2.4342	Exon	exon (NM_027547, exon 1 of 15)	Prdm5	NM_027547
Pilo	chr6	67216919	67217355	437	67217319	8	4.79406	3.75386	1.10458	Promoter	exon (NM_001113565, exon 1 of 8)	Serbp1	NM_025814;NM_001113566;NM_001113565;NM_001113564
Pilo	chr6	67930494	67930703	210	67930680	8	5.88284	4.45784	1.72017	Intergenic	Intergenic
Pilo	chr6	71221825	71222079	255	71221927	11	8.98996	5.94378	4.11307	Promoter	promoter-TSS (NM_145568)	Krcc1	NM_145568
Pilo	chr6	71434055	71434254	200	71434189	9	6.5147	4.72138	2.3042	Intergenic	(TTATA)n|Simple_repeat|Simple_repeat	Chmp3;Rmnd5a;Rnf103	NM_025783;NM_009543;NM_024288
Pilo	chr6	71582656	71582879	224	71582768	9	6.87904	4.95315	2.4342	Promoter	promoter-TSS (NM_173001)	Kdm3a	NM_173001
Pilo	chr6	72047491	72047696	206	72047564	9	6.87904	4.95315	2.4342	Promoter	promoter-TSS (NM_011375)	St3gal5	NM_011375;NM_001035228
Pilo	chr6	83004670	83005178	509	83005059	9	6.87904	4.95315	2.4342	Promoter	promoter-TSS (NM_019752)	Dqx1;Htra2	NM_033606;NM_019752
Pilo	chr6	83027843	83028042	200	83027921	12	10.0983	6.4391	5.05449	Promoter	promoter-TSS (NM_197992)	Pcgf1	NM_197992
Pilo	chr6	83405883	83406082	200	83405902	8	5.88284	4.45784	1.72017	Intergenic	CpG	Stambp;Actg2;Tet3;Mir6374;B230319C09Rik;Dguok;Bola3	NM_009610;NM_175277;NR_105793;NR_028382;NM_013764;NM_024239;NM_183138;NM_001162521
Pilo	chr6	83864605	83864933	329	83864754	11	8.98996	5.94378	4.11307	Intron	CpG	Zfml	NM_008717;NM_001166371
Pilo	chr6	85140334	85140533	200	85140467	8	5.88284	4.45784	1.72017	Intron	CpG	Emx1	NM_010131
Pilo	chr6	85324368	85324567	200	85324429	9	6.87904	4.95315	2.4342	Exon	exon (NM_177466, exon 1 of 5)	Rab11fip5	NM_001003955;NM_177466
Pilo	chr6	85359181	85359396	216	85359254	11	8.98996	5.94378	4.11307	Intergenic	CpG	Fbxo41;Rab11fip5;Pradc1;Cct7;Smyd5;Sfxn5;Mir705;Noto	NM_028505;NR_028081;NM_144918;NM_001289675;NM_001289674;NM_001007472;NM_007638;NM_001163427;NM_001003955;NM_001001160;NM_178639;NM_177466;NR_030486
Pilo	chr6	85462116	85462344	229	85462213	10	7.91589	5.44847	3.22888	Exon	exon (NM_020596, exon 2 of 2)	Egr4	NM_020596
Pilo	chr6	86477022	86477221	200	86477089	9	6.5147	4.72138	2.3042	Promoter	promoter-TSS (NR_037961)	1600020E01Rik;Pcbp1	NR_037961;NR_037960;NM_011865
Pilo	chr6	86682833	86683325	493	86682997	11	8.98996	5.94378	4.11307	Exon	exon (NM_011818, exon 1 of 14)	Gmcl1	NM_011818
Pilo	chr6	87761361	87761592	232	87761468	10	7.91589	5.44847	3.22888	Promoter	exon (NM_001039394, exon 1 of 3)	Rab43	NM_133717
Pilo	chr6	88468765	88468976	212	88468924	10	7.91589	5.44847	3.22888	Promoter	promoter-TSS (NM_016906)	Sec61a1	NM_016906
Pilo	chr6	88619842	88620041	200	88619978	8	5.88284	4.45784	1.72017	Intergenic	L1Md_A|LINE|L1	Mgll;Kbtbd12	NM_011844;NM_001166249;NM_001278671;NM_001166250;NM_001166251
Pilo	chr6	90666157	90666392	236	90666210	8	5.88284	4.45784	1.72017	Exon	5' UTR (NM_001134383, exon 1 of 14)	Iqsec1	NM_001134383
Pilo	chr6	91928959	91929261	303	91929070	10	7.91589	5.44847	3.22888	Intergenic	CpG	Fgd5;4930590J08Rik;Ccdc174	NM_198668;NM_172731;NM_172730
Pilo	chr6	99189240	99189439	200	99189402	8	5.88284	4.45784	1.72017	Intron	(GA)n|Simple_repeat|Simple_repeat	Foxp1	NM_053202;NM_001197321
Pilo	chr6	100620724	100620990	267	100620878	9	6.87904	4.95315	2.4342	Exon	CpG	Shq1	NM_181590
Pilo	chr6	105476780	105477094	315	105476854	10	7.91589	5.44847	3.22888	Intergenic	(TA)n|Simple_repeat|Simple_repeat	Gm19757	NR_040297
Pilo	chr6	108221921	108222194	274	108222115	9	6.87904	4.95315	2.4342	Intron	L1Md_T|LINE|L1	Itpr1	NM_010585
Pilo	chr6	108609161	108609360	200	108609236	9	6.87904	4.95315	2.4342	Promoter	intron (NR_040758, intron 1 of 6)	Bhlhe40	NM_011498
Pilo	chr6	111104064	111104263	200	111104137	9	6.87904	4.95315	2.4342	Intron	L1Md_T|LINE|L1	Grm7	NM_177328
Pilo	chr6	113257137	113257374	238	113257244	7	4.93142	3.96252	1.10458	Exon	promoter-TSS (NM_030178)	Brpf1	NM_001282128;NM_001282126;NM_001282127;NM_030178
Pilo	chr6	113419597	113419884	288	113419747	13	11.2386	6.93441	6.03887	Promoter	exon (NM_145826, exon 15 of 15)	Il17rc	NM_134159;NM_178942
Pilo	chr6	113444509	113444710	202	113444623	10	7.91589	5.44847	3.22888	Exon	exon (NM_172487, exon 4 of 4)	Prrt3	NM_001289700;NM_001289699;NM_172487
Pilo	chr6	115311036	115311235	200	115311108	9	6.87904	4.95315	2.4342	Promoter	promoter-TSS (NM_001127330)	Pparg	NM_001127330
Pilo	chr6	115551926	115552125	200	115551953	10	6.55591	4.58806	2.31997	Promoter	promoter-TSS (NM_023290)	Mkrn2	NM_023290
Pilo	chr6	115626377	115626576	200	115626513	8	5.88284	4.45784	1.72017	Exon	5' UTR (NM_029780, exon 1 of 17)	Raf1	NM_029780
Pilo	chr6	115735135	115735379	245	115735272	9	6.87904	4.95315	2.4342	Exon	exon (NM_025958, exon 5 of 15)	Cand2	NM_025958
Pilo	chr6	116287993	116288356	364	116288113	10	7.91589	5.44847	3.22888	Promoter	promoter-TSS (NM_027920)	43532	NM_027920
Pilo	chr6	117642222	117642453	232	117642386	9	6.87904	4.95315	2.4342	Intron	L1Md_T|LINE|L1	1700030F04Rik	NR_045731
Pilo	chr6	119987886	119988305	420	119988194	10	6.55591	4.58806	2.31997	Promoter	5' UTR (NM_001199084, exon 1 of 28)	Mir706	NR_030487
Pilo	chr6	120413275	120413491	217	120413325	8	5.88284	4.45784	1.72017	Exon	exon (NM_008359, exon 1 of 13)	Il17ra	NM_008359
Pilo	chr6	121423244	121423466	223	121423321	12	6.45622	4.19857	2.2586	Exon	exon (NM_001033354, exon 1 of 14)	Iqsec3	NR_110358;NM_001033354;NM_001289685
Pilo	chr6	122865442	122865676	235	122865507	9	6.87904	4.95315	2.4342	Intergenic	L1Md_T|LINE|L1	Foxj2;Necap1;C3ar1;Clec4a4;Mir7231;Clec4a1;Clec4a3	NM_021899;NM_001204241;NM_009779;NM_026267;NM_153197;NM_001005860;NM_199311;NR_106090
Pilo	chr6	124162222	124162421	200	124162285	8	5.88284	4.45784	1.72017	Intron	L1Md_Gf|LINE|L1	Vmn2r27	NM_001104642
Pilo	chr6	124881306	124881505	200	124881463	11	7.49399	5.00515	2.98868	Promoter	promoter-TSS (NM_001170341)	Mlf2	NM_001170341;NM_145385
Pilo	chr6	125046848	125047081	234	125047009	9	6.87904	4.95315	2.4342	Promoter	intron (NM_145979, intron 1 of 38)	Mir7045	NR_106012
Pilo	chr6	131243021	131243228	208	131243127	11	8.98996	5.94378	4.11307	Exon	exon (NM_025564, exon 1 of 5)	Magohb	NM_025564
Pilo	chr6	134590993	134591213	221	134591069	8	5.88284	4.45784	1.72017	Exon	5' UTR (NM_026371, exon 1 of 4)	Loh12cr1	NM_026371
Pilo	chr6	134933596	134933850	255	134933672	8	5.88284	4.45784	1.72017	Exon	exon (NM_001109914, exon 2 of 2)	Apold1	NM_001109914
Pilo	chr6	137683810	137684064	255	137683932	8	5.88284	4.45784	1.72017	Exon	exon (NM_011499, exon 1 of 10)	Strap	NM_011499
Pilo	chr6	140571939	140572138	200	140572074	7	4.93142	3.96252	1.10458	Promoter	promoter-TSS (NM_009637)	Aebp2	NM_009637;NM_001005605
Pilo	chr6	141198355	141198574	220	141198387	9	6.87904	4.95315	2.4342	Exon	exon (NM_018779, exon 1 of 16)	Pde3a	NM_018779
Pilo	chr6	143115619	143115818	200	143115692	9	6.87904	4.95315	2.4342	Promoter	promoter-TSS (NM_029250)	Etnk1	NM_029250
Pilo	chr6	143115929	143116256	328	143116169	8	5.88284	4.45784	1.72017	Exon	exon (NM_029250, exon 1 of 8)	Etnk1	NM_029250
Pilo	chr6	145694771	145695063	293	145694881	9	6.87904	4.95315	2.4342	Intergenic	C-rich|Low_complexity|Low_complexity	Rassf8	NM_027760
Pilo	chr6	146450591	146450796	206	146450712	8	5.88284	4.45784	1.72017	Promoter	promoter-TSS (NM_019923)	Itpr2	NM_010586;NM_019923
Pilo	chr6	149049573	149049876	304	149049668	9	6.87904	4.95315	2.4342	Exon	exon (NM_177192, exon 1 of 21)	Dennd5b	NM_177192
Pilo	chr7	3290386	3290631	246	3290514	11	8.98996	5.94378	4.11307	Promoter	promoter-TSS (NM_016969)	Myadm	NM_001093766;NM_016969;NM_001093765
Pilo	chr7	4088702	4089018	317	4088732	9	5.65481	4.17096	1.72017	Promoter	promoter-TSS (NR_033548)	D030047H15Rik	NR_033548
Pilo	chr7	4744354	4744553	200	4744494	11	8.98996	5.94378	4.11307	Promoter	promoter-TSS (NM_009081)	Rpl28;Tmem238	NM_009081;NM_029384
Pilo	chr7	4878564	4878847	284	4878666	9	6.87904	4.95315	2.4342	Exon	exon (NM_173008, exon 3 of 14)	Ssc5d	NM_173008
Pilo	chr7	5154547	5154808	262	5154701	10	7.91589	5.44847	3.22888	Intergenic	L1_Mus2|LINE|L1	Vmn1r56;Vmn1r57;Vmn1r55;Nlrp2;Rasl2-9;Rfpl4	NM_138954;NM_030740;NM_177690;NM_009028;NM_001166734;NM_001145013;NM_001166706
Pilo	chr7	5949491	5949729	239	5949608	9	6.87904	4.95315	2.4342	Intergenic	L1Md_A|LINE|L1	Nlrp4c;Vmn1r65	NM_030738;NM_031389
Pilo	chr7	7230613	7231034	422	7230777	29	10.0186	3.7558	5.03	Promoter	non-coding (NR_003555, exon 1 of 7)	Vmn2r29	NR_003555
Pilo	chr7	9732399	9732613	215	9732510	8	5.88284	4.45784	1.72017	Intergenic	(TA)n|Simple_repeat|Simple_repeat	Vmn2r44;Vmn2r45	NM_001105074;NM_001105075
Pilo	chr7	12595718	12596261	544	12596020	63	20.7065	4.08318	14.9848	Intergenic	Intergenic	Vmn1r76;Vmn1r77	NM_134205;NM_001166731
Pilo	chr7	12597820	12598135	316	12598127	13	4.7387	3.11539	1.10458	Intergenic	Intergenic	Vmn1r76;Vmn1r77	NM_134205;NM_001166731
Pilo	chr7	12598208	12598407	200	12598221	14	6.55222	3.95251	2.31997	Intergenic	Intergenic	Vmn1r76;Vmn1r77	NM_134205;NM_001166731
Pilo	chr7	13609590	13609942	353	13609779	10	7.91589	5.44847	3.22888	Exon	5' UTR (NM_011588, exon 1 of 17)	Trim28	NM_011588
Pilo	chr7	16632048	16632322	275	16632203	9	6.87904	4.95315	2.4342	Intergenic	(TCCA)n|Simple_repeat|Simple_repeat	Ehd2;Gltscr1;Zfp541;Napa;Slc8a2;Kptn	NM_148946;NM_001099277;NM_025898;NM_153068;NM_001081418;NM_133727
Pilo	chr7	16885103	16885324	222	16885188	11	8.98996	5.94378	4.11307	Intergenic	CpG	Dhx34;C5ar2;Sae1;C5ar1;Bbc3;Ccdc9;Inafm1	NM_001173550;NM_133234;NM_001285891;NM_001285932;NM_001136471;NM_001285931;NM_172297;NM_007577;NM_019748;NM_001146005;NM_001285892;NM_176912;NM_001136270;NM_027883
Pilo	chr7	17401463	17401777	315	17401555	10	7.91589	5.44847	3.22888	Exon	5' UTR (NM_133789, exon 1 of 18)	Strn4	NM_001039878;NM_133789
Pilo	chr7	17401861	17402081	221	17402052	9	6.87904	4.95315	2.4342	Exon	exon (NM_133789, exon 1 of 18)	Strn4;Fkrp	NM_001039878;NM_133789;NM_173430
Pilo	chr7	17509411	17509621	211	17509506	8	5.88284	4.45784	1.72017	Promoter	promoter-TSS (NM_007590)	Calm3	NM_007590
Pilo	chr7	19511505	19511726	222	19511570	9	6.87904	4.95315	2.4342	Exon	CpG	Nova2	NM_001029877
Pilo	chr7	19591041	19591247	207	19591056	9	6.87904	4.95315	2.4342	Exon	exon (NM_178757, exon 1 of 1)	Irf2bp1	NM_178757
Pilo	chr7	19669291	19669509	219	19669408	12	10.0983	6.4391	5.05449	Promoter	exon (NM_001190490, exon 1 of 16)	Mir3100	NR_037282
Pilo	chr7	19856683	19857160	478	19856800	10	6.55591	4.58806	2.31997	Exon	5' UTR (NM_009499, exon 1 of 13)	Vasp	NM_001282021;NR_104069;NM_001282022;NM_009499
Pilo	chr7	19868283	19868535	253	19868344	11	8.98996	5.94378	4.11307	Promoter	CpG	Ppm1n	NM_177691
Pilo	chr7	19989249	19989494	246	19989399	11	7.49399	5.00515	2.98868	Promoter	CpG	Klc3	NM_001286038;NM_001286039;NM_146182
Pilo	chr7	20162671	20162875	205	20162741	10	7.91589	5.44847	3.22888	Promoter	exon (NM_022409, exon 1 of 3)	Gemin7	NM_027189
Pilo	chr7	20189684	20189934	251	20189794	7	4.93142	3.96252	1.10458	Promoter	promoter-TSS (NM_016680)	Clasrp	NM_016680
Pilo	chr7	25318435	25318639	205	25318557	8	5.88284	4.45784	1.72017	Exon	exon (NM_153134, exon 3 of 3)	Irgq	NM_153134
Pilo	chr7	25318852	25319056	205	25318866	8	5.88284	4.45784	1.72017	Exon	exon (NM_153134, exon 3 of 3)	Irgq	NM_153134
Pilo	chr7	25378888	25379087	200	25378943	8	5.88284	4.45784	1.72017	Exon	exon (NM_023154, exon 2 of 8)	Ethe1	NM_023154
Pilo	chr7	25687773	25687972	200	25687880	7	4.93142	3.96252	1.10458	Promoter	promoter-TSS (NM_001130151)	Arhgef1	NM_001130151;NM_001130150;NM_001130153;NM_001130152;NM_008488
Pilo	chr7	25713453	25713652	200	25713587	8	5.88284	4.45784	1.72017	Intergenic	Intergenic	Lypd4;Mir7046;Gm5893;Rps19;Grik5;Arhgef1;Atp1a3;Dmrtc2;Mir7047;Rabac1;Cd79a	NM_001130151;NM_001130150;NM_001130153;NM_023133;NM_182785;NM_001290469;NR_045096;NR_106013;NM_001130152;NR_106014;NM_010261;NM_008168;NM_007655;NM_027732;NM_008488
Pilo	chr7	26029290	26029520	231	26029454	8	5.88284	4.45784	1.72017	Exon	exon (NM_010155, exon 4 of 4)	Erf	NM_010155
Pilo	chr7	26057451	26057749	299	26057586	8	5.88284	4.45784	1.72017	Intergenic	Intergenic	Cic;Mir7048;Cnfn;9130221H12Rik;Gsk3a;Tmem145;Zfp526;Erf;Megf8;Prr19;Dedd2;Pafah1b3	NM_001110132;NM_183311;NM_008776;NM_207677;NM_001081294;NM_175436;NM_001081375;NM_001110131;NM_001031667;NR_106015;NR_046001;NM_001160400;NM_028219;NM_027882;NM_010155
Pilo	chr7	26066922	26067487	566	26067085	14	12.4085	7.42973	7.05724	Promoter	promoter-TSS (NM_027882)	Cic	NM_001110131;NM_001110132;NM_027882
Pilo	chr7	26082522	26082832	311	26082652	11	8.98996	5.94378	4.11307	Promoter	CpG-12849	Prr19	NM_001081294
Pilo	chr7	28043629	28043956	328	28043777	10	7.91589	5.44847	3.22888	Promoter	promoter-TSS (NM_010950)	Numbl	NM_010950
Pilo	chr7	28114555	28114754	200	28114649	8	5.88284	4.45784	1.72017	Exon	exon (NM_175641, exon 6 of 33)	Ltbp4	NM_001113549;NM_175641
Pilo	chr7	28964529	28964728	200	28964638	8	5.88284	4.45784	1.72017	Promoter	promoter-TSS (NM_001271370)	Dyrk1b	NM_001271370
Pilo	chr7	28965083	28965295	213	28965161	13	11.2386	6.93441	6.03887	Promoter	promoter-TSS (NM_001271370)	Dyrk1b	NM_001271370
Pilo	chr7	29052859	29053067	209	29052923	8	5.88284	4.45784	1.72017	Promoter	promoter-TSS (NM_198425)	Eid2	NM_198425
Pilo	chr7	29957758	29957974	217	29957869	8	5.88284	4.45784	1.72017	Promoter	exon (NM_182696, exon 2 of 3)	Spred3	NM_182927
Pilo	chr7	31242757	31242990	234	31242868	10	7.91589	5.44847	3.22888	Promoter	promoter-TSS (NM_172898)	Kirrel2;Nphs1	NM_019459;NM_172898
Pilo	chr7	31741742	31742072	331	31741885	10	7.91589	5.44847	3.22888	Promoter	promoter-TSS (NM_011680)	Usf2	NM_011680
Pilo	chr7	31742432	31742647	216	31742552	13	11.2386	6.93441	6.03887	Promoter	promoter-TSS (NM_011680)	Usf2	NM_011680
Pilo	chr7	35098107	35098353	247	35098290	7	4.93142	3.96252	1.10458	Intergenic	CpG	4931406P16Rik;Lsm14a;Gpi1	NM_008155;NM_025948;NM_172741
Pilo	chr7	35841538	35841740	203	35841579	11	8.98996	5.94378	4.11307	Promoter	promoter-TSS (NM_009884)	Cebpg	NM_009884
Pilo	chr7	35903410	35903609	200	35903491	8	5.88284	4.45784	1.72017	Promoter	promoter-TSS (NM_007678)	Cebpa	NM_001287523;NM_007678;NM_001287521;NM_001287515;NM_001287514
Pilo	chr7	35904281	35904578	298	35904410	9	6.87904	4.95315	2.4342	Promoter	5' UTR (NM_007678, exon 1 of 1)	Cebpa	NM_001287523;NM_007678;NM_001287521;NM_001287515;NM_001287514
Pilo	chr7	36539119	36539495	377	36539359	9	5.65481	4.17096	1.72017	Promoter	5' UTR (NM_178704, exon 1 of 19)	Dpy19l3	NM_178704
Pilo	chr7	37483172	37483465	294	37483366	9	6.87904	4.95315	2.4342	Exon	CpG-13027	Tshz3	NM_172298
Pilo	chr7	38409261	38409497	237	38409352	8	5.88284	4.45784	1.72017	Intron	intron (NM_172385, intron 3 of 5)	Zfp536	NM_172385
Pilo	chr7	38804204	38804492	289	38804443	9	6.87904	4.95315	2.4342	Exon	5' UTR (NM_011274, exon 1 of 11)	Uri1	NM_011274
Pilo	chr7	51684517	51684779	263	51684610	10	7.91589	5.44847	3.22888	Intergenic	CpG	Aspdh;1700008O03Rik;Fam71e1;Syt3;Emc10;Spib;Lrrc4b;Mybpc2;Mir7052;Josd2;Shank1	NM_001205073;NM_001205072;NM_001205071;NM_001205070;NM_016663;NM_027049;NM_001034115;NM_026690;NM_028169;NM_198250;NM_197991;NR_106019;NM_146189;NM_001114116;NM_019866;NM_025368
Pilo	chr7	51697759	51697988	230	51697927	8	5.88284	4.45784	1.72017	Promoter	promoter-TSS (NM_198250)	Lrrc4b	NM_198250
Pilo	chr7	51846662	51846928	267	51846819	8	5.88284	4.45784	1.72017	Exon	exon (NM_008422, exon 1 of 4)	Kcnc3	NM_008422;NM_001290682
Pilo	chr7	51885288	51885487	200	51885345	9	6.87904	4.95315	2.4342	Exon	exon (NM_028021, exon 21 of 40)	Myh14	NM_001271540;NM_001271538;NM_028021
Pilo	chr7	52094862	52095093	232	52095002	12	10.0983	6.4391	5.05449	Exon	exon (NM_001171024, exon 9 of 9)	Nup62-il4i1;Il4i1	NM_010215;NM_001171024
Pilo	chr7	52594824	52595048	225	52594941	8	5.88284	4.45784	1.72017	Exon	TTS (NM_010473)	Ppfia3	NM_029741
Pilo	chr7	52625740	52626104	365	52625914	9	6.87904	4.95315	2.4342	Promoter	promoter-TSS (NM_011698)	Lin7b;Ppfia3	NM_029741;NM_011698
Pilo	chr7	53014826	53015025	200	53014889	9	6.87904	4.95315	2.4342	Promoter	promoter-TSS (NM_017465)	Sult2b1	NM_017465
Pilo	chr7	53089146	53089412	267	53089252	10	7.91589	5.44847	3.22888	Promoter	exon (NM_008172, exon 12 of 12)	Grwd1	NM_153419
Pilo	chr7	54175227	54175467	241	54175347	11	8.98996	5.94378	4.11307	Promoter	promoter-TSS (NM_021884)	Tsg101	NM_021884
Pilo	chr7	57315983	57316255	273	57316125	10	7.91589	5.44847	3.22888	Intron	L1Md_T|LINE|L1	Nell1	NM_001037906
Pilo	chr7	63305557	63305758	202	63305609	10	7.91589	5.44847	3.22888	Exon	5' UTR (NM_010418, exon 1 of 93)	Herc2	NM_010418
Pilo	chr7	64176657	64176883	227	64176726	7	4.93142	3.96252	1.10458	Intron	RLTR6-int|LTR|ERV1	Gabrg3	NM_008074
Pilo	chr7	69479925	69480245	321	69480062	7	4.93142	3.96252	1.10458	Intergenic	L1Md_T|LINE|L1	Magel2;Mkrn3;Ndn	NM_010882;NM_011746;NM_013779
Pilo	chr7	70902509	70902741	233	70902578	10	7.91589	5.44847	3.22888	Exon	exon (NM_130880, exon 14 of 14)	Otud7a	NM_130880
Pilo	chr7	71082821	71083031	211	71082944	11	8.98996	5.94378	4.11307	Exon	exon (NM_021366, exon 1 of 2)	Klf13	NM_021366
Pilo	chr7	71083982	71084182	201	71084026	8	5.88284	4.45784	1.72017	Promoter	promoter-TSS (NM_021366)	Klf13	NM_021366
Pilo	chr7	71646850	71647127	278	71647039	10	7.91589	5.44847	3.22888	Promoter	CpG	Apba2	NM_001291166;NM_001291167
Pilo	chr7	73254080	73254363	284	73254142	7	4.93142	3.96252	1.10458	Promoter	promoter-TSS (NM_001081163)	Chsy1	NM_001081163
Pilo	chr7	80763337	80763544	208	80763487	13	9.4701	5.83934	4.53692	Intergenic	CpG	1810026B05Rik;Chd2;Gm4971	NM_001081345;NR_033604;NR_037569
Pilo	chr7	86660352	86660568	217	86660400	10	7.91589	5.44847	3.22888	Exon	non-coding (NR_040312, exon 1 of 4)	AI854517	NR_040312
Pilo	chr7	87235386	87235586	201	87235425	9	6.87904	4.95315	2.4342	Exon	3' UTR (NM_175433, exon 5 of 5)	Zfp710	NM_001145999;NM_175433;NM_001146000
Pilo	chr7	87259865	87260077	213	87259979	11	7.49399	5.00515	2.98868	Exon	CpG	Idh2	NM_173011
Pilo	chr7	87377460	87377695	236	87377542	13	11.2386	6.93441	6.03887	Promoter	promoter-TSS (NM_011870)	Gdpgp1;Cib1	NM_001291275;NM_001291276;NM_011870;NM_178752
Pilo	chr7	87535965	87536221	257	87536064	9	6.87904	4.95315	2.4342	Promoter	exon (NM_001081454, exon 16 of 16)	Fes	NM_010194
Pilo	chr7	88358240	88358439	200	88358297	7	4.93142	3.96252	1.10458	Promoter	promoter-TSS (NM_008803)	Pde8a	NM_008803
Pilo	chr7	88716390	88716589	200	88716520	7	4.93142	3.96252	1.10458	Promoter	exon (NM_001004185, exon 1 of 10)	Fsd2	NM_172904
Pilo	chr7	89078687	89079169	483	89079000	10	7.91589	5.44847	3.22888	Exon	5' UTR (NM_013886, exon 1 of 6)	Hdgfrp3	NM_013886
Pilo	chr7	89920041	89920411	371	89920361	38	8.72566	2.87234	3.95754	Intron	intron (NM_001159672, intron 18 of 19)	Eftud1	NM_001159672;NM_175317
Pilo	chr7	90018196	90018484	289	90018329	13	11.2386	6.93441	6.03887	Exon	exon (NM_175366, exon 2 of 2)	Mex3b	NM_175366
Pilo	chr7	91754403	91754602	200	91754480	8	5.88284	4.45784	1.72017	Promoter	promoter-TSS (NM_010176)	Fah	NM_010176
Pilo	chr7	96553060	96553259	200	96553138	10	7.91589	5.44847	3.22888	Exon	5' UTR (NM_008055, exon 1 of 2)	Fzd4	NM_008055
Pilo	chr7	97624524	97624786	263	97624602	11	8.98996	5.94378	4.11307	Promoter	promoter-TSS (NM_026734)	Tmem126b	NM_026734
Pilo	chr7	100022681	100022919	239	100022847	10	7.91589	5.44847	3.22888	Promoter	promoter-TSS (NM_028243)	Ddias;Prcp	NM_001080995;NM_028243
Pilo	chr7	100892570	100892901	332	100892812	8	5.88284	4.45784	1.72017	Intergenic	L1Md_Gf|LINE|L1
Pilo	chr7	104499313	104499512	200	104499424	7	4.93142	3.96252	1.10458	Intergenic	TTS (NM_001039039)	Alg8;Gab2;Ndufc2;Kctd21;Usp35;Thrsp	NM_010248;NM_009381;NM_001162477;NM_199035;NM_024220;NM_001177412;NM_001039039
Pilo	chr7	104937265	104937563	299	104937427	9	6.87904	4.95315	2.4342	Intergenic	CpG	Clns1a;Aqp11;Rsf1;Pak1	NM_175105;NM_011035;NM_023671;NM_001081267
Pilo	chr7	105259678	105259920	243	105259758	8	5.88284	4.45784	1.72017	Promoter	intron (NM_008663, intron 2 of 48)	Myo7a	NM_001256082;NM_001256083
Pilo	chr7	105280164	105280363	200	105280265	8	5.88284	4.45784	1.72017	Exon	exon (NM_007602, exon 6 of 13)	Capn5	NM_001301250;NM_007602
Pilo	chr7	105987378	105987709	332	105987641	7	4.93142	3.96252	1.10458	Exon	5' UTR (NM_009519, exon 1 of 5)	Wnt11	NM_001285792;NM_009519;NM_001285794;NM_001285795
Pilo	chr7	106684028	106684227	200	106684098	9	6.87904	4.95315	2.4342	Exon	5' UTR (NM_177231, exon 1 of 16)	Arrb1	NM_177231;NM_178220
Pilo	chr7	106774985	106775348	364	106775149	8	5.88284	4.45784	1.72017	Exon	5' UTR (NM_001195529, exon 1 of 1)	Gm4980	NM_001195529
Pilo	chr7	108256593	108256875	283	108256728	7	4.93142	3.96252	1.10458	Promoter	promoter-TSS (NM_001146010)	Fchsd2	NM_001146010;NM_199012
Pilo	chr7	108812384	108812663	280	108812517	7	4.93142	3.96252	1.10458	Exon	exon (NM_009191, exon 1 of 16)	Clpb	NM_009191
Pilo	chr7	109255312	109255511	200	109255344	8	5.88284	4.45784	1.72017	Exon	exon (NM_009710, exon 3 of 5)	Art1	NM_009710
Pilo	chr7	110250116	110250331	216	110250268	10	7.79232	5.37071	3.22888	Intergenic	L1Md_A|LINE|L1	Olfr591;Olfr589;Olfr585;Olfr584;Olfr586;Olfr583;Olfr582;Olfr592	NM_146757;NM_147087;NM_207556;NM_147111;NM_147052;NM_147053;NM_147054;NM_001011847
Pilo	chr7	111869783	111869982	200	111869834	8	4.79406	3.75386	1.10458	Intergenic	L1Md_T|LINE|L1	Olfr661;Olfr663;Olfr657;Usp17le;Olfr659;Olfr658	NM_001256973;NM_001011757;NM_146312;NM_146748;NM_147050;NM_147049
Pilo	chr7	116154330	116154575	246	116154485	9	5.65481	4.17096	1.72017	Promoter	promoter-TSS (NM_021885)	Tub	NM_021885
Pilo	chr7	116313288	116313529	242	116313395	11	7.49399	5.00515	2.98868	Exon	CpG	Lmo1	NM_057173
Pilo	chr7	117103648	117104042	395	117103931	10	7.91589	5.44847	3.22888	Promoter	promoter-TSS (NM_021494)	Dennd5a	NM_021494
Pilo	chr7	117758072	117758347	276	117758173	11	8.98996	5.94378	4.11307	Exon	CpG	Sbf2	NM_177324
Pilo	chr7	117912216	117912508	293	117912273	10	6.55591	4.58806	2.31997	Promoter	CpG	Ampd3	NM_009667
Pilo	chr7	118226632	118226902	271	118226767	9	6.87904	4.95315	2.4342	Promoter	promoter-TSS (NM_013507)	Eif4g2	NM_001040131;NM_013507
Pilo	chr7	119369277	119369476	200	119369370	9	6.87904	4.95315	2.4342	Promoter	promoter-TSS (NM_177282)	Mical2	NM_177282;NM_001193305
Pilo	chr7	120656889	120657306	418	120656993	9	6.87904	4.95315	2.4342	Promoter	promoter-TSS (NM_027379)	Far1	NM_001285831;NM_027379
Pilo	chr7	124524355	124524554	200	124524407	7	4.93142	3.96252	1.10458	Promoter	promoter-TSS (NM_175645)	Xylt1	NM_175645
Pilo	chr7	125259244	125259443	200	125259419	7	4.93142	3.96252	1.10458	Intron	CpG	Rps15a	NM_170669
Pilo	chr7	125634724	125635222	499	125634811	12	10.0983	6.4391	5.05449	Exon	5' UTR (NM_001033380, exon 1 of 1)	Itpripl2	NM_001033380
Pilo	chr7	125999353	125999574	222	125999531	8	5.88284	4.45784	1.72017	Promoter	promoter-TSS (NM_001168219)	Knop1	NM_001168220;NM_023197;NM_001168219;NM_001168218
Pilo	chr7	127649653	127649852	200	127649783	8	5.88284	4.45784	1.72017	Intron	L1Md_T|LINE|L1	Abca16	NM_001278943;NM_001278944
Pilo	chr7	128178037	128178437	401	128178197	9	6.87904	4.95315	2.4342	Exon	5' UTR (NM_021554, exon 1 of 5)	Mettl9	NM_021554
Pilo	chr7	130267472	130267671	200	130267564	7	4.93142	3.96252	1.10458	Exon	5' UTR (NM_144925, exon 1 of 24)	Tnrc6a	NM_144925
Pilo	chr7	133435676	133435931	256	133435746	9	6.87904	4.95315	2.4342	Exon	exon (NM_145587, exon 4 of 4)	Sbk1	NM_145587
Pilo	chr7	133517324	133517523	200	133517436	8	5.88284	4.45784	1.72017	Promoter	intron (NR_045537, intron 5 of 12)	Lat	NM_010689
Pilo	chr7	133920525	133920766	242	133920603	12	8.4662	5.42225	3.72326	Promoter	5' UTR (NM_026875, exon 1 of 5)	Tbx6	NM_011538
Pilo	chr7	134417234	134417561	328	134417463	9	6.87904	4.95315	2.4342	Exon	exon (NM_009266, exon 1 of 1)	Sephs2	NM_009266
Pilo	chr7	134852255	134852553	299	134852334	9	6.87904	4.95315	2.4342	Promoter	promoter-TSS (NM_009746)	Bcl7c;Ctf1	NM_001301283;NM_001301282;NM_007795;NM_009746
Pilo	chr7	134860621	134860858	238	134860740	8	5.88284	4.45784	1.72017	Exon	exon (NM_007795, exon 3 of 3)	Ctf1	NM_001301283;NM_001301282;NM_007795
Pilo	chr7	135110950	135111296	347	135111143	11	7.49399	5.00515	2.98868	Promoter	CpG	Fus	NM_139149
Pilo	chr7	135333019	135333223	205	135333064	9	6.87904	4.95315	2.4342	Exon	intron (NM_001029872, intron 13 of 30)	Itgad	NM_001029872
Pilo	chr7	137663307	137663525	219	137663454	9	6.87904	4.95315	2.4342	Promoter	promoter-TSS (NM_001136054)	Ate1	NM_001136054;NM_013799
Pilo	chr7	140051110	140051309	200	140051176	9	6.87904	4.95315	2.4342	Intron	CpG	Fam175b	NM_198017
Pilo	chr7	140829284	140829483	200	140829462	9	5.65481	4.17096	1.72017	Promoter	promoter-TSS (NM_178115)	Edrf1	NM_178115
Pilo	chr7	141862391	141862755	365	141862472	9	6.87904	4.95315	2.4342	Exon	CpG	Dock1	NM_001033420
Pilo	chr7	144514255	144514694	440	144514277	9	4.16568	3.22967	0.7057	Intergenic	CpG	9430038I01Rik;Ebf3;Gm10578	NR_045885;NM_001113415;NM_001113414;NM_029886;NM_010096
Pilo	chr7	147080661	147080953	293	147080821	7	4.93142	3.96252	1.10458	Exon	5' UTR (NM_177261, exon 1 of 31)	Kndc1	NM_177261
Pilo	chr7	148480180	148480379	200	148480323	8	5.88284	4.45784	1.72017	Exon	exon (NM_007878, exon 3 of 4)	Drd4	NM_007878
Pilo	chr7	148647850	148648068	219	148648005	8	5.88284	4.45784	1.72017	Intron	CpG	Cracr2b	NM_001025103
Pilo	chr7	148660959	148661258	300	148661064	10	7.91589	5.44847	3.22888	Promoter	promoter-TSS (NM_053082)	Polr2l;Tspan4	NM_053082;NM_025593;NM_001252588
Pilo	chr7	148838275	148838607	333	148838444	11	8.98996	5.94378	4.11307	Intron	(TG)n|Simple_repeat|Simple_repeat	Muc6	NM_181729
Pilo	chr7	149719085	149719301	217	149719252	8	5.88284	4.45784	1.72017	Exon	CpG	Mrpl23	NM_011288
Pilo	chr7	150647006	150647273	268	150647186	9	6.87904	4.95315	2.4342	Promoter	promoter-TSS (NM_001161624)	Cdkn1c	NM_001161624;NM_009876
Pilo	chr7	150734821	150735070	250	150734967	10	7.91589	5.44847	3.22888	Promoter	promoter-TSS (NM_008672)	Nap1l4	NM_001285490;NM_008672;NM_001285489
Pilo	chr7	150942782	150942981	200	150942876	9	6.87904	4.95315	2.4342	Intergenic	Intergenic	Mrgpre;Nadsyn1;Dhcr7;Tnfrsf23;Mrgprg;Osbpl5	NM_175534;NM_030221;NM_203492;NM_024289;NM_001199227;NM_024290;NM_007856
Pilo	chr7	151767985	151768186	202	151768058	10	7.91589	5.44847	3.22888	Exon	exon (NM_010175, exon 1 of 2)	Fadd	NM_010175
Pilo	chr7	152392146	152392345	200	152392277	9	6.87904	4.95315	2.4342	Exon	non-coding (NR_033626, exon 3 of 3)	1810010D01Rik	NR_033626
Pilo	chr8	3493200	3493404	205	3493239	9	6.87904	4.95315	2.4342	Exon	5' UTR (NM_080461, exon 1 of 2)	Zfp358	NM_080461
Pilo	chr8	3500330	3500569	240	3500429	9	6.87904	4.95315	2.4342	Promoter	promoter-TSS (NM_053177)	Mcoln1	NM_053177
Pilo	chr8	3587567	3587766	200	3587633	10	6.55591	4.58806	2.31997	Exon	5' UTR (NM_001163749, exon 1 of 17)	Camsap3	NM_001163749;NM_027171
Pilo	chr8	4205491	4205750	260	4205581	9	6.87904	4.95315	2.4342	Intergenic	Intergenic	Lrrc8e;Elavl1;BC068157;Ctxn1;Evi5l;Snapc2;Map2k7;Tgfbr3l;Timm44;Cd209f;Cd209g	NM_027343;NM_207203;NM_010485;NM_011944;NM_001291778;NM_001164172;NM_011592;NM_026956;NM_028175;NM_001291783;NM_001291777;NM_001195258;NM_183315;NM_001042557;NM_133968;NM_001039578
Pilo	chr8	7351349	7351550	202	7351420	10	7.91589	5.44847	3.22888	Intergenic	L1Md_A|LINE|L1
Pilo	chr8	8660841	8661083	243	8661014	8	5.88284	4.45784	1.72017	Promoter	promoter-TSS (NM_010111)	Efnb2	NM_010111
Pilo	chr8	9976319	9976518	200	9976430	9	6.87904	4.95315	2.4342	Promoter	promoter-TSS (NM_176953)	Lig4;Abhd13	NM_176953;NM_026868;NM_001081119
Pilo	chr8	11162008	11162284	277	11162053	8	5.88284	4.45784	1.72017	Intergenic	Intergenic	Col4a1	NM_009931
Pilo	chr8	11635540	11636182	643	11635718	10	7.91589	5.44847	3.22888	Promoter	promoter-TSS (NM_133971)	Mir7238;Ankrd10	NM_001167967;NM_001281975;NM_133971;NM_001281974;NR_030781;NR_106097
Pilo	chr8	13287424	13287633	210	13287542	10	7.91589	5.44847	3.22888	Promoter	promoter-TSS (NM_172282)	Tmco3	NM_172282
Pilo	chr8	13757697	13757898	202	13757785	10	7.91589	5.44847	3.22888	Exon	5' UTR (NM_027276, exon 1 of 18)	Cdc16	NM_027276
Pilo	chr8	13889829	13890356	528	13889990	11	7.49399	5.00515	2.98868	Promoter	CpG	Coprs	NM_025556
Pilo	chr8	15027706	15027905	200	15027762	7	4.93142	3.96252	1.10458	Exon	exon (NM_029116, exon 2 of 2)	Kbtbd11	NM_029116
Pilo	chr8	15519745	15520093	349	15519926	36	7.74386	2.72504	3.21432	Intergenic	LSU-rRNA_Hsa|rRNA|rRNA
Pilo	chr8	19784626	19784976	351	19784792	27	5.82462	2.59675	1.72017	Intergenic	CpG	4930467E23Rik	NM_001039553
Pilo	chr8	19892571	19892789	219	19892659	24	9.98952	4.24351	5.00406	Intergenic	CpG	Gm15319;2610005L07Rik;6820431F20Rik	NM_001177408;NR_030708;NR_028428
Pilo	chr8	19924480	19924697	218	19924591	27	7.12147	2.98343	2.65671	Intergenic	Intergenic	Gm15319;2610005L07Rik;6820431F20Rik	NM_001177408;NR_030708;NR_028428
Pilo	chr8	24684567	24684784	218	24684691	11	8.98996	5.94378	4.11307	Intergenic	(TATAA)n|Simple_repeat|Simple_repeat	Zmat4	NM_177086;NM_001277239
Pilo	chr8	26712837	26713116	280	26712940	10	7.91589	5.44847	3.22888	Promoter	5' UTR (NM_001001735, exon 1 of 10)	Letm2	NM_173012
Pilo	chr8	28232256	28232457	202	28232314	11	8.98996	5.94378	4.11307	Exon	exon (NM_054044, exon 19 of 19)	Gpr124	NM_054044
Pilo	chr8	35209522	35209773	252	35209639	10	7.91589	5.44847	3.22888	Exon	CpG	Leprotl1	NM_026609
Pilo	chr8	36028567	36028766	200	36028743	8	5.88284	4.45784	1.72017	Promoter	promoter-TSS (NM_175091)	Tnks	NM_175091
Pilo	chr8	40069121	40069472	352	40069172	9	6.87904	4.95315	2.4342	Exon	CpG	Tusc3	NM_030254
Pilo	chr8	41596854	41597164	311	41596972	11	8.98996	5.94378	4.11307	Promoter	promoter-TSS (NM_011135)	Cnot7;Vps37a	NM_033560;NM_001271543;NM_011135
Pilo	chr8	41947598	41947797	200	41947712	7	4.93142	3.96252	1.10458	Promoter	promoter-TSS (NM_007514)	Slc7a2	NM_001044740;NM_007514
Pilo	chr8	42325236	42325435	200	42325335	8	5.88284	4.45784	1.72017	Exon	CpG	Pcm1	NM_023662
Pilo	chr8	47085152	47085351	200	47085234	9	6.87904	4.95315	2.4342	Promoter	promoter-TSS (NM_001039562)	Ankrd37	NM_001039562
Pilo	chr8	47556121	47556678	558	47556501	11	7.49399	5.00515	2.98868	Promoter	promoter-TSS (NM_007981)	Acsl1	NM_007981
Pilo	chr8	48373888	48374087	200	48373920	7	4.64668	3.77711	1.10458	Exon	5' UTR (NM_001114311, exon 1 of 4)	Stox2	NM_001114311;NM_001286376
Pilo	chr8	53722079	53722361	283	53722278	8	5.88284	4.45784	1.72017	Intergenic	(TTATA)n|Simple_repeat|Simple_repeat
Pilo	chr8	56199225	56199566	342	56199393	43	14.9872	4.08061	9.43439	Intergenic	Intergenic	Gpm6a	NM_153581;NM_001253754;NM_001253756
Pilo	chr8	56202000	56202703	704	56202199	59	13.4128	3.02014	7.97117	Intergenic	Intergenic	Gpm6a	NM_153581;NM_001253754;NM_001253756
Pilo	chr8	56205371	56206232	862	56205549	44	13.0905	3.57157	7.67451	Intergenic	Intergenic	Gpm6a	NM_153581;NM_001253754;NM_001253756
Pilo	chr8	56208382	56208988	607	56208791	59	14.8252	3.24866	9.28311	Intergenic	Intergenic	Gpm6a	NM_153581;NM_001253754;NM_001253756
Pilo	chr8	57995193	57995581	389	57995409	21	12.3881	5.79701	7.04868	Intergenic	Intergenic
Pilo	chr8	60465786	60466003	218	60465932	8	5.88284	4.45784	1.72017	Intron	CT-rich|Low_complexity|Low_complexity	Galntl6	NM_175032
Pilo	chr8	63111554	63111753	200	63111587	8	5.88284	4.45784	1.72017	Promoter	promoter-TSS (NM_027756)	Mfap3l	NM_001293769;NM_027756
Pilo	chr8	72405270	72405476	207	72405295	10	6.55591	4.58806	2.31997	Exon	exon (NM_026818, exon 8 of 8)	Cilp2	NM_026818
Pilo	chr8	72519862	72520122	261	72519888	11	8.98996	5.94378	4.11307	Exon	5' UTR (NM_145596, exon 1 of 13)	Gatad2a	NM_145596;NM_001286450
Pilo	chr8	72635848	72636186	339	72636022	10	4.89361	3.55263	1.10458	Exon	exon (NM_007789, exon 6 of 15)	Ncan	NM_007789
Pilo	chr8	72682397	72682635	239	72682460	9	6.87904	4.95315	2.4342	Intron	CpG	Mef2b	NM_001045484;NM_008578
Pilo	chr8	72854761	72854972	212	72854908	11	5.65803	3.8756	1.72017	Exon	TTS (NM_030680)	Gdf1;Cers1	NM_138647;NM_001163282;NM_008107
Pilo	chr8	73197296	73197623	328	73197432	9	6.87904	4.95315	2.4342	Exon	CpG	Lsm4	NM_015816
Pilo	chr8	73223623	73224046	424	73223927	10	6.55591	4.58806	2.31997	Exon	exon (NM_010592, exon 1 of 1)	Jund	NM_010592;NM_001286944
Pilo	chr8	73796443	73796700	258	73796517	12	10.0983	6.4391	5.05449	Promoter	promoter-TSS (NM_001163042)	Myo9b;Haus8	NM_001142323;NM_001142322;NM_015742;NM_001163042;NM_029621
Pilo	chr8	73905207	73905581	375	73905383	8	5.88284	4.45784	1.72017	Exon	5' UTR (NM_010150, exon 1 of 4)	Nr2f6	NM_010150
Pilo	chr8	73987208	73987428	221	73987306	9	6.87904	4.95315	2.4342	Promoter	CpG	Mrpl34	NM_053162
Pilo	chr8	74116096	74116382	287	74116294	8	5.88284	4.45784	1.72017	Exon	exon (NM_025396, exon 1 of 5)	Pgls	NM_025396;NM_001294269
Pilo	chr8	83403729	83403973	245	83403827	10	7.91589	5.44847	3.22888	Exon	5' UTR (NM_021356, exon 1 of 10)	Gab1	NM_021356;NM_001301298
Pilo	chr8	86535342	86535603	262	86535519	12	10.0983	6.4391	5.05449	Promoter	promoter-TSS (NR_035431)	Mir1199	NR_035431
Pilo	chr8	87211043	87211348	306	87211188	11	8.98996	5.94378	4.11307	Promoter	CpG	Trmt1	NM_001164559;NM_198020;NM_001164560
Pilo	chr8	88079100	88079363	264	88079263	7	4.93142	3.96252	1.10458	Promoter	promoter-TSS (NM_019794)	Dnaja2	NM_019794
Pilo	chr8	89996380	89996978	599	89996858	10	6.55591	4.58806	2.31997	Promoter	promoter-TSS (NR_033430)	Gm2694;Cbln1	NR_033430;NM_019626;NR_125722
Pilo	chr8	90467689	90468006	318	90467901	8	5.88284	4.45784	1.72017	Intron	CpG	Zfp423	NM_033327
Pilo	chr8	90482611	90482887	277	90482641	9	6.05782	4.42913	1.88197	Intron	CpG	Zfp423	NM_033327
Pilo	chr8	90486236	90486435	200	90486248	8	5.88284	4.45784	1.72017	Promoter	CpG-14334	Zfp423	NM_033327
Pilo	chr8	91151360	91151623	264	91151480	10	7.91589	5.44847	3.22888	Exon	exon (NM_027840, exon 4 of 4)	Snx20	NM_027840
Pilo	chr8	94884209	94884416	208	94884332	11	8.98996	5.94378	4.11307	Promoter	exon (NM_018826, exon 3 of 3)	Crnde	NR_110452;NR_033641
Pilo	chr8	95197591	95197790	200	95197720	9	6.87904	4.95315	2.4342	Promoter	promoter-TSS (NM_022428)	Irx6	NM_022428;NM_001301137
Pilo	chr8	95351420	95351634	215	95351509	9	6.87904	4.95315	2.4342	Exon	exon (NM_008610, exon 1 of 13)	Mmp2	NM_008610
Pilo	chr8	97056659	97057107	449	97057003	11	8.98996	5.94378	4.11307	Promoter	promoter-TSS (NM_153507)	Cpne2	NM_153507
Pilo	chr8	97619821	97620051	231	97619981	9	6.87904	4.95315	2.4342	Exon	intron (NM_028805, intron 12 of 19)	Katnb1	NM_028805
Pilo	chr8	97855720	97855926	207	97855859	8	5.88284	4.45784	1.72017	Promoter	promoter-TSS (NM_133954)	Zfp319;Usb1	NM_024467;NM_133954
Pilo	chr8	107694402	107694677	276	107694466	10	6.55591	4.58806	2.31997	Promoter	promoter-TSS (NM_001161456)	Cbfb	NM_001161456;NM_001161457;NM_022309;NM_001161458
Pilo	chr8	107898552	107898751	200	107898621	9	6.87904	4.95315	2.4342	Promoter	promoter-TSS (NM_001081333)	Plekhg4	NM_001081333
Pilo	chr8	108042774	108043108	335	108042964	11	8.98996	5.94378	4.11307	Exon	exon (NM_008289, exon 1 of 5)	Hsd11b2	NM_008289
Pilo	chr8	108089891	108090090	200	108090019	9	5.65481	4.17096	1.72017	Promoter	promoter-TSS (NM_013477)	Atp6v0d1	NM_013477
Pilo	chr8	108160515	108160739	225	108160559	8	5.88284	4.45784	1.72017	Exon	CpG	Ctcf	NM_181322
Pilo	chr8	108384815	108385014	200	108384860	10	7.91589	5.44847	3.22888	Intron	CpG	Nutf2;Nutf2-ps1	NR_033574;NM_026532
Pilo	chr8	109417421	109417651	231	109417550	11	8.98996	5.94378	4.11307	Promoter	promoter-TSS (NM_011574)	Chtf8;Cirh1a	NM_145412;NM_011574
Pilo	chr8	109572656	109572893	238	109572826	11	8.98996	5.94378	4.11307	Promoter	promoter-TSS (NM_026513)	Pdf	NM_026513
Pilo	chr8	111228688	111228891	204	111228747	12	6.45622	4.19857	2.2586	Intergenic	CpG	Zfhx3	NM_007496
Pilo	chr8	113245170	113245369	200	113245214	8	5.88284	4.45784	1.72017	Promoter	promoter-TSS (NM_198625)	Mtss1l	NM_198625
Pilo	chr8	113669520	113669758	239	113669594	10	6.55591	4.58806	2.31997	Promoter	promoter-TSS (NR_040363)	9430091E24Rik	NR_040363;NR_040364
Pilo	chr8	114060451	114060665	215	114060598	8	5.88284	4.45784	1.72017	Promoter	promoter-TSS (NM_133206)	Znrf1	NM_001168622;NM_001168623;NM_133206;NM_001168621
Pilo	chr8	114167425	114167624	200	114167445	8	4.79406	3.75386	1.10458	Exon	CpG	Zfp1	NM_001037665;NM_011742
Pilo	chr8	122099072	122099318	247	122099176	9	6.87904	4.95315	2.4342	Promoter	promoter-TSS (NM_026648)	Dnaaf1;Hsdl1	NM_026648;NM_175185
Pilo	chr8	122434790	122435131	342	122434895	10	7.91589	5.44847	3.22888	Exon	CpG	Usp10	NM_009462
Pilo	chr8	122625180	122625445	266	122625250	9	5.65481	4.17096	1.72017	Promoter	promoter-TSS (NM_133967)	Zdhhc7	NM_133967
Pilo	chr8	122721232	122721431	200	122721337	10	7.91589	5.44847	3.22888	Intergenic	IAPEz-int|LTR|ERVK	A330074K22Rik;Fam92b;6430548M08Rik;Zdhhc7	NM_172286;NM_001163762;NM_001163760;NM_001163761;NM_133967;NM_001033980;NR_110496
Pilo	chr8	122752821	122753126	306	122752991	10	6.55591	4.58806	2.31997	Promoter	CpG	A330074K22Rik	NR_110496
Pilo	chr8	122973474	122973725	252	122973629	13	11.2386	6.93441	6.03887	Intergenic	Intergenic	Gse1;Mir7687	NR_106159;NM_198671;NM_001145896;NM_001145897
Pilo	chr8	123061636	123062063	428	123061819	9	6.87904	4.95315	2.4342	Promoter	CpG-14582	Mir7687	NR_106159
Pilo	chr8	124114540	124114887	348	124114728	9	6.87904	4.95315	2.4342	Intron	CpG	Map1lc3b	NM_026160
Pilo	chr8	124128808	124129061	254	124128932	9	6.87904	4.95315	2.4342	Exon	exon (NM_080855, exon 12 of 13)	Zcchc14	NM_080855
Pilo	chr8	124176850	124177049	200	124176994	8	5.88284	4.45784	1.72017	Promoter	CpG-14603	Zcchc14	NM_080855
Pilo	chr8	124956477	124956776	300	124956600	10	7.91589	5.44847	3.22888	Exon	TTS (NM_138656)	Cyba	NM_007806;NM_001301284
Pilo	chr8	125074905	125075117	213	125075035	13	9.4701	5.83934	4.53692	Exon	5' UTR (NM_001037298, exon 1 of 51)	Piezo1	NM_001037298
Pilo	chr8	125565968	125566436	469	125566098	9	6.87904	4.95315	2.4342	Promoter	promoter-TSS (NR_037865)	2810013P06Rik;Ankrd11	NR_037865;NM_001081379;NR_045268
[truncated: 4,763 more rows]

## Sheet: Sal Genes - List
1700001O22Rik
1700007K13Rik
1700008O03Rik
1700009P17Rik
1700030F04Rik
1700048O20Rik
1700052K11Rik
1700064M15Rik
1700065L07Rik
1700095A21Rik
1700111N16Rik
2310034G01Rik
2310043O21Rik
2410017I17Rik
2610005L07Rik
2610305D13Rik
2610318N02Rik
2700046G09Rik
2700054A10Rik
2810408M09Rik
4930412C18Rik
4930433N12Rik
4930453N24Rik
4930467E23Rik
4930513N10Rik
4933402D24Rik
4933406G16Rik
4933438K21Rik
6030419C18Rik
6820431F20Rik
9130023H24Rik
9230116N13Rik
9430091E24Rik
A230020J21Rik
A230056J06Rik
A430005L14Rik
A630095E13Rik
A730008H23Rik
A730046J19Rik
Abhd5
Acap2
Ackr2
Actr3b
Adam6b
Adam9
Adar
Adcy5
Adra1b
Afg3l1
Agap2
Agrn
AI854517
Ak5
Akr7a5
Aldh9a1
Alkbh8
Ankhd1
Antxr2
Apool
Aptx
Arhgap21
Arhgap27
Arhgap29
Arhgef25
Arhgef26
Asb9
Asic4
Aspdh
Asph
Atad2b
Atf2
Atf3
Atf5
Atp13a3
Atp1a1
Atp2a3
Atp6v1f
Atrnl1
AV039307
Axin2
Azin1
Baalc
Banf1
Barhl1
Bbc3
BC022687
BC051142
BC107364
Bcar1
Bloc1s4
Brd1
Brd4
Brinp2
Btbd16
Btnl2
C030023E24Rik
C1qbp
C2cd2
C2cd4a
C2cd4c
C77370
Cacnb2
Calm1
Calu
Camk1d
Camsap2
Capn5
Capzb
Card10
Ccdc116
Ccdc126
Ccdc13
Ccdc136
Ccdc171
Ccdc23
Ccdc50
Ccrn4l
Cd209a
Cd209e
Cd93
Cdca4
Cdh23
Cdh4
Cdk8
Cdkn2a
Cdkn2b
Cdr1
Celf6
Cep170b
Cep350
Cep68
Cerk
Cggbp1
Chadl
Chd1
Chd9
Chrm3
Chst11
Cited2
Clcn4-2
Cldn12
Clec11a
Clec4g
Clic6
Cltb
Cmss1
Cnot3
Cnot7
Cntn1
Cobl
Cobll1
Col10a1
Col4a2
Col6a6
Cox7b2
Cpeb1
Cpt1a
Cr2
Csf2ra
Csk
Csmd3
Ctdspl
Cyb5r2
Cyp3a41a
Cyp3a44
Cyp8b1
D130009I18Rik
D7Ertd715e
Dapk3
Dbndd1
Ddah1
Ddit3
Ddx59
Def8
Dlgap2
Dlgap4
Dmtf1
Dnaja4
Dnajb1
Dusp1
Dusp8
Dux
Dynlt1a
Dynlt1b
E130012A19Rik
E2f7
Ebf3
Efcab11
Efnb1
Efnb3
Eftud1
Ei24
Eid3
Eif1ad
Eif3j1
Eif3j2
Eif5a
Emc1
Emc10
Emilin3
En2
Enox2
Entpd3
Epb4.1l2
Epb4.1l3
Epcam
Epm2a
Eppk1
Esm1
Etnk2
Exoc6b
Ezh2
Fam135a
Fam198a
Fam71a
Fam71e1
Fastkd2
Fbxo7
Fcer2a
Fcgr2b
Fcgr3
Fcgr4
Fgfr1op
Fggy
Fhdc1
Fignl2
Filip1l
Fkbp1a
Flg2
Flii
Flnc
Fmnl1
Fmnl2
Foxe3
Foxo6
Frk
Fryl
Fuca1
Fzd5
Fzd6
G530011O06Rik
Gas2l1
Gas8
Gata4
Gc
Gcc2
Gdap10
Gins1
Gja3
Gldn
Gli2
Gm10033
Gm10408
Gm10512
Gm13034
Gm13139
Gm13152
Gm13157
Gm13212
Gm13238
Gm13242
Gm13247
Gm13251
Gm14169
Gm14920
Gm15319
Gm15545
Gm1673
Gm17644
Gm17689
Gm1979
Gm2027
Gm20750
Gm3230
Gm4736
Gm4981
Gm525
Gm5615
Gm608
Gm6623
Gm7102
Gm7134
Gm8579
Gm8882
Gm8909
Gm9047
Gm9513
Golga7
Gorasp2
Gphn
Gpm6a
Gpr132
Gpr160
Gpr26
Gramd4
Grb14
Grid1
Grin3b
Grm8
Gsc
Gspt1
H2-Aa
H2-Ab1
H2-DMb1
H2-Ea-ps
H2-Eb1
H2-Eb2
H2-M1
H2-M10.1
H2-M10.2
H2-M10.5
H2-M9
H2-Ob
H2-Q5
H2-Q7
H2-Q9
H2-T3
H3f3b
Hcn4
Hdac2
Hdac9
Hdlbp
Herpud1
Hes1
Hes6
Hexb
Hey1
Hgsnat
Hic2
Higd1a
Hist2h3c1
Hist2h3c2
Hjurp
Hrnr
Hs3st2
Hs3st5
Hsfy2
Hunk
Ift80
Igf2bp1
Igf2bp3
Il17d
Il31ra
Inpp5a
Insig1
Insm1
Insm2
Ipw
Ireb2
Irf5
Irgc1
Ism1
Jarid2
Jmjd1c
Josd1
Josd2
Jund
Kansl2
Kat6a
Kbtbd13
Kcnk10
Kcp
Kdf1
Kdm3a
Kdm5b
Klf1
Klf9
Klhl17
Klrg2
Kpna1
Ksr1
Larp7
Lars2
Leng9
Lifr
Lims1
Lims2
Lmbrd1
Lmx1a
LOC100048884
LOC102633035
Loxl2
Lrg1
Lrrc4b
Lrrc73
Lrrfip1
Ltn1
Ly6a
Ly6c1
Ly6c2
Maea
Malsu1
Map3k5
Map4k4
Map7d1
Mapk12
Mapk14
Mapre1
Marc1
Marcksl1
Mark1
Mbd6
Mcemp1
Mdh1b
Meis1
Mepe
Mex3d
Mfsd7b
Mgme1
Mgst3
Micu2
Mid1
Mief2
Mir101c
Mir1195
Mir130b
Mir15b
Mir16-2
Mir1931
Mir221
Mir222
Mir301b
Mir302a
Mir302b
Mir302c
Mir302d
Mir3089
Mir367
Mir5100
Mir5133
Mir6240
Mir6356
Mir6546
Mir6940
Mir6951
Mir7000
Mir704
Mir7052
Mir7061
Mkl2
Mkrn1
Mllt10
Mphosph8
Mpz
Mrgprb8
Mroh2a
Mrps2
Mrto4
Mtap
Mtmr12
Mtmr3
Muc19
Mup16
Mup17
Mybpc2
Myo10
Ndfip2
Nenf
Neto1
Neurog2
Ninj1
Nln
Nol4l
Nox4
Nt5dc1
Ntmt1
Ntng1
Nup210
Nup62
Nup62-il4i1
Nus1
Oasl1
Olfr1323
Olfr195
Olfr196
Olfr197
Olfr198
Olfr199
Olfr201
Olfr202
Olfr203
Olfr204
Olfr205
Olfr467
Olfr469
Olfr470
Olfr472
Olfr473
Olfr474
Olfr850
Olfr851
Olfr853
Olfr854
Olfr855
Olfr856-ps1
Olfr94
Opn1sw
Ovch2
Pank4
Pard3b
Pcbp3
Pcf11
Pcp4l1
Pde10a
Pdgfa
Pdgfb
Pdia4
Pdia6
Peak1
Phf13
Phf6
Phospho1
Pi4ka
Pik3c2b
Pisd
Pisd-ps1
Pisd-ps2
Pisd-ps3
Plcg1
Plcl2
Pld4
Plekha1
Pole
Polr3b
Pomgnt2
Ppa1
Ppard
Ppfia4
Ppm1d
Ppp1r13l
Ppp1r26
Ppp1r35
Ppp1r3e
Ppp2ca
Ppt2
Pqlc2
Prdm6
Prdm8
Prickle1
Prkar2b
Prkch
Prkcz
Prr14l
Psmb8
Psmb9
Ptch2
Ptpn13
Ptprm
Pxmp2
Rap2b
Raph1
Rarb
Reck
Reg1
Reg2
Reg3a
Reg3b
Reg3d
Reg3g
Retn
Rex2
Rftn1
Rfx5
Rgag1
Rgl2
Rgs20
Rhou
Rimbp3
Rmdn2
Rn4.5s
Rn45s
Rnf103
Rnf170
Rnf180
Rock2
Rpp21
Rprl3
Rps19-ps3
Rps6kc1
Rsph3b
Rtn4rl2
Satb2
Scin
Scn1b
Scube3
Sdf2l1
Sdf4
Sdhc
Sept5
Sertad1
Sfi1
Sgms1
Sgtb
Sh3gl3
Shank1
She
Skor2
Slain2
Slc10a4
Slc24a3
Slc26a8
Slc35a3
Slc35e4
Smarca1
Smarcd2
Smo
Smok2a
Smok2b
Snord116
Snord116l1
Snord116l2
Snord17
Snord37
Snord64
Snrpn
Sntb1
Sntb2
Snurf
Snx13
Snx3
Snx5
Socs1
Sod1
Sorcs1
Sox12
Spaca1
Spef2
Src
Sri
Ss18
Sspn
Sstr4
St6gal2
St6galnac2
St8sia3
Stard10
Steap1
Stk11
Stk3
Stmn1
Suclg1
Sulf1
Sycp1
Sycp3
Synj2
Synm
Syt16
Syt3
Tacc2
Tap1
Tap2
Tbc1d20
Tbc1d22a
Tbx18
Tcam1
Tcp10c
Tesk2
Tex2
Tgfb1
Thap2
Thbd
Tjp2
Tjp3
Tm2d2
Tmco1
Tmeff1
Tmem11
Tmem125
Tmem165
Tmem181a
Tmem181b-ps
Tmem191c
Tmem229b
Tmem56
Tmem64
Tnfsf12
Tnfsf12Tnfsf13
Tnik
Tnpo3
Tollip
Top2b
Tpbg
Tpp1
Tra2a
Trappc5
Trim24
Trim33
Trim37
Trim39
Trim71
Tspyl5
Ttbk2
Ttll4
Tubgcp2
Tulp4
Twsg1
Txnrd1
Ube2l3
Ubr4
Uck2
Unc119b
Unc5a
Usp43
Usp46
Ust
Utp14b
Vapa
Vdac2
Vmn1r13
Vmn1r14
Vmn1r15
Vmn1r16
Vmn1r17
Vmn1r2
Vmn1r238
Vmn1r3
Vmn1r76
Vmn1r77
Vmn2r29
Vps37a
Vstm5
Wdr82
Xpo6
Ydjc
Yes1
Zbtb38
Zbtb42
Zc3h12c
Zc3h7a
Zcchc6
Zdhhc17
Zdhhc20
Zdhhc22
Zfa-ps
Zfhx4
Zfp317
Zfp398
Zfp444
Zfp507
Zfp511
Zfp534
Zfp600
Zfp644
Zfp654
Zfp672
Zfp706
Zfp783
Zfp786
Zfp800
Zfp825
Zfp868
Zfp933
Zfp964
Zfx
Zgrf1
Zhx3
Zmynd11
Znf41-ps
Zranb2

## Sheet: Sal Genes - Peak info
Condition	chr	peak start	peak end	length	abs_summit	pileup	-LOG10(pvalue)	fold_enrichment	-LOG10(qvalue)	Annotation	Detailed Annotation	Gene	Accession
Sal	chr1	5062201	5062542	342	5062368	10.27	8.50381	5.96006	3.72412	Promoter	Intergenic	Rgs20	NM_001177795
Sal	chr1	12647668	12647932	265	12647758	11.56	5.86499	4.18582	1.54431	Intergenic	Intergenic	Gm17644;Sulf1	NM_001198566;NM_001198565;NM_172294;NR_045297
Sal	chr1	24106632	24106903	272	24106739	8.99	5.94877	4.99457	1.56438	Exon	CpG	Fam135a	NM_026604
Sal	chr1	24778373	24778572	200	24778516	7.7	5.34702	4.60222	1.05535	Intron	L1Md_T|LINE|L1	Lmbrd1	NM_026719
Sal	chr1	39957385	39957584	200	39957415	8.35	6.35576	4.94168	1.82586	Promoter	promoter-TSS (NM_001252201)	Map4k4	NM_001252200;NM_001252201;NM_001252202;NM_008696
Sal	chr1	56771735	56771959	225	56771782	12.2	10.8016	6.97844	5.84538	Intergenic	L1Md_T|LINE|L1	Hsfy2;Satb2	NM_139146;NM_027661
Sal	chr1	60623146	60623369	224	60623217	10.27	5.98931	4.33589	1.60256	Intron	CpG	Raph1	NM_001045513
Sal	chr1	63850709	63850929	221	63850856	8.35	6.35576	4.94168	1.82586	Intergenic	L1Md_F|LINE|L1	Mdh1b;Fastkd2;4933402D24Rik	NM_001256158;NM_029696;NM_172422
Sal	chr1	74708412	74708611	200	74708515	8.35	5.94877	4.67353	1.56438	Exon	CpG	Ttll4	NM_001014974
Sal	chr1	75457244	75457704	461	75457431	10.92	8.50381	6.29952	3.72412	Intron	(CTGTG)n|Simple_repeat|Simple_repeat	Asic4	NM_183022
Sal	chr1	78654541	78654742	202	78654643	8.99	5.94877	4.99457	1.56438	Promoter	promoter-TSS (NM_001136226)	Utp14b	NM_001136226
Sal	chr1	90156403	90156954	552	90156471	14.13	7.38582	4.44876	2.76047	Exon	3' UTR (NM_001177364, exon 43 of 43)	Mroh2a;Hjurp	NM_198652;NM_001281466
Sal	chr1	90173780	90174285	506	90174132	22.47	8.40735	3.91214	3.66431	Promoter	promoter-TSS (NM_172505)	Hjurp;A730008H23Rik	NM_198652;NM_172505
Sal	chr1	92949385	92949649	265	92949485	9.63	6.95301	5.31561	2.36347	Promoter	promoter-TSS (NM_008515)	Lrrfip1	NM_008515;NM_001111311
Sal	chr1	93309254	93309475	222	93309321	8.99	6.35576	5.28114	1.82586	Exon	exon (NM_019479, exon 3 of 4)	Hes6	NM_019479
Sal	chr1	95341836	95342187	352	95342007	9.63	7.4094	5.6206	2.76047	Exon	CpG	Hdlbp	NM_001301364
Sal	chr1	104524669	104524881	213	104524855	16.69	10.2513	5.89804	5.33229	Intergenic	LSU-rRNA_Hsa|rRNA|rRNA
Sal	chr1	119272797	119272996	200	119272867	8.99	6.35576	5.28114	1.82586	Intergenic	L1Md_T|LINE|L1
Sal	chr1	124253762	124253962	201	124253780	28.89	9.3646	3.73671	4.52029	Intergenic	LSU-rRNA_Hsa|rRNA|rRNA
Sal	chr1	134942473	134942672	200	134942633	8.35	5.94877	4.67353	1.56438	Promoter	promoter-TSS (NM_001099276)	Pik3c2b	NM_001099276
Sal	chr1	135260042	135260241	200	135260156	8.99	6.35576	5.28114	1.82586	Promoter	promoter-TSS (NM_175443)	Etnk2	NM_175443
Sal	chr1	136195526	136195731	206	136195617	8.35	6.35576	4.94168	1.82586	Exon	3' UTR (NM_001144855, exon 28 of 29)	Ppfia4	NM_001144855
Sal	chr1	136456863	136457099	237	136456972	10.92	7.99793	5.95769	3.28556	Exon	exon (NM_152895, exon 1 of 27)	Kdm5b	NM_152895
Sal	chr1	143086935	143087254	320	143087120	8.99	6.35576	5.28114	1.82586	Intergenic	L1Md_T|LINE|L1
Sal	chr1	160261872	160262105	234	160261970	11.56	9.63551	6.63898	4.76512	Intron	L1Md_T|LINE|L1	Brinp2	NM_207583
Sal	chr1	169270287	169270660	374	169270471	33.39	38.8919	17.1941	33.0493	Intergenic	LSU-rRNA_Hsa|rRNA|rRNA	Tmco1;Uck2;Aldh9a1;Mgst3	NM_025569;NM_019993;NM_001039483;NM_030724
Sal	chr1	169618693	169618931	239	169618748	8.35	5.94877	4.67353	1.56438	Promoter	promoter-TSS (NM_033652)	Lmx1a	NM_033652
Sal	chr1	172995919	172996125	207	172995973	14.77	7.38582	4.63761	2.76047	Promoter	CpG	Mir6546	NR_106103
Sal	chr1	173002561	173002954	394	173002722	12.84	8.38514	5.71968	3.64481	Intergenic	CpG	Mpz;Fcgr2b;1700009P17Rik;Mir6546;Fcgr4;Fcgr3;Sdhc	NM_025321;NM_001081275;NM_001077189;NM_008623;NM_010187;NR_106103;NM_144559;NM_010188
Sal	chr1	173010134	173010496	363	173010309	14.13	10.0841	6.05032	5.18699	Intergenic	CpG	Fcgr3;1700009P17Rik;Pcp4l1;Mir6546;Fcgr4;Mpz;Sdhc	NM_025321;NM_001081275;NM_025557;NM_008623;NR_106103;NM_144559;NM_010188
Sal	chr1	173011205	173011560	356	173011240	10.27	6.48857	4.65839	1.94636	Intergenic	tRNA-Leu-CTG|tRNA|tRNA	Fcgr3;1700009P17Rik;Pcp4l1;Mir6546;Fcgr4;Mpz;Sdhc	NM_025321;NM_001081275;NM_025557;NM_008623;NR_106103;NM_144559;NM_010188
Sal	chr1	186634756	186634979	224	186634839	8.35	6.35576	4.94168	1.82586	Exon	exon (NM_001081361, exon 1 of 9)	43525	NM_001290273
Sal	chr1	186823144	186823372	229	186823258	9.63	7.4094	5.6206	2.76047	Exon	intron (NM_145515, intron 1 of 17)	Mark1	NM_145515
Sal	chr1	192849779	192849978	200	192849884	8.99	6.35576	5.28114	1.82586	Exon	exon (NM_001081259, exon 1 of 10)	A230020J21Rik;Mfsd7b	NM_001081259;NR_027298
Sal	chr1	193048208	193048464	257	193048336	11.56	9.63551	6.63898	4.76512	Intergenic	CpG	Nenf;Atf3;Fam71a	NM_001109759;NM_025424;NM_007498
Sal	chr1	197067656	197068132	477	197067934	59.71	37.792	8.67337	31.9735	Intergenic	CpG	Cr2	NM_007758
Sal	chr10	8238091	8238339	249	8238144	8.99	5.94877	4.99457	1.56438	Exon	5' UTR (NM_177387, exon 1 of 8)	Ust	NM_177387
Sal	chr10	11211776	11212131	356	11211951	32.75	27.847	11.2487	22.2134	Intergenic	LSU-rRNA_Hsa|rRNA|rRNA	Epm2a	NM_010146
Sal	chr10	17443452	17443735	284	17443546	8.99	6.35576	5.28114	1.82586	Intron	CpG	Cited2	NM_010828
Sal	chr10	19654177	19654376	200	19654306	8.35	6.35576	4.94168	1.82586	Promoter	promoter-TSS (NM_008580)	Map3k5	NM_008580
Sal	chr10	25079743	25080142	400	25079917	7.7	4.98931	4.35249	0.97056	Exon	CpG	Epb4.1l2	NM_001199265
Sal	chr10	27542525	27542769	245	27542643	8.35	6.35576	4.94168	1.82586	Intergenic	L1Md_A|LINE|L1
Sal	chr10	34154375	34154600	226	34154535	8.99	5.94877	4.99457	1.56438	Intergenic	L1Md_T|LINE|L1	Col10a1;Frk;Nt5dc1	NM_010237;NM_176968;NM_009925;NM_001159544
Sal	chr10	36637834	36638077	244	36637919	10.27	7.99793	5.63665	3.28556	Intergenic	(CACAG)n|Simple_repeat|Simple_repeat	Hs3st5;Hdac2	NM_001253355;NM_001081208;NM_001253356;NM_008229
Sal	chr10	42221818	42222021	204	42221902	10.27	7.99793	5.63665	3.28556	Promoter	promoter-TSS (NM_017472)	Snx3	NM_017472
Sal	chr10	52248572	52248969	398	52248743	21.19	22.5184	11.7309	17.0168	Intergenic	Intergenic	Zfa-ps;Nus1	NM_030250;NR_037920
Sal	chr10	52249289	52249832	544	52249608	15.41	12.5432	7.45907	7.46152	Intergenic	Intergenic	Zfa-ps;Nus1	NM_030250;NR_037920
Sal	chr10	57685924	57686218	295	57686103	19.9	9.42003	4.88423	4.57189	Intergenic	Intergenic	Dux;Gm4981;Lims1;Gcc2	NM_027375;NM_026148;NM_001081954;NM_001034869
Sal	chr10	57686581	57686925	345	57686730	29.54	8.67725	3.39286	3.89047	Intergenic	Intergenic	Dux;Gm4981;Lims1;Gcc2	NM_027375;NM_026148;NM_001081954;NM_001034869
Sal	chr10	57686991	57688185	1195	57687272	38.52	26.1364	8.59237	20.5391	Intergenic	Intergenic	Dux;Gm4981;Lims1;Gcc2	NM_027375;NM_026148;NM_001081954;NM_001034869
Sal	chr10	57690712	57690918	207	57690825	23.11	11.5982	5.08754	6.58108	Intergenic	Intergenic	Dux;Gm4981;Lims1;Gcc2	NM_027375;NM_026148;NM_001081954;NM_001034869
Sal	chr10	57690971	57691234	264	57691197	18.62	7.77201	4.15686	3.09646	Intergenic	Intergenic	Dux;Gm4981;Lims1;Gcc2	NM_027375;NM_026148;NM_001081954;NM_001034869
Sal	chr10	57694011	57694388	378	57694157	22.47	11.206	5.14755	6.22092	Exon	exon (NM_001081954, exon 1 of 1)	Dux	NM_001081954
Sal	chr10	57694482	57695842	1361	57694924	35.96	17.9873	5.96073	12.6377	Promoter	exon (NM_001081954, exon 1 of 1)	Dux	NM_001081954
Sal	chr10	60150033	60150232	200	60150077	8.35	5.94877	4.67353	1.56438	Intron	CpG-1077	Cdh23	NM_001252635;NM_023370;NR_045556
Sal	chr10	61111350	61111549	200	61111384	8.35	6.35576	4.94168	1.82586	Promoter	promoter-TSS (NM_026438)	Ppa1	NM_026438
Sal	chr10	66589876	66590173	298	66590030	9.63	6.95301	5.31561	2.36347	Promoter	promoter-TSS (NM_207221)	Jmjd1c	NM_207221
Sal	chr10	76424311	76424510	200	76424463	8.35	6.35576	4.94168	1.82586	Exon	CpG	Pcbp3	NM_021568
Sal	chr10	79076374	79076618	245	79076490	8.99	5.94877	4.99457	1.56438	Exon	intron (NM_001168624, intron 1 of 1)	C2cd4c	NM_198614
Sal	chr10	79433742	79433941	200	79433817	8.99	5.94877	4.99457	1.56438	Exon	exon (NM_130455, exon 1 of 9)	Grin3b	NM_130455
Sal	chr10	79578756	79578999	244	79578852	8.99	5.94877	4.99457	1.56438	Promoter	promoter-TSS (NM_011492)	Stk11	NM_011492
Sal	chr10	79850425	79850624	200	79850589	10.27	8.50381	5.96006	3.72412	Promoter	promoter-TSS (NM_198615)	Mex3d	NM_198615
Sal	chr10	80641455	80641655	201	80641484	19.26	7.99138	4.05249	3.28556	Promoter	promoter-TSS (NR_028549)	Snord37;Dapk3	NM_001190474;NM_001190473;NR_028549
Sal	chr10	80748438	80748649	212	80748547	11.56	9.63551	6.63898	4.76512	Promoter	CpG	Tjp3	NM_001282096
Sal	chr10	82417888	82418094	207	82418072	13.48	11.3449	7.24185	6.34043	Intergenic	SSU-rRNA_Hsa|rRNA|rRNA	Chst11;Eid3;Txnrd1	NM_025499;NM_015762;NM_001042523;NM_001042513;NM_021439;NM_001042514
Sal	chr10	85484796	85484995	200	85484871	8.99	6.35576	5.28114	1.82586	Exon	CpG	Fbxo7	NM_153195
Sal	chr10	87922437	87922645	209	87922497	7.7	5.34702	4.60222	1.05535	Exon	CpG	Sycp3	NM_011517
Sal	chr10	92624035	92624256	222	92624129	10.92	7.99793	5.95769	3.28556	Promoter	CpG	Mir1931	NR_035452
Sal	chr10	110182630	110182833	204	110182651	8.99	6.35576	5.28114	1.82586	Exon	5' UTR (NM_178609, exon 1 of 13)	E2f7	NM_178609
Sal	chr10	110446729	110446951	223	110446883	9.63	7.4094	5.6206	2.76047	Intron	CpG	Zdhhc17	NM_172554
Sal	chr10	114822211	114822440	230	114822276	9.63	7.4094	5.6206	2.76047	Promoter	promoter-TSS (NM_025780)	Thap2	NM_025780
Sal	chr10	126528737	126528960	224	126528793	9.63	7.4094	5.6206	2.76047	Exon	exon (NM_001033263, exon 19 of 19)	Agap2	NM_001301014;NM_001033263
Sal	chr10	126625433	126625799	367	126625589	9.63	7.4094	5.6206	2.76047	Intron	CpG	Arhgef25	NM_028027;NM_001166413
Sal	chr10	126727442	126727763	322	126727587	13.48	7.53305	4.8279	2.87679	Promoter	promoter-TSS (NM_007837)	Ddit3;Mbd6	NM_007837;NM_001290183;NM_033072
Sal	chr11	3023900	3024176	277	3024071	21.19	8.78526	4.13968	3.98753	Promoter	promoter-TSS (NR_003517)	Pisd-ps3;Pisd-ps1	NR_003517;NR_003518
Sal	chr11	3027199	3027608	410	3027513	51.37	15.506	3.74046	10.2658	Exon	intron (NR_003518, intron 2 of 6)	Pisd-ps3;Pisd-ps1	NR_003517;NR_003518
Sal	chr11	3029787	3030064	278	3029903	41.74	16.4924	4.71692	11.2067	Exon	intron (NR_003518, intron 6 of 6)	Pisd-ps3;Pisd-ps1	NR_003517;NR_003518
Sal	chr11	3030821	3031164	344	3030976	37.24	12.4529	3.87837	7.38169	Exon	TTS (NM_030207)	Pisd-ps3;Pisd-ps1	NR_003517;NR_003518
Sal	chr11	3032022	3032365	344	3032201	53.29	17.3031	3.99211	11.9838	Exon	TTS (NR_003517)	Sfi1	NM_030207
Sal	chr11	3032688	3032974	287	3032841	45.59	11.785	3.28083	6.7586	Exon	TTS (NR_003517)	Sfi1	NM_030207
Sal	chr11	3033039	3033305	267	3033191	38.52	8.34325	2.82321	3.60683	Exon	exon (NM_030207, exon 30 of 33)	Sfi1	NM_030207
Sal	chr11	3035202	3036085	884	3035668	72.56	29.8946	5.25394	24.2182	Exon	intron (NM_030207, intron 26 of 32)	Sfi1	NM_030207
Sal	chr11	3036557	3037111	555	3036933	45.59	11.9834	3.32295	6.94382	Exon	intron (NM_030207, intron 23 of 32)	Sfi1	NM_030207
Sal	chr11	3043604	3043858	255	3043696	54.58	12.6563	3.08761	7.56657	Exon	exon (NM_030207, exon 19 of 33)	Sfi1	NM_030207
Sal	chr11	3044853	3045205	353	3044901	34.67	6.07285	2.45003	1.68188	Exon	intron (NM_030207, intron 16 of 32)	Sfi1	NM_030207
Sal	chr11	3049563	3050590	1028	3050401	52.65	16.092	3.82672	10.8263	Intron	intron (NM_030207, intron 14 of 32)	Sfi1	NM_030207
Sal	chr11	3068694	3069022	329	3068836	92.46	30.4084	4.28714	24.7248	Intron	intron (NM_030207, intron 7 of 32)	Sfi1	NM_030207
Sal	chr11	3092918	3093638	721	3093314	96.31	37.0113	4.99037	31.2112	Promoter	CpG	Sfi1	NM_030207
Sal	chr11	3813634	3813833	200	3813768	8.35	6.35576	4.94168	1.82586	Exon	5' UTR (NM_153142, exon 1 of 2)	Slc35e4	NM_153142
Sal	chr11	4962004	4962203	200	4962095	10.27	8.50381	5.96006	3.72412	Exon	CpG	Gas2l1	NM_030228;NM_001190406;NM_144560;NM_001190408
Sal	chr11	12046139	12046434	296	12046371	8.99	6.35576	5.28114	1.82586	Intergenic	L1Md_A|LINE|L1	Cobl	NM_001282994;NM_172496;NM_001282993
Sal	chr11	18231894	18232102	209	18232090	12.2	6.6833	4.39985	2.11989	Intergenic	Intergenic
Sal	chr11	20149279	20149547	269	20149466	8.99	6.35576	5.28114	1.82586	Promoter	promoter-TSS (NM_172260)	Cep68	NM_172260
Sal	chr11	43649882	43650169	288	43650007	9.63	7.4094	5.6206	2.76047	Promoter	promoter-TSS (NM_007416)	Adra1b	NM_007416
Sal	chr11	51912846	51913045	200	51912950	8.35	5.94877	4.67353	1.56438	Intron	CpG	Ppp2ca	NM_019411
Sal	chr11	58136497	58136755	259	58136609	9.63	6.95301	5.31561	2.36347	Promoter	promoter-TSS (NM_001256518)	Zfp672	NM_001256518
Sal	chr11	60540487	60540789	303	60540613	7.7	4.98931	4.35249	0.97056	Promoter	promoter-TSS (NM_022009)	Mir5100;Flii;Mief2	NR_039559;NM_001009927;NM_022009
Sal	chr11	60691896	60692180	285	60692031	8.35	5.94877	4.67353	1.56438	Intron	CpG	Tmem11	NM_001168507;NM_173453
Sal	chr11	67735544	67735750	207	67735649	10.27	7.99793	5.63665	3.28556	Promoter	promoter-TSS (NM_173754)	Usp43	NM_173754;NM_001291049
Sal	chr11	69373429	69373697	269	69373564	10.92	8.50381	6.29952	3.72412	Exon	5' UTR (NM_007911, exon 1 of 5)	Efnb3	NM_007911
Sal	chr11	69509267	69509477	211	69509380	7.7	4.98931	4.35249	0.97056	Exon	5' UTR (NM_001159503, exon 1 of 13)	Tnfsf12;Tnfsf12Tnfsf13	NM_001034097;NM_001159503;NM_011614
Sal	chr11	69734036	69734268	233	69734114	8.35	6.35576	4.94168	1.82586	Promoter	promoter-TSS (NM_001166590)	Eif5a	NM_001166590
Sal	chr11	70796290	70796489	200	70796321	8.35	5.94877	4.67353	1.56438	Exon	exon (NM_007573, exon 1 of 6)	C1qbp	NM_007573
Sal	chr11	72774738	72774979	242	72774796	8.35	6.35576	4.94168	1.82586	Exon	exon (NM_016745, exon 1 of 22)	Atp2a3	NM_016745;NM_001163337;NM_001163336
Sal	chr11	78945367	78945566	200	78945427	11.56	9.08008	6.27873	4.2618	Intron	intron (NM_013571, intron 1 of 17)	Ksr1	NM_013571
Sal	chr11	85124998	85125241	244	85125091	8.35	6.35576	4.94168	1.82586	Exon	exon (NM_016910, exon 1 of 6)	Ppm1d	NM_016910
Sal	chr11	86940604	86940803	200	86940701	9.63	7.4094	5.6206	2.76047	Exon	5' UTR (NM_197987, exon 1 of 24)	Trim37	NM_197987
Sal	chr11	88942906	88943443	538	88943198	44.3	15.315	4.11851	10.0873	Intron	(CTGTG)n|Simple_repeat|Simple_repeat	Gm525	NM_001033266
Sal	chr11	95685530	95685729	200	95685647	8.99	6.35576	5.28114	1.82586	Promoter	promoter-TSS (NM_153104)	Phospho1	NM_153104
Sal	chr11	95868338	95868537	200	95868449	7.7	4.98931	4.35249	0.97056	Promoter	CpG-2479	Igf2bp1	NM_009951
Sal	chr11	97490647	97490846	200	97490672	8.35	5.94877	4.67353	1.56438	Exon	5' UTR (NM_175332, exon 1 of 1)	E130012A19Rik	NM_175332
Sal	chr11	103032105	103032316	212	103032189	10.27	7.99793	5.63665	3.28556	Promoter	promoter-TSS (NM_019679)	Fmnl1	NM_001077698;NM_019679
Sal	chr11	103224378	103224595	218	103224522	10.27	8.50381	5.96006	3.72412	Exon	CpG	Arhgap27	NM_001205236;NM_183288
Sal	chr11	105043167	105043464	298	105043172	11.56	5.86499	4.18582	1.54431	Promoter	promoter-TSS (NR_027956)	1700052K11Rik	NR_027956
Sal	chr11	106473983	106474265	283	106474116	8.99	5.94877	4.99457	1.56438	Promoter	CpG	Tex2	NM_198292
Sal	chr11	108872870	108873425	556	108873152	134.2	65.9844	6.75975	59.1519	Intergenic	LSU-rRNA_Hsa|rRNA|rRNA	Axin2	NM_015732
Sal	chr11	115885337	115885690	354	115885497	12.2	6.6833	4.39985	2.11989	Intron	CpG-2829	H3f3b	NM_008211
Sal	chr11	116555716	116555915	200	116555849	8.35	5.94877	4.67353	1.56438	Exon	exon (NM_009180, exon 1 of 9)	St6galnac2	NM_009180
Sal	chr12	4924072	4924326	255	4924191	10.27	7.99793	5.63665	3.28556	Promoter	promoter-TSS (NM_001099628)	Atad2b	NM_001099628
Sal	chr12	16901126	16901407	282	16901259	7.7	4.98931	4.35249	0.97056	Promoter	promoter-TSS (NM_009072)	Rock2	NM_009072
Sal	chr12	17273362	17273680	319	17273501	10.27	7.99793	5.63665	3.28556	Promoter	CpG	Pdia6	NM_027959
Sal	chr12	20239018	20239382	365	20239174	12.84	6.6833	4.61388	2.11989	Intergenic	MMERGLN-int|LTR|ERV1
Sal	chr12	20239735	20240317	583	20239973	16.69	11.7357	6.80543	6.71216	Intergenic	MMERGLN-int|LTR|ERV1
Sal	chr12	32746142	32746341	200	32746214	10.27	8.50381	5.96006	3.72412	Promoter	promoter-TSS (NM_011158)	Prkar2b	NM_011158
Sal	chr12	33505402	33505776	375	33505582	7.7	5.34702	4.60222	1.05535	Promoter	CpG	Gdap10	NR_045032
Sal	chr12	34752243	34752442	200	34752323	8.99	5.94877	4.99457	1.56438	Intron	Lx6|LINE|L1	Hdac9	NM_001271386
Sal	chr12	35731741	35732075	335	35731911	8.99	5.94877	4.99457	1.56438	Promoter	promoter-TSS (NM_001014973)	Snx13	NM_001014973
Sal	chr12	40860553	40860752	200	40860569	8.99	6.35576	5.28114	1.82586	Exon	exon (NM_009132, exon 1 of 14)	Scin	NM_001146196;NM_009132
Sal	chr12	45322714	45322987	274	45322835	10.92	7.99793	5.95769	3.28556	Exon	non-coding (NR_045113, exon 1 of 1)	Gm2027	NR_045113
Sal	chr12	50352146	50352428	283	50352302	7.06	5.34702	4.26276	1.05535	Intergenic	L1Md_T|LINE|L1
Sal	chr12	56701300	56701499	200	56701397	7.7	5.34702	4.60222	1.05535	Exon	exon (NM_020287, exon 1 of 1)	Insm2	NM_020287
Sal	chr12	63277838	63278094	257	63278016	10.27	7.20596	5.12423	2.5943	Intergenic	L1Md_T|LINE|L1
Sal	chr12	69508024	69508223	200	69508064	9.63	7.4094	5.6206	2.76047	Intergenic	L1Md_T|LINE|L1
Sal	chr12	74685653	74685868	216	74685681	8.35	6.35576	4.94168	1.82586	Promoter	promoter-TSS (NM_008856)	Prkch	NM_008856
Sal	chr12	79451774	79452132	359	79451966	34.67	15.306	5.09606	10.0788	Intron	LSU-rRNA_Hsa|rRNA|rRNA	Gphn	NM_145965;NM_172952
Sal	chr12	80107905	80108262	358	80108166	9.63	7.4094	5.6206	2.76047	Exon	5' UTR (NM_178745, exon 1 of 3)	Tmem229b	NM_178745
Sal	chr12	88330966	88331165	200	88331109	9.63	6.95301	5.31561	2.36347	Promoter	CpG	Zdhhc22	NM_001080943
Sal	chr12	97749049	97749268	220	97749142	9.63	6.23946	4.83237	1.82586	Intergenic	L1Md_T|LINE|L1
Sal	chr12	99813037	99813276	240	99813207	8.99	6.35576	5.28114	1.82586	Intron	CpG	Kcnk10	NM_029911
Sal	chr12	100883191	100883556	366	100883383	33.39	23.5121	8.59706	17.9818	Intergenic	LSU-rRNA_Hsa|rRNA|rRNA	Efcab11;1700064M15Rik	NM_030172;NR_045288
Sal	chr12	101438250	101438590	341	101438386	8.35	5.94877	4.67353	1.56438	Intron	CpG	Calm1	NM_009790
Sal	chr12	105711098	105711302	205	105711277	8.99	6.35576	5.28114	1.82586	Exon	exon (NM_010351, exon 1 of 3)	Gsc	NM_010351
Sal	chr12	114014513	114014900	388	114014657	10.92	8.50381	6.29952	3.72412	Intergenic	Intergenic	Mir6940;Pld4;Cep170b;Zbtb42;BC022687;Cdca4;Gpr132	NM_001024602;NM_145450;NM_028023;NM_001100460;NM_019925;NR_105905;NM_178911
Sal	chr12	114016219	114016460	242	114016405	7.7	5.34702	4.60222	1.05535	Intergenic	Intergenic	Mir6940;Pld4;Cep170b;Zbtb42;BC022687;Cdca4;Gpr132	NM_001024602;NM_145450;NM_028023;NM_001100460;NM_019925;NR_105905;NM_178911
Sal	chr12	114018504	114018843	340	114018696	10.27	7.99793	5.63665	3.28556	Intergenic	Intergenic	Mir6940;Pld4;Cep170b;Zbtb42;BC022687;Cdca4;Gpr132	NM_001024602;NM_145450;NM_028023;NM_001100460;NM_019925;NR_105905;NM_178911
Sal	chr12	114019002	114019283	282	114019084	9.63	7.4094	5.6206	2.76047	Intergenic	Intergenic	Mir6940;Pld4;Cep170b;Zbtb42;BC022687;Cdca4;Gpr132	NM_001024602;NM_145450;NM_028023;NM_001100460;NM_019925;NR_105905;NM_178911
Sal	chr12	114020060	114020259	200	114020163	10.27	7.99793	5.63665	3.28556	Intergenic	Intergenic	Mir6940;Pld4;Cep170b;Zbtb42;BC022687;Cdca4;Gpr132	NM_001024602;NM_145450;NM_028023;NM_001100460;NM_019925;NR_105905;NM_178911
Sal	chr12	114022599	114022811	213	114022652	8.35	6.35576	4.94168	1.82586	Intergenic	Intergenic	Mir6940;Pld4;Cep170b;BC022687;Cdca4;Gpr132	NM_001024602;NM_145450;NM_028023;NM_019925;NR_105905;NM_178911
Sal	chr12	114662515	114662728	214	114662642	9.63	7.4094	5.6206	2.76047	Intergenic	(CAGCT)n|Simple_repeat|Simple_repeat	Adam6b	NM_001009545
Sal	chr12	114663068	114663411	344	114663217	12.2	10.8016	6.97844	5.84538	Intergenic	(CAGCT)n|Simple_repeat|Simple_repeat	Adam6b	NM_001009545
Sal	chr13	3360344	3360573	230	3360451	10.27	8.50381	5.96006	3.72412	Intergenic	CpG
Sal	chr13	9833485	9833884	400	9833700	40.45	20.1593	5.92159	14.7288	Intergenic	L1Md_T|LINE|L1	Chrm3;Zmynd11	NM_033269;NM_001199141;NM_144516
Sal	chr13	44964838	44965038	201	44964991	32.1	8.1324	3.00946	3.40846	Intron	L1_Mm|LINE|L1	Jarid2	NM_001205044;NM_021878;NM_001205043
Sal	chr13	44965096	44965529	434	44965347	28.89	15.1622	5.97873	9.94404	Intron	LSU-rRNA_Hsa|rRNA|rRNA	Jarid2	NM_001205044;NM_021878;NM_001205043
Sal	chr13	49283038	49283289	252	49283138	10.92	7.99793	5.95769	3.28556	Intron	CpG	Ninj1	NM_013610
Sal	chr13	54712590	54712804	215	54712756	8.35	5.94877	4.67353	1.56438	Promoter	promoter-TSS (NM_028870)	Cltb	NM_028870
Sal	chr13	55057416	55057641	226	55057592	7.7	5.34702	4.60222	1.05535	Intron	CpG	Unc5a	NM_153131
Sal	chr13	59924245	59924495	251	59924408	8.35	5.94877	4.67353	1.56438	Exon	CpG	Zcchc6	NM_153538
Sal	chr13	72529328	72529527	200	72529372	8.35	5.94877	4.67353	1.56438	Intergenic	L1Md_T|LINE|L1
Sal	chr13	74666163	74666645	483	74666190	63.57	8.40437	2.22642	3.66341	Intergenic	(CACAG)n|Simple_repeat|Simple_repeat	Zfp825	NM_146231
Sal	chr13	74666701	74667025	325	74666726	57.15	7.9123	2.23636	3.22636	Intergenic	(CACAG)n|Simple_repeat|Simple_repeat	Zfp825	NM_146231
Sal	chr13	80163293	80163492	200	80163432	8.99	6.35576	5.28114	1.82586	Intergenic	L1Md_T|LINE|L1
Sal	chr13	85609026	85609358	333	85609294	7.7	4.98931	4.35249	0.97056	Intergenic	L1Md_A|LINE|L1
Sal	chr13	97960363	97960718	356	97960541	34.03	20.6283	7.00606	15.182	Intron	LSU-rRNA_Hsa|rRNA|rRNA	Hexb	NM_010422
Sal	chr13	104899624	104899864	241	104899720	8.99	5.94877	4.99457	1.56438	Promoter	promoter-TSS (NM_144838)	Sgtb;Nln	NM_144838;NM_029447
Sal	chr13	106084265	106084464	200	106084357	7.7	4.92814	4.30939	0.97056	Promoter	CpG	Rnf180	NM_027934
Sal	chr13	113368265	113368484	220	113368434	28.89	12.7692	4.98228	7.6723	Intron	LSU-rRNA_Hsa|rRNA|rRNA	Il31ra	NM_139299
Sal	chr13	114083413	114083612	200	114083512	7.7	5.34702	4.60222	1.05535	Intergenic	CpG	Esm1	NM_023612
Sal	chr14	7119671	7119906	236	7119774	8.99	6.35576	5.28114	1.82586	Intergenic	promoter-TSS (NM_001270812).4	Gm10408	NM_001256501
Sal	chr14	17806651	17806861	211	17806729	10.27	8.50381	5.96006	3.72412	Intron	L1Md_T|LINE|L1	Rarb	NM_001289761;NM_001289760
Sal	chr14	17858118	17858328	211	17858256	11.56	9.63551	6.63898	4.76512	Intron	L1Md_T|LINE|L1	Rarb	NM_001289761;NM_001289760
Sal	chr14	22650591	22650812	222	22650633	7.7	5.34702	4.60222	1.05535	Promoter	promoter-TSS (NM_011695)	Vdac2	NM_011695
Sal	chr14	36245976	36246231	256	36246043	8.99	5.94877	4.99457	1.56438	Intron	L1Md_T|LINE|L1	Grid1	NM_008166
Sal	chr14	55495772	55496020	249	55495772	9.63	4.33257	3.54374	0.50182	Exon	exon (NM_001167908, exon 1 of 2)	Ppp1r3e	NM_001167908
Sal	chr14	57312696	57312895	200	57312879	22.47	8.40735	3.91214	3.66431	Intron	B1_Mur3|SINE|Alu	Mphosph8	NM_023773
Sal	chr14	57676572	57676921	350	57676744	10.27	8.50381	5.96006	3.72412	Promoter	promoter-TSS (NM_001271623)	Gja3	NM_016975;NM_001271623
Sal	chr14	58144170	58144550	381	58144483	10.92	8.50381	6.29952	3.72412	Exon	exon (NM_145837, exon 2 of 3)	Il17d	NM_145837
Sal	chr14	58617896	58618098	203	58618016	9.63	7.4094	5.6206	2.76047	Exon	exon (NM_028643, exon 1 of 12)	Micu2	NM_028643
Sal	chr14	63859513	63859718	206	63859654	11.56	9.63551	6.63898	4.76512	Exon	exon (NM_008092, exon 2 of 7)	Gata4	NM_008092
Sal	chr14	70008939	70009138	200	70009097	8.99	5.43053	4.6246	1.13558	Promoter	promoter-TSS (NM_033325)	Loxl2	NM_033325
Sal	chr14	71797661	71797864	204	71797805	8.99	6.35576	5.28114	1.82586	Intergenic	L1Md_T|LINE|L1
Sal	chr14	105114915	105115275	361	105115070	18.62	9.25272	4.90509	4.41645	Intron	LSU-rRNA_Hsa|rRNA|rRNA	D130009I18Rik	NR_015593
Sal	chr14	105658106	105658390	285	105658237	8.99	6.35576	5.28114	1.82586	Exon	CpG	Ndfip2	NM_001190989;NM_029561
Sal	chr14	115067084	115067294	211	115067256	8.99	6.35576	5.28114	1.82586	Intergenic	L1Md_T|LINE|L1
Sal	chr15	7079648	7079933	286	7079827	7.7	5.34702	4.60222	1.05535	Exon	5' UTR (NM_001113386, exon 1 of 17)	Lifr	NM_001113386
Sal	chr15	9667549	9667847	299	9667718	11.56	9.63551	6.63898	4.76512	Intron	(CCTG)n|Simple_repeat|Simple_repeat	Spef2	NM_177123
Sal	chr15	12135124	12135323	200	12135222	8.99	5.94877	4.99457	1.56438	Intron	CpG	Mtmr12	NM_172958
Sal	chr15	17196231	17196431	201	17196368	8.35	6.32186	4.9195	1.82586	Intergenic	L1Md_T|LINE|L1
Sal	chr15	25483210	25483412	203	25483254	7.7	5.34702	4.60222	1.05535	Intergenic	Intergenic	Myo10	NM_019472
Sal	chr15	33617264	33617502	239	33617403	7.06	4.98931	4.03145	0.97056	Exon	exon (NM_001085421, exon 1 of 1)	Tspyl5	NM_001085421
Sal	chr15	35046875	35047074	200	35047050	7.7	5.34702	4.60222	1.05535	Intron	L1Md_A|LINE|L1	Stk3	NM_019635
Sal	chr15	35047327	35047526	200	35047470	8.99	6.35576	5.28114	1.82586	Intron	L1Md_A|LINE|L1	Stk3	NM_019635
Sal	chr15	36868334	36868567	234	36868488	8.35	5.94877	4.67353	1.56438	Intergenic	CpG	Zfp706	NM_026521
Sal	chr15	38400500	38400828	329	38400675	14.77	12.5229	7.88394	7.44204	Intergenic	CpG	Mir6951;Azin1;2310043O21Rik	NM_001102458;NR_105916;NM_018745;NR_045757
Sal	chr15	38806548	38806767	220	38806697	8.99	6.35576	5.28114	1.82586	Intergenic	(CTGTG)n|Simple_repeat|Simple_repeat	Fzd6;Baalc	NM_080640;NM_001162494;NM_008056
Sal	chr15	47371414	47371645	232	47371604	19.9	7.99138	4.1809	3.28556	Intergenic	Intergenic	Csmd3	NM_001081391
Sal	chr15	55516036	55516235	200	55516196	7.7	5.34702	4.60222	1.05535	Intron	L1Md_T|LINE|L1	Sntb1	NM_016667
Sal	chr15	62353169	62353431	263	62353359	10.27	8.50381	5.96006	3.72412	Intergenic	L1Md_T|LINE|L1
Sal	chr15	62601554	62601765	212	62601628	9.63	7.4094	5.6206	2.76047	Intergenic	L1Md_T|LINE|L1
Sal	chr15	74917111	74917326	216	74917231	168.87	13.5165	1.88742	8.38459	Intergenic	Intergenic	Ly6c1;Ly6a;Ly6c2	NM_010741;NM_001271416;NM_001271417;NM_001271418;NM_001271419;NM_001252055;NM_001252056;NM_001252057;NM_001271446;NM_001252058;NM_001099217;NM_010738
Sal	chr15	75933114	75933524	411	75933239	11.56	5.86499	4.18582	1.54431	Exon	exon (NM_144848, exon 2 of 2)	Eppk1	NM_144848
Sal	chr15	75933950	75934376	427	75934028	12.2	4.79185	3.29989	0.88086	Exon	exon (NM_144848, exon 2 of 2)	Eppk1	NM_144848
Sal	chr15	75934618	75934838	221	75934831	10.27	5.08049	3.75777	1.05535	Exon	exon (NM_144848, exon 2 of 2)	Eppk1	NM_144848
Sal	chr15	75935440	75935653	214	75935466	8.35	5.94877	4.67353	1.56438	Exon	exon (NM_144848, exon 2 of 2)	Eppk1	NM_144848
Sal	chr15	75935734	75936010	277	75935877	8.99	5.31347	4.54052	1.05535	Exon	exon (NM_144848, exon 2 of 2)	Eppk1	NM_144848
Sal	chr15	78633296	78633527	232	78633454	9.63	7.4094	5.6206	2.76047	Promoter	promoter-TSS (NM_130859)	Card10	NM_130859
Sal	chr15	79521409	79521727	319	79521488	7.7	4.98931	4.35249	0.97056	Promoter	CpG	Josd1	NM_028792
Sal	chr15	79842665	79842978	314	79842780	10.92	8.50381	6.29952	3.72412	Intron	CpG	Pdgfb	NM_011057
Sal	chr15	86025057	86025490	434	86025234	26.33	16.4086	6.83133	11.1253	Intergenic	LSU-rRNA_Hsa|rRNA|rRNA	Tbc1d22a;Cerk;Gramd4	NM_145476;NM_001205353;NM_145475;NM_172611
Sal	chr15	88563909	88564132	224	88564067	10.92	7.99793	5.95769	3.28556	Intron	C-rich|Low_complexity|Low_complexity	Brd1	NM_001033274
Sal	chr15	88970970	88971189	220	88971132	8.35	6.35576	4.94168	1.82586	Promoter	promoter-TSS (NM_013871)	Mapk12	NM_013871
Sal	chr15	91736899	91739625	2727	91737887	24.4	11.8043	5.07982	6.77194	Exon	exon (NM_207243, exon 33 of 44)	Muc19	NM_207243
Sal	chr15	91739689	91740381	693	91740003	21.19	7.73977	3.69811	3.06595	Exon	exon (NM_207243, exon 34 of 44)	Muc19	NM_207243
Sal	chr15	91740450	91740731	282	91740637	16.05	5.94583	3.41041	1.56438	Exon	exon (NM_207243, exon 34 of 44)	Muc19	NM_207243
Sal	chr15	91813537	91813829	293	91813664	14.13	12.5229	7.5629	7.44204	Intergenic	Intergenic	Cntn1;Muc19	NM_001159648;NM_207243
Sal	chr15	93426106	93426306	201	93426243	8.99	6.35576	5.28114	1.82586	Exon	5' UTR (NM_001033217, exon 1 of 8)	Prickle1	NM_001033217
Sal	chr15	98364248	98364568	321	98364357	8.35	6.35576	4.94168	1.82586	Exon	5' UTR (NM_133714, exon 1 of 10)	Kansl2	NM_001289437;NM_133714;NM_001289439;NM_001289438
Sal	chr15	100883707	100883914	208	100883786	10.27	5.08049	3.75777	1.05535	Exon	exon (NM_001214911, exon 1 of 1)	Fignl2	NM_001214911
Sal	chr16	10786014	10786213	200	10786078	8.99	6.35576	5.28114	1.82586	Promoter	promoter-TSS (NM_009896)	Socs1	NM_001271603;NM_009896
Sal	chr16	11144002	11144480	479	11144206	141.9	47.0144	4.46562	40.9755	Intron	LSU-rRNA_Hsa|rRNA|rRNA	Zc3h7a	NR_027502;NM_145931
Sal	chr16	11253466	11253689	224	11253526	9.63	5.64811	4.42968	1.34104	Intron	TTS (NR_035466)	Gspt1	NM_001130008;NM_146066
Sal	chr16	13312566	13312785	220	13312709	11.56	8.20957	5.70794	3.47859	Intron	intron (NM_001122667, intron 2 of 16)	Mkl2	NM_181860;NM_001122667
Sal	chr16	17222271	17222647	377	17222462	40.45	26.5338	8.29023	20.9283	Intergenic	LSU-rRNA_Hsa|rRNA|rRNA	Pi4ka;Hic2;Rimbp3;Ccdc116;Tmem191c;Mir130b;Ydjc;Mir301b;Ube2l3;2610318N02Rik;Sdf2l1	NM_029779;NR_029659;NM_177473;NR_030415;NM_009456;NM_026940;NM_001033338;NM_183287;NM_022324;NM_001164606;NM_001001983;NM_178922
Sal	chr16	18629570	18629888	319	18629732	8.35	6.35576	4.94168	1.82586	Exon	CpG	43713	NM_213614
Sal	chr16	27424404	27424603	200	27424576	7.7	5.34702	4.60222	1.05535	Intron	L1Md_F|LINE|L1	Ccdc50	NM_001289436;NM_001025615;NM_026202
Sal	chr16	30067031	30067247	217	30067203	7.7	4.98931	4.35249	0.97056	Exon	exon (NM_008235, exon 4 of 4)	Hes1	NM_008235
Sal	chr16	30388773	30388972	200	30388820	8.35	6.35576	4.94168	1.82586	Promoter	promoter-TSS (NM_001128096)	Atp13a3	NM_001128094;NM_001128096
Sal	chr16	31163027	31163226	200	31163140	8.99	5.94877	4.99457	1.56438	Intron	(CAGA)n|Simple_repeat|Simple_repeat	Acap2;Mir1195	NM_030138;NR_035427
Sal	chr16	35156055	35156277	223	35156199	8.99	5.94877	4.99457	1.56438	Exon	5' UTR (NM_001012765, exon 1 of 21)	Adcy5	NM_001012765
Sal	chr16	51130050	51130278	229	51130128	12.84	10.8016	7.3179	5.84538	Intergenic	L1Md_T|LINE|L1
Sal	chr16	57391461	57391910	450	57391647	117.5	32.0225	3.70315	26.3137	Intron	LSU-rRNA_Hsa|rRNA|rRNA	Filip1l;Cmss1	NM_001040397;NM_025599
Sal	chr16	59239428	59239679	252	59239586	8.35	6.35576	4.94168	1.82586	Intergenic	L1Md_F|LINE|L1	Olfr202;Olfr203;Olfr201;Olfr204;Olfr205;Olfr196;Olfr197;Olfr195;Olfr198;Olfr199	NM_146992;NM_207550;NM_146994;NM_146995;NM_146998;NM_146486;NM_001011808;NM_146484;NM_001011736;NM_146779
Sal	chr16	64806382	64806581	200	64806440	8.35	6.35576	4.94168	1.82586	Intergenic	L1Md_A|LINE|L1	Cggbp1;4930453N24Rik;Zfp654	NM_028059;NM_178647;NM_026273
Sal	chr16	90221212	90221411	200	90221288	8.35	6.35576	4.94168	1.82586	Intron	CpG	Sod1	NM_011434
Sal	chr16	90386706	90386992	287	90386839	10.27	8.50381	5.96006	3.72412	Exon	exon (NM_015755, exon 1 of 11)	Hunk	NM_015755
Sal	chr16	92498860	92499059	200	92499010	9.63	6.95301	5.31561	2.36347	Exon	exon (NM_172469, exon 1 of 6)	Clic6	NM_172469
Sal	chr16	98143795	98144074	280	98143916	8.35	6.35576	4.94168	1.82586	Exon	5' UTR (NM_174847, exon 1 of 14)	C2cd2	NM_174847
Sal	chr17	3077621	3077862	242	3077745	28.89	10.2436	4.03968	5.32866	Exon	non-coding (NR_003519, exon 5 of 8)	Pisd-ps2	NR_003519
Sal	chr17	3082052	3082547	496	3082134	44.95	10.4263	3.06305	5.49748	Intron	intron (NR_003519, intron 1 of 7)	Pisd-ps2	NR_003519
Sal	chr17	3082627	3083171	545	3082668	26.97	6.0158	2.79674	1.62729	Intron	intron (NR_003519, intron 1 of 7)	Pisd-ps2	NR_003519
Sal	chr17	3084112	3084431	320	3084380	30.18	8.10064	3.11778	3.37858	Promoter	promoter-TSS (NR_003519)	Pisd-ps2	NR_003519
Sal	chr17	5941458	5941657	200	5941537	7.7	4.98931	4.35249	0.97056	Exon	exon (NM_001113352, exon 1 of 26)	Synj2	NM_001113352;NM_001113353
Sal	chr17	6256769	6256996	228	6256897	10.27	7.99793	5.63665	3.28556	Intergenic	CpG	Dynlt1a;Tmem181a;Tulp4	NM_001103181;NM_001033178;NM_054040;NM_001166629
Sal	chr17	6475954	6476321	368	6476145	14.77	12.5229	7.88394	7.44204	Intergenic	CpG	Tmem181b-ps;Dynlt1b	NM_009342;NR_033520
Sal	chr17	8358467	8358669	203	8358483	10.27	8.50381	5.96006	3.72412	Exon	CpG	Fgfr1op	NM_201230;NM_001197046
Sal	chr17	8994659	8994885	227	8994761	8.99	6.35576	5.28114	1.82586	Exon	5' UTR (NM_011866, exon 1 of 22)	Pde10a	NM_011866
Sal	chr17	13498761	13499120	360	13498939	80.26	13.2217	2.53938	8.10216	Intergenic	(CTGTG)n|Simple_repeat|Simple_repeat	Smok2b;Gm10512;Smok2a;Tcp10c	NM_001167913;NR_033458;NM_001167578;NM_013741
Sal	chr17	13743482	13746092	2611	13745797	121.35	23.018	2.84543	17.4992	Intron	(CTGTG)n|Simple_repeat|Simple_repeat	2700054A10Rik	NR_045436;NR_045437
Sal	chr17	15841862	15842145	284	15842045	9.63	7.4094	5.6206	2.76047	Promoter	promoter-TSS (NM_007690)	Chd1	NM_007690
Sal	chr17	26645524	26645731	208	26645580	9.63	6.95301	5.31561	2.36347	Promoter	promoter-TSS (NM_013642)	Dusp1	NM_013642
Sal	chr17	28279289	28279509	221	28279479	8.35	5.94877	4.67353	1.56438	Promoter	promoter-TSS (NM_001004366)	Scube3	NM_001004366
Sal	chr17	28369561	28369766	206	28369632	10.27	8.50381	5.96006	3.72412	Promoter	promoter-TSS (NM_011145)	Ppard	NM_011145
Sal	chr17	28828298	28828551	254	28828423	11.56	5.86499	4.18582	1.54431	Promoter	5' UTR (NM_011951, exon 1 of 12)	Mapk14;Slc26a8	NM_001290320;NM_001168513
Sal	chr17	34324295	34324494	200	34324385	10.92	5.08049	3.97179	1.05535	Promoter	promoter-TSS (NM_001161730)	Tap1;Psmb9	NM_013683;NM_001161730;NM_013585
Sal	chr17	34767863	34768062	200	34768027	9.63	7.4094	5.6206	2.76047	Promoter	exon (NM_030890, exon 2 of 4)	Ppt2	NM_019441
Sal	chr17	35531134	35531356	223	35531185	9.63	7.4094	5.6206	2.76047	Exon	CpG	H2-Q5	NR_051981
Sal	chr17	36368091	36368438	348	36368395	75.12	18.6605	3.30972	13.2832	Intergenic	CpG	Trim39;Rpp21;H2-T3;Gm6623;H2-M10.1;H2-M10.2;Gm8909;2410017I17Rik	NM_178281;NR_033619;NM_024468;NM_026308;NM_008208;NM_001081032;NM_177923;NM_013544;NR_033517
Sal	chr17	36844575	36844799	225	36844730	8.99	5.94877	4.99457	1.56438	Intergenic	L1Md_T|LINE|L1	H2-M9;H2-M1;H2-M10.5	NM_177637;NM_177636;NM_008205
Sal	chr17	37334140	37334375	236	37334239	8.99	5.94877	4.99457	1.56438	Exon	exon (NM_001011518, exon 1 of 1)	Olfr94	NM_001011518
Sal	chr17	39979887	39985849	5963	39982669	222.8	60.2124	3.79326	53.7175	Promoter	non-coding (NR_046233, exon 1 of 1)	Rn45s	NR_046233
Sal	chr17	41854232	41854445	214	41854302	9.63	7.4094	5.6206	2.76047	Intergenic	L1Md_A|LINE|L1
Sal	chr17	46390971	46391279	309	46391121	7.7	5.34702	4.60222	1.05535	Promoter	promoter-TSS (NM_001111142)	Lrrc73	NM_001111142
Sal	chr17	50329248	50329455	208	50329400	9.63	6.95301	5.31561	2.36347	Intron	CpG	Rftn1	NM_181397
Sal	chr17	50559457	50559658	202	50559475	17.34	8.44714	4.58405	3.69536	Intergenic	LSU-rRNA_Hsa|rRNA|rRNA	Plcl2	NM_013880
Sal	chr17	55517212	55517532	321	55517401	8.99	5.94877	4.99457	1.56438	Intergenic	L1Md_A|LINE|L1	St6gal2	NM_172829
Sal	chr17	56263392	56263669	278	56263567	7.7	4.98931	4.35249	0.97056	Promoter	exon (NM_013662, exon 17 of 17)	Lrg1	NM_029796
Sal	chr17	65962835	65963034	200	65962975	9.63	7.4094	5.6206	2.76047	Promoter	promoter-TSS (NM_013933)	Vapa	NM_013933
Sal	chr17	69506563	69506819	257	69506718	8.99	6.35576	5.28114	1.82586	Intron	CpG	Epb4.1l3	NM_013813
Sal	chr17	80014595	80014848	254	80014664	9.63	7.4094	5.6206	2.76047	Intron	CpG	Rmdn2	NM_201361
Sal	chr17	88036006	88036323	318	88036170	10.92	7.99793	5.95769	3.28556	Exon	exon (NM_008532, exon 2 of 10)	Epcam	NM_008532
Sal	chr18	3115548	3116170	623	3115700	12.84	6.6833	4.61388	2.11989	Intergenic	Intergenic	Vmn1r238	NM_001167539
Sal	chr18	3116289	3117167	879	3116469	12.2	10.7513	6.94713	5.80289	Intergenic	Intergenic	Vmn1r238	NM_001167539
Sal	chr18	14841113	14841444	332	14841277	8.35	6.35576	4.94168	1.82586	Promoter	5' UTR (NM_001161371, exon 1 of 9)	Ss18	NM_001161369;NM_001161371;NM_001161370;NM_009280
Sal	chr18	16102699	16102898	200	16102766	8.99	6.35576	5.28114	1.82586	Intergenic	L1Md_A|LINE|L1
Sal	chr18	19441437	19441653	217	19441495	7.7	4.98931	4.35249	0.97056	Intergenic	L1Md_A|LINE|L1
Sal	chr18	32098749	32098948	200	32098858	8.99	6.35576	5.28114	1.82586	Intron	CpG	Lims2	NM_144862
Sal	chr18	36720544	36720873	330	36720685	9.63	7.4094	5.6206	2.76047	Exon	exon (NM_175375, exon 1 of 34)	Ankhd1	NM_175375
Sal	chr18	53623628	53623974	347	53623801	7.7	5.34702	4.60222	1.05535	Promoter	promoter-TSS (NM_001033281)	Prdm6	NM_001033281
Sal	chr18	64424808	64425047	240	64424924	10.92	8.50381	6.29952	3.72412	Exon	5' UTR (NM_009182, exon 3 of 6)	St8sia3	NM_009182
Sal	chr18	68851623	68852020	398	68851781	26.33	9.529	3.90362	4.66959	Intergenic	LSU-rRNA_Hsa|rRNA|rRNA	Mir6356	NR_105774
Sal	chr18	77098963	77099224	262	77098971	9.63	4.33257	3.54374	0.50182	Exon	exon (NM_001109743, exon 2 of 9)	Skor2	NM_001109743
Sal	chr18	82390235	82390821	587	82390413	46.23	12.5672	3.37356	7.48469	Intergenic	Intergenic
Sal	chr18	85867316	85867525	210	85867486	13.48	11.3449	7.24185	6.34043	Intergenic	LSU-rRNA_Hsa|rRNA|rRNA
Sal	chr18	86730338	86730622	285	86730477	9.63	7.4094	5.6206	2.76047	Intergenic	L1Md_T|LINE|L1	Neto1	NM_144946
Sal	chr19	3318515	3318722	208	3318559	10.27	8.50381	5.96006	3.72412	Promoter	(CTG)n|Simple_repeat|Simple_repeat	Cpt1a	NM_013495
Sal	chr19	5366352	5366596	245	5366501	10.92	8.50381	6.29952	3.72412	Promoter	promoter-TSS (NM_001038231)	Eif1ad;Banf1	NM_027236;NM_001038231
Sal	chr19	23215980	23216180	201	23216138	8.35	6.35576	4.94168	1.82586	Exon	5' UTR (NM_010638, exon 1 of 2)	Klf9	NM_010638
Sal	chr19	24248641	24248847	207	24248735	8.35	5.94877	4.67353	1.56438	Promoter	promoter-TSS (NM_001198985)	Tjp2	NM_001198985
Sal	chr19	32462715	32462950	236	32462878	9.63	6.95301	5.31561	2.36347	Promoter	promoter-TSS (NR_033198)	2700046G09Rik;Sgms1	NM_144792;NR_033198
Sal	chr19	46423343	46423733	391	46423505	8.99	5.94877	4.99457	1.56438	Promoter	promoter-TSS (NR_040418)	2310034G01Rik	NR_040418
Sal	chr19	50501401	50501600	200	50501529	8.99	6.35576	5.28114	1.82586	Intron	L1Md_T|LINE|L1	Sorcs1	NM_001290356;NM_021377;NM_001252501
Sal	chr19	58187973	58188175	203	58188023	22.47	5.86828	2.93411	1.54709	Intron	(CACAG)n|Simple_repeat|Simple_repeat	Atrnl1	NM_181415
Sal	chr19	61275483	61275844	362	61275658	55.86	12.2106	2.99269	7.15435	Intergenic	Intergenic	Gm7102;Csf2ra	NM_009970;NM_001177513
Sal	chr2	5300339	5300552	214	5300373	44.3	11.4533	3.23597	6.44383	Intron	intron (NM_177343, intron 3 of 10)	Camk1d	NM_001290376;NM_177343;NM_001290374;NM_001290375
Sal	chr2	14525990	14526189	200	14526119	7.7	4.98931	4.35249	0.97056	Exon	exon (NM_023116, exon 1 of 14)	Cacnb2	NM_023116
Sal	chr2	17985942	17986215	274	17986094	8.35	6.35576	4.94168	1.82586	Promoter	promoter-TSS (NM_001252561)	Mllt10	NM_001252561;NM_001252560;NR_045539;NR_045538
Sal	chr2	19580008	19580207	200	19580056	8.35	6.35576	4.94168	1.82586	Promoter	promoter-TSS (NR_033642)	Gm3230	NR_033642
Sal	chr2	20821388	20821623	236	20821523	19.26	10.0802	5.06561	5.18325	Intron	LSU-rRNA_Hsa|rRNA|rRNA	Arhgap21	NM_001081364;NM_001128084
Sal	chr2	28249286	28249504	219	28249346	8.99	5.94877	4.99457	1.56438	Intergenic	CpG	Ppp1r26;1700007K13Rik;Mrps2	NM_027040;NM_001166031;NM_080452;NM_001005420
Sal	chr2	28765021	28765220	200	28765076	10.27	8.50381	5.96006	3.72412	Exon	3' UTR (NM_001164186, exon 4 of 4)	Barhl1	NM_001164186;NM_019446
Sal	chr2	30567581	30567810	230	30567753	10.27	8.50381	5.96006	3.72412	Intergenic	CpG	1700001O22Rik;Ntmt1;Mir3089	NR_037272;NM_170592;NM_198000;NR_028486;NR_028487
Sal	chr2	46137421	46137790	370	46137603	13.48	11.3449	7.24185	6.34043	Intergenic	(CCTCG)n|Simple_repeat|Simple_repeat
Sal	chr2	52717359	52717701	343	52717570	8.99	6.35576	5.28114	1.82586	Intron	CpG	Fmnl2	NM_172409
Sal	chr2	64860600	64860830	231	64860732	8.35	6.35576	4.94168	1.82586	Promoter	5' UTR (NM_016719, exon 1 of 14)	Grb14	NM_016719
Sal	chr2	65076404	65076689	286	65076638	8.99	6.35576	5.28114	1.82586	Promoter	5' UTR (NM_177025, exon 1 of 14)	Cobll1	NM_027225;NM_177025
Sal	chr2	70499757	70499973	217	70499854	8.99	5.94877	4.99457	1.56438	Exon	CpG	Gorasp2	NR_027343;NM_027352
Sal	chr2	73705855	73706196	342	73706019	16.05	14.9606	8.52602	9.75183	Intron	LSU-rRNA_Hsa|rRNA|rRNA	Atf2	NM_001025093;NM_009715;NM_001284369;NM_001284376;NM_001284374;NM_001284373;NM_001284372;NM_001284371;NM_001284370
Sal	chr2	84712162	84712477	316	84712306	9.63	7.4094	5.6206	2.76047	Exon	exon (NM_199223, exon 3 of 3)	Rtn4rl2	NM_199223
Sal	chr2	92229225	92229430	206	92229278	9.63	7.4094	5.6206	2.76047	Promoter	exon (NM_011162, exon 3 of 12)	Mir7000	NR_105966
Sal	chr2	98147684	98147908	225	98147799	12.2	10.8016	6.97844	5.84538	Intergenic	L1Md_T|LINE|L1
Sal	chr2	120676125	120676348	224	120676181	9.63	7.4094	5.6206	2.76047	Promoter	promoter-TSS (NR_038349)	Ttbk2;AV039307	NM_001024856;NR_038350;NR_038349;NM_080788;NM_001024857
Sal	chr2	121854235	121854449	215	121854301	8.35	5.31347	4.24866	1.05535	Promoter	promoter-TSS (NM_144545)	Eif3j2;Eif3j1	NM_144545;NM_001256055
Sal	chr2	139504090	139504297	208	139504108	8.99	6.35576	5.28114	1.82586	Exon	5' UTR (NM_001276489, exon 1 of 6)	Ism1	NM_001276489
Sal	chr2	144096080	144096352	273	144096211	10.27	8.50381	5.96006	3.72412	Promoter	promoter-TSS (NM_024225)	Mgme1;Snord17;Snx5	NM_001289631;NM_001289630;NM_028984;NR_030762;NM_024225
Sal	chr2	146048928	146049127	200	146049047	10.27	7.99793	5.63665	3.28556	Exon	exon (NM_016889, exon 1 of 1)	Insm1	NM_016889
Sal	chr2	148286344	148286638	295	148286474	10.27	8.50381	5.96006	3.72412	Intergenic	L1Md_T|LINE|L1	Thbd;Sstr4;Cd93	NM_010740;NM_009219;NM_009378
Sal	chr2	150730034	150730408	375	150730205	9.63	7.4094	5.6206	2.76047	Promoter	exon (NM_024465, exon 1 of 13)	Gins1	NM_001163476;NM_027014
Sal	chr2	151368541	151368767	227	151368589	8.35	6.35576	4.94168	1.82586	Exon	CpG-8665	Fkbp1a	NM_008019
Sal	chr2	152119609	152119859	251	152119691	11.56	9.63551	6.63898	4.76512	Exon	exon (NM_024196, exon 1 of 8)	Tbc1d20	NM_024196
Sal	chr2	152223748	152224113	366	152223927	34.67	40.4363	17.8362	34.5626	Promoter	promoter-TSS (NM_011438)	Sox12	NM_011438
Sal	chr2	153354052	153354289	238	153354157	9.63	6.95301	5.31561	2.36347	Intron	CpG	Nol4l	NM_001134300
Sal	chr2	153567136	153567336	201	153567235	12.2	6.6833	4.39985	2.11989	Exon	CpG	Mapre1	NM_007896
Sal	chr2	156439604	156439819	216	156439666	8.35	6.35576	4.94168	1.82586	Promoter	promoter-TSS (NR_040372)	Gm14169	NR_040372
Sal	chr2	156535995	156536223	229	156536112	10.92	8.50381	6.29952	3.72412	Intron	CpG	Dlgap4	NM_001277186;NM_001277187;NM_146128
Sal	chr2	157283315	157283529	215	157283376	10.27	8.50381	5.96006	3.72412	Intron	CpG	Src	NM_001025395;NM_009271
Sal	chr2	160698589	160698824	236	160698700	7.06	5.34702	4.26276	1.05535	Promoter	promoter-TSS (NM_177263)	Zhx3	NM_177263
Sal	chr2	160737758	160738071	314	160737944	8.35	6.35576	4.94168	1.82586	Exon	5' UTR (NM_182840, exon 1 of 4)	Emilin3	NM_182840;NM_001291145
Sal	chr2	165318540	165318739	200	165318580	7.7	5.34702	4.60222	1.05535	Exon	exon (NM_001007581, exon 1 of 2)	2810408M09Rik	NM_001007581
Sal	chr2	179177281	179177538	258	179177344	7.7	4.98931	4.35249	0.97056	Exon	CpG	Cdh4	NM_009867
Sal	chr3	5435997	5436263	267	5436150	8.99	6.35576	5.28114	1.82586	Intergenic	L1Md_T|LINE|L1	Zfhx4	NM_030708
Sal	chr3	5860462	5860903	442	5860678	109.8	12.7714	2.17247	7.6743	Intergenic	LSU-rRNA_Hsa|rRNA|rRNA
Sal	chr3	8701699	8701898	200	8701813	10.27	7.99793	5.63665	3.28556	Intergenic	(CAGG)n|Simple_repeat|Simple_repeat	Hey1	NM_010423
Sal	chr3	12468752	12469186	435	12469089	9.63	7.4094	5.6206	2.76047	Intergenic	L1Md_T|LINE|L1
Sal	chr3	28413171	28413424	254	28413343	7.7	5.34702	4.60222	1.05535	Intron	L1Md_T|LINE|L1	Tnik	NM_026910;NM_001163009;NM_001163008;NM_001163007
Sal	chr3	30754972	30755171	200	30755076	8.35	6.35576	4.94168	1.82586	Exon	5' UTR (NM_001134385, exon 1 of 4)	Gpr160	NM_001286995;NM_001286994;NM_001286996;NM_001134386;NM_001134385;NM_027965
Sal	chr3	51028969	51029308	340	51029094	8.99	5.94877	4.99457	1.56438	Exon	exon (NM_009834, exon 1 of 3)	Ccrn4l	NM_009834
Sal	chr3	52721591	52721824	234	52721703	7.7	5.34702	4.60222	1.05535	Intron	L1Md_A|LINE|L1	Gm20750	NR_040555
Sal	chr3	61168354	61168778	425	61168603	9.63	7.4094	5.6206	2.76047	Promoter	5' UTR (NM_028712, exon 1 of 1)	Rap2b	NM_028712
Sal	chr3	61963099	61963324	226	61963245	16.69	10.2513	5.89804	5.33229	Intergenic	LSU-rRNA_Hsa|rRNA|rRNA
Sal	chr3	62142696	62142898	203	62142778	8.35	6.35576	4.94168	1.82586	Promoter	promoter-TSS (NM_001081295)	Arhgef26	NM_001081295
Sal	chr3	66438372	66438571	200	66438426	8.99	6.35576	5.28114	1.82586	Intergenic	L1Md_T|LINE|L1
Sal	chr3	68809631	68809830	200	68809694	8.35	5.94877	4.67353	1.56438	Promoter	CpG	Mir16-2;Mir15b;Ift80	NM_026641;NR_029735;NR_029529
Sal	chr3	84284231	84284430	200	84284269	8.99	6.35576	5.28114	1.82586	Promoter	promoter-TSS (NM_001205355)	Fhdc1	NM_001033301;NM_001205355
Sal	chr3	89519153	89519398	246	89519237	7.7	5.34702	4.60222	1.05535	Intron	CpG	Adar	NM_001038587
Sal	chr3	89634913	89635118	206	89635027	7.7	5.34702	4.60222	1.05535	Promoter	promoter-TSS (NM_172530)	She	NM_172530
Sal	chr3	93090060	93090259	200	93090147	8.99	6.35576	5.28114	1.82586	Intergenic	Intergenic	Flg2;Hrnr	NM_001013804;NM_133698
Sal	chr3	96050579	96050778	200	96050636	7.06	5.34702	4.26276	1.05535	Promoter	promoter-TSS (NM_178216)	Hist2h3c1;Hist2h3c2	NM_054045;NM_178216
Sal	chr3	96050871	96051070	200	96050940	7.7	4.98931	4.35249	0.97056	Exon	TTS (NM_178212)	Hist2h3c1;Hist2h3c2	NM_054045;NM_178216
Sal	chr3	96256052	96256300	249	96256159	8.35	6.35576	4.94168	1.82586	Promoter	promoter-TSS (NM_001256181)	BC107364	NM_001256181;NM_001256180
Sal	chr3	101408091	101408387	297	101408335	10.27	8.50381	5.96006	3.72412	Exon	CpG	Atp1a1	NM_144900
Sal	chr3	102636696	102636895	200	102636796	8.99	6.35576	5.28114	1.82586	Intron	L1Md_T|LINE|L1	Sycp1	NM_011516
Sal	chr3	103083922	103084259	338	103083950	9.63	7.4094	5.6206	2.76047	Exon	exon (NM_053170, exon 1 of 20)	Trim33	NM_001079830;NM_053170
Sal	chr3	109945634	109945833	200	109945674	8.99	6.35576	5.28114	1.82586	Exon	CpG	Ntng1	NM_133488;NM_001163348;NM_001163349;NM_030699;NM_001163351;NM_001163350
Sal	chr3	116414840	116415182	343	116415036	10.27	8.50381	5.96006	3.72412	Exon	5' UTR (NM_144902, exon 1 of 8)	Slc35a3	NM_144902
Sal	chr3	119808061	119808376	316	119808289	8.99	6.35576	5.28114	1.82586	Intergenic	L1Md_T|LINE|L1
Sal	chr3	120965450	120965663	214	120965515	8.35	6.35576	4.94168	1.82586	Intron	CpG	Tmem56	NM_178936
Sal	chr3	121656231	121656441	211	121656294	9.63	7.4094	5.6206	2.76047	Promoter	promoter-TSS (NM_172525)	Arhgap29	NM_172525
Sal	chr3	123636327	123636564	238	123636463	8.99	6.35576	5.28114	1.82586	Intergenic	L1Md_T|LINE|L1
Sal	chr3	127201709	127201987	279	127201783	8.99	5.94877	4.99457	1.56438	Intergenic	CpG	Zgrf1;Mir367;Larp7;Mir302d;Mir302a;Mir302b;Mir302c	NR_030403;NR_030405;NR_030268;NR_029653;NM_197997;NM_138593;NR_030404
Sal	chr3	127336873	127337101	229	127337036	8.99	6.35576	5.28114	1.82586	Exon	exon (NM_009718, exon 2 of 2)	Neurog2	NM_009718
Sal	chr3	145422034	145422233	200	145422097	8.99	6.35576	5.28114	1.82586	Exon	CpG	Ddah1	NM_026993
Sal	chr3	152149131	152149330	200	152149222	8.99	6.35576	5.28114	1.82586	Intron	CpG	Ak5	NM_001081277
Sal	chr3	155435134	155435333	200	155435205	7.7	5.34702	4.60222	1.05535	Intergenic	L1Md_T|LINE|L1
Sal	chr3	157104017	157104408	392	157104217	18.62	17.4972	9.81018	12.1647	Intergenic	(CACAC)n|Simple_repeat|Simple_repeat	Zranb2	NM_017381
Sal	chr4	3102931	3103265	335	3103102	12.84	10.6352	7.20918	5.69226	Intergenic	Intergenic	Vmn1r2;Vmn1r3	NM_001167535;NM_001167534
Sal	chr4	3103496	3103695	200	3103522	8.99	6.35576	5.28114	1.82586	Intergenic	Intergenic	Vmn1r2;Vmn1r3	NM_001167535;NM_001167534
Sal	chr4	3103886	3104279	394	3104085	18.62	12.1886	6.54012	7.13328	Intergenic	Intergenic	Vmn1r2;Vmn1r3	NM_001167535;NM_001167534
Sal	chr4	3107345	3107739	395	3107590	11.56	9.08008	6.27873	4.2618	Intergenic	Intergenic	Vmn1r2;Vmn1r3	NM_001167535;NM_001167534
Sal	chr4	3108094	3108293	200	3108122	8.35	6.2437	4.86826	1.82586	Intergenic	Intergenic	Vmn1r2;Vmn1r3	NM_001167535;NM_001167534
Sal	chr4	8325267	8325588	322	8325428	9.63	7.4094	5.6206	2.76047	Intergenic	L1Md_T|LINE|L1
Sal	chr4	9513163	9513387	225	9513287	10.92	8.50381	6.29952	3.72412	Intron	L1Md_A|LINE|L1	Asph	NM_023066;NM_001290367;NM_001177854;NM_001177849;NM_001177851;NM_001177850;NM_001177853;NM_001177852
Sal	chr4	9650787	9650989	203	9650891	9.63	7.4094	5.6206	2.76047	Intergenic	L1Md_T|LINE|L1	Asph;4930412C18Rik	NM_023066;NM_001290367;NR_030693;NM_001177855;NM_001177854;NM_001177856;NM_001177851;NM_001177850;NM_001177853;NM_001177852;NM_133723;NM_001177849
Sal	chr4	10064610	10064924	315	10064728	10.92	8.50381	6.29952	3.72412	Intergenic	Intergenic
Sal	chr4	15192672	15192893	222	15192731	8.99	5.94877	4.99457	1.56438	Promoter	promoter-TSS (NM_181401)	Tmem64	NM_181401
Sal	chr4	15192972	15193263	292	15193156	8.35	6.35576	4.94168	1.82586	Exon	exon (NM_181401, exon 1 of 3)	Tmem64	NM_181401
Sal	chr4	16472622	16472822	201	16472672	8.99	6.35576	5.28114	1.82586	Intergenic	L1Md_T|LINE|L1
Sal	chr4	17144509	17144717	209	17144573	10.92	7.99793	5.95769	3.28556	Intergenic	L1Md_T|LINE|L1
Sal	chr4	17336218	17336637	420	17336405	8.99	6.35576	5.28114	1.82586	Intergenic	L1Md_T|LINE|L1
Sal	chr4	32326267	32326466	200	32326337	9.63	7.4094	5.6206	2.76047	Intergenic	CpG
Sal	chr4	34136848	34137053	206	34136907	11.56	7.48577	5.23228	2.83245	Promoter	promoter-TSS (NM_026293)	Spaca1	NM_026293;NM_001290443
Sal	chr4	43888340	43888546	207	43888416	7.06	4.98931	4.03145	0.97056	Promoter	promoter-TSS (NM_016678)	Reck	NM_016678
Sal	chr4	48598184	48598392	209	48598306	8.99	5.94877	4.99457	1.56438	Exon	5' UTR (NM_021436, exon 1 of 10)	Tmeff1	NM_021436
Sal	chr4	61232590	61232956	367	61232808	12.2	10.411	6.73446	5.48312	Intergenic	Intergenic	Mup16;Mup17;LOC100048884	NM_001199333;NM_001199936;NM_001200006
Sal	chr4	88910609	88910893	285	88910763	17.98	17.0707	10.0336	11.7614	Intergenic	(CAGGG)n|Simple_repeat|Simple_repeat	Cdkn2b;Cdkn2a;Mtap	NM_007670;NM_024433;NM_001040654;NM_009877
Sal	chr4	95485356	95485616	261	95485472	9.63	6.95301	5.31561	2.36347	Intron	(TGG)n|Simple_repeat|Simple_repeat	Fggy	NM_029347;NM_001113412
Sal	chr4	114597684	114598581	898	114597946	10.27	8.50381	5.96006	3.72412	Exon	exon (NM_015758, exon 1 of 1)	Foxe3	NM_015758
Sal	chr4	116393561	116393867	307	116393699	8.99	6.35576	5.28114	1.82586	Exon	5' UTR (NM_146151, exon 1 of 11)	Tesk2	NM_146151
Sal	chr4	116768459	116768785	327	116768555	8.35	6.35576	4.94168	1.82586	Promoter	promoter-TSS (NM_008958)	Ptch2	NM_008958
Sal	chr4	118219674	118221415	1742	118221146	103.38	28.7483	3.72768	23.0935	Promoter	G-rich|Low_complexity|Low_complexity	Tmem125	NM_172383
Sal	chr4	118867990	118868200	211	118868102	8.99	6.35576	5.28114	1.82586	Promoter	promoter-TSS (NM_001038998)	Ccdc23	NM_001038998
Sal	chr4	119960248	119960450	203	119960308	8.35	5.94877	4.67353	1.56438	Promoter	promoter-TSS (NM_194060)	Foxo6	NM_194060
Sal	chr4	125933697	125933935	239	125933804	8.99	6.35576	5.28114	1.82586	Promoter	promoter-TSS (NM_144941)	Map7d1	NM_144941;NM_001145970
Sal	chr4	129191374	129191573	200	129191397	8.35	5.31347	4.24866	1.05535	Intron	CpG	Marcksl1	NM_010807
Sal	chr4	133075053	133075283	231	133075124	8.99	6.35576	5.28114	1.82586	Intron	CpG	Kdf1	NM_133707;NM_001083916
Sal	chr4	134024146	134024345	200	134024287	9.63	7.4094	5.6206	2.76047	Promoter	promoter-TSS (NM_019641)	Stmn1	NM_019641
Sal	chr4	135476680	135476960	281	135476796	8.35	5.94877	4.67353	1.56438	Exon	TTS (NM_009924)	Fuca1	NM_024243
Sal	chr4	138894081	138894282	202	138894253	19.26	10.0802	5.06561	5.18325	Intergenic	LSU-rRNA_Hsa|rRNA|rRNA	Capzb;Akr7a5;Emc1;Mrto4;Pqlc2;Ubr4	NM_001037761;NM_023536;NM_025337;NM_001039200;NM_146157;NM_001160319;NM_001290810;NM_145384;NM_001271405;NM_001271406;NM_009798
Sal	chr4	145230502	145230732	231	145230602	10.27	8.50381	5.96006	3.72412	Intergenic	CpG	Gm13212;Gm13242	NM_001205101;NM_001103158
Sal	chr4	145230873	145231160	288	145230982	7.06	4.98931	4.03145	0.97056	Intergenic	CpG	Gm13212;Gm13242	NM_001205101;NM_001103158
Sal	chr4	145335012	145335632	621	145335416	15.41	13.7287	8.20498	8.58041	Intergenic	CpG	Gm13238;Gm13242	NR_033612;NM_001103158
Sal	chr4	145426730	145427255	526	145427073	21.83	11.7967	5.70769	6.766	Promoter	promoter-TSS (NR_033612)	Gm13238	NR_033612
Sal	chr4	145617400	145617975	576	145617622	12.84	9.1621	6.23497	4.33496	Intergenic	CpG	Gm13247;1700095A21Rik	NR_045468;NM_001243138;NM_001243139
Sal	chr4	145722498	145723207	710	145722958	19.26	10.0802	5.06561	5.18325	Intergenic	CpG	Gm13251;Gm13247;1700095A21Rik	NM_001085522;NR_045468;NM_001243138;NM_001243139
Sal	chr4	145953643	145953847	205	145953700	11.56	6.81252	4.79293	2.2453	Intergenic	CpG	Gm13034	NR_030771
Sal	chr4	146034996	146035327	332	146035175	12.2	9.07831	5.89265	4.2618	Exon	non-coding (NR_030771, exon 1 of 1)	Gm13034	NR_030771
Sal	chr4	146207076	146207394	319	146207203	14.77	11.7261	7.36817	6.70336	Intergenic	CpG	Zfp600	NM_001177546;NM_001177545
Sal	chr4	146498992	146499240	249	146499116	12.84	8.04094	5.49271	3.32521	Intergenic	CpG	Gm13152;4933438K21Rik;Rex2;Gm13139;Znf41-ps	NM_001177767;NR_040355;NR_045446;NM_001083918;NM_001039209
Sal	chr4	146649352	146649677	326	146649512	13.48	9.46036	6.03488	4.60676	Intron	CpG	Gm13152	NM_001039209
Sal	chr4	147112607	147112937	331	147112763	15.41	10.7069	6.31152	5.76148	Intergenic	CpG	Gm13157;Rps19-ps3;2610305D13Rik;Zfp933;Zfp534	NM_145078;NM_001127189;NM_001127188;NR_033639;NM_198619
Sal	chr4	151369751	151369968	218	151369887	9.63	7.4094	5.6206	2.76047	Exon	CpG	Phf13	NM_172705
Sal	chr4	153331399	153331598	200	153331485	9.63	6.95301	5.31561	2.36347	Exon	CpG	A430005L14Rik	NM_001163019;NM_175287
Sal	chr4	154335117	154335355	239	154335174	7.7	5.34702	4.60222	1.05535	Promoter	CpG	Pank4	NM_172990
Sal	chr4	154735224	154735423	200	154735343	7.7	5.34702	4.60222	1.05535	Exon	exon (NM_008860, exon 1 of 18)	Prkcz	NM_008860
Sal	chr4	155366358	155366637	280	155366444	8.99	5.94877	4.99457	1.56438	Promoter	promoter-TSS (NM_011341)	Sdf4	NM_011341
Sal	chr4	155571949	155572167	219	155571975	8.99	5.94877	4.99457	1.56438	Promoter	promoter-TSS (NM_021604)	Agrn	NM_021604
Sal	chr4	155610302	155610796	495	155610622	17.98	16.2172	9.48914	10.9434	Promoter	CpG	Klhl17	NM_198305
Sal	chr5	5514322	5514562	241	5514440	12.2	10.8016	6.97844	5.84538	Exon	CpG	Cldn12	NM_001193660
Sal	chr5	8056497	8056696	200	8056645	8.35	6.35576	4.94168	1.82586	Promoter	promoter-TSS (NM_001080974)	Sri	NM_001080974
Sal	chr5	25324019	25324220	202	25324072	11.56	9.08008	6.27873	4.2618	Intron	(CTGTG)n|Simple_repeat|Simple_repeat	Actr3b	NM_001004365
Sal	chr5	26333558	26334162	605	26333746	10.27	6.92922	4.94443	2.35637	Promoter	Intergenic	Gm1979	NM_001281519
Sal	chr5	28425730	28425978	249	28425823	13.48	7.53305	4.8279	2.87679	Intergenic	(CAGAC)n|Simple_repeat|Simple_repeat	En2;Insig1	NM_010134;NM_153526
Sal	chr5	33071599	33071849	251	33071681	16.05	11.022	6.13383	6.0478	Intergenic	Intergenic	Pisd;Prr14l;Yes1	NM_177298;NM_001205132;NM_001205133;NM_194340;NM_009535
Sal	chr5	33678553	33678752	200	33678591	9.63	6.95301	5.31561	2.36347	Intron	CpG	Maea	NM_021500
Sal	chr5	34326282	34326574	293	34326464	8.35	6.35576	4.94168	1.82586	Exon	exon (NM_001033458, exon 2 of 4)	Gm1673	NM_001033458
Sal	chr5	37139320	37139691	372	37139495	9.63	6.95301	5.31561	2.36347	Exon	exon (NM_133724, exon 1 of 1)	Bloc1s4	NM_133724
Sal	chr5	71917293	71917602	310	71917463	10.92	7.99793	5.95769	3.28556	Intron	L1Md_T|LINE|L1	Cox7b2	NM_030052
Sal	chr5	73405029	73405238	210	73405183	7.7	4.98931	4.35249	0.97056	Intergenic	TTS (NM_173403)	Slain2;Fryl;Slc10a4	NM_153567;NM_001113423;NM_028194;NM_173403
Sal	chr5	74383363	74383573	211	74383450	8.35	6.35576	4.94168	1.82586	Intergenic	L1Md_F|LINE|L1	Usp46	NM_177561
Sal	chr5	76612841	76613071	231	76612923	8.99	5.94877	4.99457	1.56438	Promoter	promoter-TSS (NM_011626)	Tmem165	NM_011626
Sal	chr5	89863044	89863243	200	89863111	8.35	6.35576	4.94168	1.82586	Intron	L1Md_T|LINE|L1	Gc	NM_008096
Sal	chr5	98364411	98364610	200	98364526	7.7	5.34702	4.60222	1.05535	Intron	CpG	Antxr2	NM_133738
Sal	chr5	98614925	98615298	374	98615212	8.35	6.35576	4.94168	1.82586	Exon	exon (NM_029947, exon 4 of 4)	Prdm8	NM_029947
Sal	chr5	104760233	104760991	759	104760327	13.48	5.46828	3.62093	1.17055	Intron	(CACAG)n|Simple_repeat|Simple_repeat	Mepe	NM_053172
Sal	chr5	107003371	107003694	324	107003517	8.35	6.35576	4.94168	1.82586	Intergenic	CpG	Zfp644	NM_026856
Sal	chr5	110715115	110715345	231	110715218	7.06	5.34702	4.26276	1.05535	Promoter	promoter-TSS (NM_008993)	Pole;Pxmp2	NM_008993;NM_011132
Sal	chr5	115584726	115584925	200	115584798	9.63	6.95301	5.31561	2.36347	Exon	exon (NM_175352, exon 1 of 5)	Unc119b	NM_175352
Sal	chr5	138220293	138220581	289	138220416	8.99	6.35576	5.28114	1.82586	Exon	exon (NM_027242, exon 1 of 4)	Ppp1r35	NM_027242
Sal	chr5	139471513	139471777	265	139471591	7.7	4.98931	4.35249	0.97056	Promoter	promoter-TSS (NM_008808)	Pdgfa	NM_008808
Sal	chr5	147072456	147073044	589	147072753	103.38	34.2748	4.34896	28.5302	Intron	LSU-rRNA_Hsa|rRNA|rRNA	Cdk8	NM_153599
Sal	chr6	3083777	3084014	238	3083959	8.35	5.94877	4.67353	1.56438	Intergenic	Intergenic
Sal	chr6	3087935	3088161	227	3087984	12.84	10.1966	6.92081	5.2862	Intergenic	Intergenic
Sal	chr6	3132733	3132934	202	3132798	12.2	6.22495	4.12486	1.825	Intergenic	Intergenic
Sal	chr6	3150717	3151413	697	3151212	68.7	21.9855	4.10016	16.4967	Intergenic	SSU-rRNA_Hsa|rRNA|rRNA	Gm8579	NR_036696
Sal	chr6	28128243	28128492	250	28128405	8.35	6.35576	4.94168	1.82586	Intergenic	L1Md_A|LINE|L1	Grm8;Zfp800	NM_001081678;NM_008174
Sal	chr6	29424097	29424296	200	29424145	8.99	6.35576	5.28114	1.82586	Intergenic	TTS (NM_001145360)	Tnpo3;Ccdc136;Atp6v1f;Gm9047;Opn1sw;Irf5;Calu;Kcp;Flnc	NM_025381;NM_001252382;NM_184053;NM_177296;NM_007538;NM_001081185;NM_001201378;NM_001029985;NM_001285412;NM_007594;NM_145574;NM_012057;NM_001145360
Sal	chr6	29697728	29698659	932	29698419	75.77	23.5769	4.04029	18.0424	Intron	(CTGTG)n|Simple_repeat|Simple_repeat	Smo	NM_176996
Sal	chr6	29698747	29699067	321	29698903	38.52	6.08011	2.32499	1.68893	Intron	(CTGTG)n|Simple_repeat|Simple_repeat	Smo	NM_176996
Sal	chr6	37820884	37821244	361	37820898	8.35	6.35576	4.94168	1.82586	Exon	5' UTR (NM_145076, exon 1 of 19)	Trim24	NM_145076;NM_001272064
Sal	chr6	38586629	38586954	326	38586785	8.35	5.94877	4.67353	1.56438	Exon	exon (NM_001033171, exon 1 of 5)	Klrg2	NM_001033171
Sal	chr6	39369882	39370084	203	39369906	8.99	6.35576	5.28114	1.82586	Intron	CpG	Mkrn1	NM_018810
Sal	chr6	44742829	44743291	463	44743132	17.34	16.2172	9.1681	10.9434	Intergenic	LSU-rRNA_Hsa|rRNA|rRNA
Sal	chr6	47601731	47602119	389	47601803	21.19	11.7967	5.54717	6.766	Intergenic	RMER12B|LTR|ERVK	Ezh2;Rn4.5s	NM_001146689;NM_007971;NR_002841
Sal	chr6	47605090	47606246	1157	47606004	23.11	10.7893	4.72842	5.83936	Intergenic	promoter-TSS (NR_002841).5	Ezh2;Rn4.5s	NM_001146689;NM_007971;NR_002841
Sal	chr6	47609429	47609771	343	47609586	29.54	8.67725	3.39286	3.89047	Intergenic	promoter-TSS (NR_002841).6	Ezh2;Rn4.5s	NM_001146689;NM_007971;NR_002841
Sal	chr6	47609899	47610685	787	47610456	27.61	13.214	5.2591	8.09457	Intergenic	promoter-TSS (NR_002841).6	Ezh2;Rn4.5s	NM_001146689;NM_007971;NR_002841
Sal	chr6	47613904	47614103	200	47613944	23.76	9.68651	4.37403	4.81518	Intergenic	promoter-TSS (NR_002841).7	Ezh2;Rn4.5s	NM_001146689;NM_007971;NR_002841
Sal	chr6	47614229	47615006	778	47614849	26.97	6.98403	3.10749	2.3919	Intergenic	promoter-TSS (NR_002841).7	Ezh2;Rn4.5s	NM_001146689;NM_007971;NR_002841
Sal	chr6	47618264	47618508	245	47618414	26.33	9.529	3.90362	4.66959	Intergenic	promoter-TSS (NR_002841).8	Ezh2;Rn4.5s	NM_001146689;NM_007971;NR_002841
Sal	chr6	47618588	47619321	734	47619124	24.4	11.8043	5.07982	6.77194	Intergenic	promoter-TSS (NR_002841).8	Ezh2;Rn4.5s	NM_001146689;NM_007971;NR_002841
Sal	chr6	47622488	47622780	293	47622609	24.4	12.0852	5.20473	7.03757	Intergenic	promoter-TSS (NR_002841).9	Ezh2;Rn4.5s	NM_001146689;NM_007971;NR_002841
Sal	chr6	47622866	47623627	762	47623370	31.46	18.1455	6.6249	12.7904	Intergenic	promoter-TSS (NR_002841).9	Ezh2;Rn4.5s	NM_001146689;NM_007971;NR_002841
Sal	chr6	47626852	47627181	330	47626988	21.83	9.07662	4.39053	4.2618	Promoter	promoter-TSS (NR_002841).10	Rn4.5s	NR_002841
Sal	chr6	47627233	47627773	541	47627761	22.47	6.99766	3.35326	2.40305	Promoter	promoter-TSS (NR_002841).10	Rn4.5s	NR_002841
Sal	chr6	47631216	47632378	1163	47631693	28.25	14.735	5.66891	9.5414	Promoter	promoter-TSS (NR_002841)	Rn4.5s	NR_002841
Sal	chr6	47635507	47636651	1145	47636378	27.61	8.74288	3.57619	3.94867	Intergenic	promoter-TSS (NR_002841).2	Ezh2;Rn4.5s	NM_001146689;NM_007971;NR_002841
Sal	chr6	47689962	47690377	416	47690194	25.68	6.44959	2.96481	1.91336	Intergenic	CpG	Pdia4;Rn4.5s;Mir704;Zfp398;Zfp786	NR_002841;NM_173034;NM_009787;NM_177882;NM_027477;NR_030485
Sal	chr6	47690479	47690938	460	47690637	23.11	9.09299	4.01916	4.27035	Intergenic	Intergenic	Pdia4;Rn4.5s;Mir704;Zfp398;Zfp786	NR_002841;NM_173034;NM_009787;NM_177882;NM_027477;NR_030485
Sal	chr6	47694246	47695598	1353	47694479	32.1	13.7817	4.72915	8.62803	Intergenic	promoter-TSS (NR_002841).3	Pdia4;Rn4.5s;Mir704;Zfp398;Zfp786	NR_002841;NM_173034;NM_009787;NM_177882;NM_027477;NR_030485
Sal	chr6	47698600	47699825	1226	47699513	32.75	15.9754	5.62436	10.7149	Intergenic	CpG	Pdia4;Rn4.5s;Mir704;Zfp398;Zfp786	NR_002841;NM_173034;NM_009787;NM_177882;NM_027477;NR_030485
Sal	chr6	47702853	47704457	1605	47703228	26.97	10.5153	4.36991	5.57991	Intergenic	promoter-TSS (NR_002841).4	Pdia4;Rn4.5s;Mir704;Zfp398;Zfp786	NR_002841;NM_173034;NM_009787;NM_177882;NM_027477;NR_030485
Sal	chr6	47707921	47708167	247	47708019	19.9	8.70275	4.52479	3.91524	Intergenic	CpG	Pdia4;Rn4.5s;Mir704;Zfp398;Zfp786	NR_002841;NM_173034;NM_009787;NM_177882;NM_027477;NR_030485
Sal	chr6	47708282	47708971	690	47708803	28.25	12.7692	4.87526	7.6723	Intergenic	Intergenic	Pdia4;Rn4.5s;Mir704;Zfp398;Zfp786	NR_002841;NM_173034;NM_009787;NM_177882;NM_027477;NR_030485
Sal	chr6	47713398	47714542	1145	47714248	28.25	17.6381	6.96466	12.3008	Intergenic	CpG	Pdia4;Rn4.5s;Mir704;Zfp398;Zfp786	NR_002841;NM_173034;NM_009787;NM_177882;NM_027477;NR_030485
Sal	chr6	47715967	47716185	219	47716100	17.98	7.70791	4.35282	3.03828	Intergenic	Intergenic	Pdia4;Rn4.5s;Mir704;Zfp398;Zfp786	NR_002841;NM_173034;NM_009787;NM_177882;NM_027477;NR_030485
Sal	chr6	47717681	47718702	1022	47717854	30.18	12.3086	4.45397	7.24725	Intergenic	CpG	Pdia4;Rn4.5s;Mir704;Zfp398;Zfp786	NR_002841;NM_173034;NM_009787;NM_177882;NM_027477;NR_030485
Sal	chr6	47722108	47722423	316	47722252	25.04	13.6434	5.66112	8.50228	Intergenic	CpG	Pdia4;Rn4.5s;Mir704;Zfp398;Zfp786	NR_002841;NM_173034;NM_009787;NM_177882;NM_027477;NR_030485
Sal	chr6	47722579	47723215	637	47723033	25.68	10.5157	4.44721	5.57991	Intergenic	Intergenic	Pdia4;Rn4.5s;Mir704;Zfp398;Zfp786	NR_002841;NM_173034;NM_009787;NM_177882;NM_027477;NR_030485
Sal	chr6	47893077	47893279	203	47893207	10.27	8.50381	5.96006	3.72412	Promoter	promoter-TSS (NR_027963)	Zfp783	NR_027963
Sal	chr6	49023859	49024079	221	49023936	9.63	7.4094	5.6206	2.76047	Exon	exon (NM_029353, exon 1 of 4)	Malsu1	NM_029353
Sal	chr6	49566484	49566685	202	49566607	9.63	6.95301	5.31561	2.36347	Intergenic	L1Md_T|LINE|L1
Sal	chr6	57237993	57238249	257	57238169	8.35	6.35576	4.94168	1.82586	Intergenic	L1Md_T|LINE|L1	Vmn1r13;Vmn1r16;Vmn1r17;Vmn1r14;Vmn1r15	NM_134184;NM_134171;NM_053235;NM_053236;NM_053237
Sal	chr6	71443897	71444132	236	71444009	8.35	6.35576	4.94168	1.82586	Exon	5' UTR (NM_009543, exon 1 of 4)	Rnf103	NM_009543
Sal	chr6	71582613	71582875	263	71582703	9.63	7.37141	5.59538	2.74947	Promoter	promoter-TSS (NM_173001)	Kdm3a	NM_173001
Sal	chr6	78345867	78346089	223	78345966	11.56	9.08008	6.27873	4.2618	Intergenic	L1Md_T|LINE|L1	Reg2;Reg1;Reg3g;Reg3d;Reg3b;Reg3a	NM_001161741;NM_013893;NM_011036;NM_011260;NM_011259;NM_009042;NM_009043
Sal	chr6	85019137	85019381	245	85019267	10.92	8.50381	6.29952	3.72412	Exon	CpG	Exoc6b	NM_177077
Sal	chr6	117642224	117642423	200	117642325	10.27	8.50381	5.96006	3.72412	Intron	L1Md_T|LINE|L1	1700030F04Rik	NR_045731
Sal	chr6	132388797	132388996	200	132388845	8.35	6.35576	4.94168	1.82586	Intergenic	Intergenic	Gm8882;Gm4736	NM_001177588;NM_053251
Sal	chr6	145881320	145881657	338	145881497	26.33	8.13604	3.41567	3.41048	Promoter	LSU-rRNA_Hsa|rRNA|rRNA	Sspn	NM_010656
Sal	chr7	3597152	3597483	332	3597296	8.35	6.35576	4.94168	1.82586	Exon	CpG	Cnot3	NM_146176
Sal	chr7	4101013	4101212	200	4101174	9.63	7.4094	5.6206	2.76047	Exon	exon (NM_175529, exon 1 of 1)	Leng9	NM_175529
Sal	chr7	6141256	6141455	200	6141322	9.63	7.4094	5.6206	2.76047	Exon	exon (NM_028316, exon 4 of 4)	Zfp444	NM_001146024;NM_028316
Sal	chr7	7230472	7231144	673	7230914	24.4	18.4988	8.46636	13.1291	Promoter	non-coding (NR_003555, exon 1 of 7)	Vmn2r29	NR_003555
Sal	chr7	12595703	12596284	582	12596073	48.8	24.3491	6.22477	18.7945	Intergenic	Intergenic	Vmn1r76;Vmn1r77	NM_134205;NM_001166731
Sal	chr7	12596896	12597246	351	12597073	17.34	5.2663	3.05603	1.05535	Intergenic	Intergenic	Vmn1r76;Vmn1r77	NM_134205;NM_001166731
Sal	chr7	16894734	16894998	265	16894849	7.7	5.34702	4.60222	1.05535	Promoter	promoter-TSS (NM_133234)	Bbc3	NM_133234
Sal	chr7	16897552	16897783	232	16897667	9.63	7.4094	5.6206	2.76047	Exon	exon (NM_133234, exon 2 of 4)	Bbc3	NM_133234
Sal	chr7	19955431	19955650	220	19955553	8.35	6.35576	4.94168	1.82586	Exon	exon (NM_001010836, exon 4 of 13)	Ppp1r13l	NM_001010836
Sal	chr7	25217950	25218149	200	25217998	8.99	6.35576	5.28114	1.82586	Exon	exon (NM_199013, exon 3 of 3)	Irgc1	NM_199013
Sal	chr7	26471840	26472137	298	26472006	8.99	5.94877	4.99457	1.56438	Promoter	promoter-TSS (NM_011577)	Tgfb1	NM_011577
Sal	chr7	28272227	28272427	201	28272356	8.35	5.94877	4.67353	1.56438	Intron	CpG	Sertad1	NM_018820
Sal	chr7	31911953	31912162	210	31912043	12.84	10.8016	7.3179	5.84538	Promoter	promoter-TSS (NM_011322)	Scn1b	NM_011322
Sal	chr7	36587757	36588010	254	36587914	8.99	6.35576	5.28114	1.82586	Promoter	non-coding (NR_033567, exon 1 of 3)	Zfp507	NM_177739
Sal	chr7	51661247	51661446	200	51661372	10.27	8.50381	5.96006	3.72412	Intergenic	Intergenic	Aspdh;1700008O03Rik;Fam71e1;Syt3;Clec11a;Emc10;Lrrc4b;Mybpc2;Mir7052;Josd2;Shank1	NM_001205073;NM_001205072;NM_001205071;NM_001205070;NM_016663;NM_027049;NM_001034115;NM_026690;NM_028169;NM_198250;NM_009131;NR_106019;NM_146189;NM_001114116;NM_197991;NM_025368
Sal	chr7	52071715	52071921	207	52071791	8.99	6.35576	5.28114	1.82586	Promoter	promoter-TSS (NM_001171024)	Atf5;Nup62-il4i1;Nup62	NM_053074;NM_001171024;NM_030693
Sal	chr7	52241226	52241428	203	52241261	8.35	6.35576	4.94168	1.82586	Promoter	promoter-TSS (NR_045266)	Gm15545	NR_045266
Sal	chr7	55559969	55560232	264	55560058	7.7	4.98931	4.35249	0.97056	Intergenic	L1Md_T|LINE|L1	Mrgprb8	NM_207539
Sal	chr7	60813285	60813555	271	60813360	7.06	5.34702	4.26276	1.05535	Intergenic	L1Md_T|LINE|L1
Sal	chr7	74904024	74904442	419	74904253	8.99	6.35576	5.28114	1.82586	Exon	exon (NM_183312, exon 1 of 4)	Synm	NM_201639;NM_207663;NM_183312
Sal	chr7	86653760	86653967	208	86653825	7.7	5.34702	4.60222	1.05535	Intron	CpG	AI854517	NR_040313;NR_040311;NR_040314
Sal	chr7	89920032	89920661	630	89920493	37.88	10.934	3.5348	5.96816	Intron	intron (NM_001159672, intron 18 of 19)	Eftud1	NM_001159672;NM_175317
Sal	chr7	94525662	94526024	363	94525908	8.35	6.35576	4.94168	1.82586	Intron	L1Md_T|LINE|L1	Nox4	NM_001285833;NM_001285835;NM_015760
Sal	chr7	98012602	98012858	257	98012666	8.99	5.94877	4.99457	1.56438	Intergenic	L1Md_T|LINE|L1
Sal	chr7	99818574	99818895	322	99818752	12.2	10.8016	6.97844	5.84538	Promoter	promoter-TSS (NM_029078)	Pcf11	NM_029078
Sal	chr7	105326507	105326746	240	105326704	7.7	4.98931	4.35249	0.97056	Exon	promoter-TSS (NM_007602)	Capn5	NM_007602
Sal	chr7	108469763	108469962	200	108469865	8.35	6.35576	4.94168	1.82586	Promoter	promoter-TSS (NM_019990)	Stard10	NM_019990
Sal	chr7	114997935	114998183	249	114998096	10.27	8.50381	5.96006	3.72412	Intergenic	L1Md_Gf|LINE|L1	Olfr469;Cyb5r2;Ovch2;Olfr470;Olfr474;Olfr467;Olfr473;Olfr472	NM_001205227;NM_001005488;NM_146495;NM_146425;NM_146426;NM_177216;NM_172908;NM_146774;NM_146775
Sal	chr7	128535864	128536063	200	128535913	10.27	7.99793	5.63665	3.28556	Exon	5' UTR (NM_001081327, exon 1 of 2)	Hs3st2	NM_001081327
Sal	chr7	133343814	133344013	200	133343901	8.35	6.35576	4.94168	1.82586	Promoter	promoter-TSS (NM_028816)	Xpo6	NM_028816
Sal	chr7	135381682	135381881	200	135381733	8.35	6.35576	4.94168	1.82586	Promoter	promoter-TSS (NM_177001)	9130023H24Rik	NM_177001
Sal	chr7	137977799	137978137	339	137977967	45.59	19.5921	5.17642	14.1815	Intergenic	LSU-rRNA_Hsa|rRNA|rRNA	Tacc2;Btbd16;Plekha1;Mir7061	NM_206856;NM_133942;NR_106028;NM_021314;NM_001081038;NM_001004468
Sal	chr7	144501124	144501331	208	144501223	9.63	7.4094	5.6206	2.76047	Intron	CpG-13682	Ebf3	NM_001113415;NM_001113414;NM_010096
Sal	chr7	146575134	146575333	200	146575228	9.63	7.4094	5.6206	2.76047	Exon	5' UTR (NM_183144, exon 1 of 16)	Inpp5a	NM_001127363;NM_183144
Sal	chr7	147222129	147222362	234	147222256	10.27	8.50381	5.96006	3.72412	Promoter	promoter-TSS (NM_027201)	Tubgcp2;Zfp511	NM_133755;NM_001286011;NM_027201
Sal	chr7	149088062	149088261	200	149088093	8.35	6.35576	4.94168	1.82586	Exon	CpG	Tollip	NM_023764
Sal	chr7	149268240	149268439	200	149268361	7.7	5.34702	4.60222	1.05535	Exon	exon (NM_008748, exon 7 of 7)	Dusp8	NM_008748
Sal	chr8	3754257	3754604	348	3754446	25.68	15.4524	6.67081	10.2156	Intergenic	SSU-rRNA_Hsa|rRNA|rRNA	Mcemp1;Fcer2a;Clec4g;Trappc5;Retn;Rprl3;Cd209a;Cd209e	NM_013517;NM_025701;NM_001253747;NM_022984;NM_001253745;NM_001253743;NM_026985;NM_001253746;NR_024198;NM_130905;NM_029465;NM_001253739;NM_133238;NM_001253737;NM_001204959
Sal	chr8	7281391	7281590	200	7281511	8.99	6.35576	5.28114	1.82586	Intergenic	RMER4A|LTR|ERVK
Sal	chr8	11312512	11312718	207	11312702	7.7	5.34702	4.60222	1.05535	Promoter	promoter-TSS (NM_009932)	Col4a2	NM_009932
Sal	chr8	15519700	15520180	481	15519943	34.67	11.7722	3.9636	6.74611	Intergenic	LSU-rRNA_Hsa|rRNA|rRNA
Sal	chr8	19784678	19785204	527	19784923	23.76	13.7752	6.28351	8.62453	Intergenic	CpG	4930467E23Rik	NM_001039553
Sal	chr8	19892626	19892938	313	19892783	23.76	11.9378	5.38196	6.90132	Intergenic	CpG	Gm15319;2610005L07Rik;6820431F20Rik	NM_001177408;NR_030708;NR_028428
Sal	chr8	19926802	19927030	229	19926867	26.33	9.529	3.90362	4.66959	Intergenic	Intergenic	Gm15319;2610005L07Rik;6820431F20Rik	NM_001177408;NR_030708;NR_028428
Sal	chr8	20019802	20020381	580	20019983	24.4	12.2782	5.29148	7.21974	Promoter	CpG	6820431F20Rik	NR_030708
Sal	chr8	23969847	23970046	200	23969931	7.06	5.34702	4.26276	1.05535	Promoter	promoter-TSS (NM_001081149)	Kat6a	NM_001081149
Sal	chr8	24367209	24367499	291	24367343	8.35	5.94877	4.67353	1.56438	Exon	5' UTR (NM_020585, exon 1 of 5)	Golga7	NM_020585;NM_001042484
Sal	chr8	26127233	26127474	242	26127327	9.63	7.4094	5.6206	2.76047	Promoter	promoter-TSS (NM_027194)	Tm2d2;Adam9	NM_001270996;NM_027194;NM_007404
Sal	chr8	27087033	27087239	207	27087128	8.99	5.94877	4.99457	1.56438	Promoter	promoter-TSS (NM_029884)	Hgsnat	NM_029884
Sal	chr8	27229462	27229661	200	27229525	7.7	4.98931	4.35249	0.97056	Promoter	promoter-TSS (NM_029965)	Rnf170	NM_029965
Sal	chr8	41596991	41597199	209	41597064	10.27	8.50381	5.96006	3.72412	Promoter	promoter-TSS (NM_011135)	Cnot7;Vps37a	NM_033560;NM_001271543;NM_011135
Sal	chr8	56198736	56199563	828	56199387	37.24	17.2254	5.31121	11.9099	Intergenic	Intergenic	Gpm6a	NM_153581;NM_001253754;NM_001253756
Sal	chr8	56201596	56202349	754	56202142	46.23	20.5342	5.29483	15.0919	Intergenic	Intergenic	Gpm6a	NM_153581;NM_001253754;NM_001253756
Sal	chr8	56202461	56202705	245	56202560	35.31	12.2162	3.97314	7.15953	Intergenic	Intergenic	Gpm6a	NM_153581;NM_001253754;NM_001253756
Sal	chr8	56205165	56205573	409	56205409	39.17	16.6619	4.89841	11.372	Intergenic	Intergenic	Gpm6a	NM_153581;NM_001253754;NM_001253756
Sal	chr8	56205659	56206166	508	56205997	53.29	24.1076	5.54008	18.5603	Intergenic	Intergenic	Gpm6a	NM_153581;NM_001253754;NM_001253756
Sal	chr8	56208300	56209042	743	56208755	52.65	25.1721	5.96119	19.5969	Intergenic	Intergenic	Gpm6a	NM_153581;NM_001253754;NM_001253756
Sal	chr8	57977693	57978098	406	57977780	16.69	5.94583	3.53882	1.56438	Intergenic	Intergenic
Sal	chr8	57987789	57988148	360	57987943	15.41	11.1998	6.61692	6.21655	Intergenic	Intergenic
Sal	chr8	57992165	57992378	214	57992201	14.13	9.85287	5.90851	4.97146	Intergenic	Intergenic
Sal	chr8	57997876	57998187	312	57998038	14.13	8.41215	5.04193	3.66483	Intergenic	Intergenic
Sal	chr8	71996613	71996826	214	71996662	16.69	7.66459	4.42353	2.99681	Intergenic	RMER13B|LTR|ERVK	Gm10033	NR_038043;NR_038044
Sal	chr8	72108670	72108905	236	72108749	11.56	7.48577	5.23228	2.83245	Intergenic	CpG	Zfp868;Zfp964	NM_172754;NM_001045553;NM_001177527
Sal	chr8	73222673	73222884	212	73222738	9.63	6.95301	5.31561	2.36347	Exon	5' UTR (NM_010592, exon 1 of 1)	Jund	NM_010592;NM_001286944
Sal	chr8	86132236	86132441	206	86132300	8.99	6.35576	5.28114	1.82586	Exon	exon (NM_018808, exon 1 of 3)	Dnajb1	NM_018808
Sal	chr8	87426964	87427188	225	87427115	8.35	5.94877	4.67353	1.56438	Exon	exon (NM_010635, exon 2 of 3)	Klf1	NM_010635
Sal	chr8	93432512	93432921	410	93432846	8.99	6.35576	5.28114	1.82586	Intron	CpG	Chd9	NM_177224
Sal	chr8	98330889	98331108	220	98330992	9.63	6.95301	5.31561	2.36347	Exon	non-coding (NR_015574, exon 1 of 4)	4930513N10Rik	NR_015574
Sal	chr8	109459524	109459817	294	109459683	8.99	6.35576	5.28114	1.82586	Promoter	promoter-TSS (NM_009229)	Sntb2	NM_009229
Sal	chr8	113669488	113669701	214	113669684	9.63	6.95301	5.31561	2.36347	Promoter	promoter-TSS (NR_040363)	9430091E24Rik	NR_040363;NR_040364
Sal	chr8	114237818	114238026	209	114237857	8.35	6.35576	4.94168	1.82586	Exon	exon (NM_009954, exon 5 of 7)	Bcar1	NM_001198839;NM_009954
Sal	chr8	126064111	126064404	294	126064247	9.63	6.72345	5.16079	2.15927	Intergenic	Intergenic	Afg3l1;Gas8;Def8;Dbndd1	NM_054046;NM_001253783;NM_001253784;NR_028260;NM_001170976;NM_001170975;NM_001281803;NM_018855;NM_028146;NM_054070
Sal	chr8	126072984	126073190	207	126073114	10.92	7.66189	5.72855	2.99681	Intergenic	Intergenic	Afg3l1;Gas8;Def8;Dbndd1	NM_054046;NM_001253783;NM_001253784;NR_028260;NM_001170976;NM_001170975;NM_001281803;NM_018855;NM_028146;NM_054070
Sal	chr8	126074823	126075186	364	126074923	8.99	5.94877	4.99457	1.56438	Intergenic	Intergenic	Afg3l1;Gas8;Def8;Dbndd1	NM_054046;NM_001253783;NM_001253784;NR_028260;NM_001170976;NM_001170975;NM_001281803;NM_018855;NM_028146;NM_054070
Sal	chr8	126076426	126076731	306	126076623	8.99	5.31347	4.54052	1.05535	Intergenic	Intergenic	Afg3l1;Gas8;Def8;Dbndd1	NM_054046;NM_001253783;NM_001253784;NR_028260;NM_001170976;NM_001170975;NM_001281803;NM_018855;NM_028146;NM_054070
Sal	chr8	126084949	126085400	452	126085100	8.99	5.94877	4.99457	1.56438	Intergenic	Intergenic	Afg3l1;Gas8;Def8;Dbndd1;Rhou	NM_054046;NM_001253783;NM_133955;NM_001253784;NR_028260;NM_001170976;NM_001170975;NM_001281803;NM_018855;NM_028146;NM_054070
Sal	chr8	126086726	126087136	411	126087000	10.27	8.46171	5.93332	3.70646	Intergenic	Intergenic	Afg3l1;Gas8;Def8;Dbndd1;Rhou	NM_054046;NM_001253783;NM_133955;NM_001253784;NR_028260;NM_001170976;NM_001170975;NM_001281803;NM_018855;NM_028146;NM_054070
Sal	chr8	126096778	126097023	246	126096971	7.7	4.98931	4.35249	0.97056	Intergenic	Intergenic	Afg3l1;Gas8;Dbndd1;Rhou	NM_133955;NR_028260;NM_001170976;NM_001170975;NM_018855;NM_028146;NM_054070
Sal	chr8	126105101	126105347	247	126105187	10.27	8.50381	5.96006	3.72412	Intergenic	(CTCG)n|Simple_repeat|Simple_repeat	Afg3l1;Gas8;Dbndd1;Rhou	NM_133955;NR_028260;NM_001170976;NM_001170975;NM_018855;NM_028146;NM_054070
Sal	chr8	126125586	126125793	208	126125639	9.63	6.23946	4.83237	1.82586	Intergenic	Intergenic	Afg3l1;Gas8;Dbndd1;Rhou	NM_133955;NR_028260;NM_001170976;NM_001170975;NM_018855;NM_028146;NM_054070
Sal	chr8	126129001	126129337	337	126129120	7.7	4.8683	4.26715	0.95497	Intergenic	Intergenic	Gas8;Dbndd1;Rhou	NM_018855;NM_001170976;NM_028146;NM_001170975;NM_133955
Sal	chr8	126130628	126130827	200	126130722	8.99	6.35576	5.28114	1.82586	Intergenic	Intergenic	Gas8;Dbndd1;Rhou	NM_018855;NM_001170976;NM_028146;NM_001170975;NM_133955
Sal	chr8	126134006	126134295	290	126134153	14.77	12.5229	7.88394	7.44204	Intergenic	Intergenic	Gas8;Dbndd1;Rhou	NM_018855;NM_001170976;NM_028146;NM_001170975;NM_133955
Sal	chr8	126137617	126137874	258	126137745	8.35	5.94877	4.67353	1.56438	Intergenic	Intergenic	Gas8;Dbndd1;Rhou	NM_018855;NM_001170976;NM_028146;NM_001170975;NM_133955
Sal	chr8	126139181	126139491	311	126139308	8.35	5.94877	4.67353	1.56438	Intergenic	Intergenic	Gas8;Dbndd1;Rhou	NM_018855;NM_001170976;NM_028146;NM_001170975;NM_133955
Sal	chr8	126140877	126141430	554	126141371	12.2	10.1966	6.59977	5.2862	Intergenic	Intergenic	Gas8;Rhou	NM_018855;NM_133955
Sal	chr8	126142640	126143075	436	126142738	10.27	7.99793	5.63665	3.28556	Intergenic	Intergenic	Gas8;Rhou	NM_018855;NM_133955
Sal	chr8	126143219	126143520	302	126143402	17.98	11.2084	6.32609	6.22092	Intergenic	Intergenic	Gas8;Rhou	NM_018855;NM_133955
Sal	chr8	126144348	126144599	252	126144547	7.7	5.11588	4.44131	1.05535	Intergenic	Intergenic	Gas8;Rhou	NM_018855;NM_133955
Sal	chr8	126145954	126146363	410	126146175	15.41	12.5432	7.45907	7.46152	Intergenic	Intergenic	Gas8;Rhou	NM_018855;NM_133955
Sal	chr9	3258835	3259047	213	3258869	22.47	8.40735	3.91214	3.66431	Intergenic	LSU-rRNA_Hsa|rRNA|rRNA	4930433N12Rik;Alkbh8	NR_027988;NM_026303
Sal	chr9	26214782	26215166	385	26215042	10.92	8.50381	6.29952	3.72412	Intergenic	L1Md_T|LINE|L1
Sal	chr9	36376130	36376329	200	36376285	8.99	6.35576	5.28114	1.82586	Intergenic	L1Md_T|LINE|L1	Gm17689;Gm9513;Gm5615;A630095E13Rik	NM_001033325;NM_001128510;NM_001033783;NM_001167584
Sal	chr9	36604468	36604692	225	36604603	11.56	9.63551	6.63898	4.76512	Promoter	promoter-TSS (NM_007915)	Ei24	NM_007915
Sal	chr9	51976487	51976722	236	51976583	8.99	5.94877	4.99457	1.56438	Promoter	promoter-TSS (NM_001162921)	Zc3h12c	NM_001162921
Sal	chr9	54134226	54134432	207	54134307	10.27	8.50381	5.96006	3.72412	Promoter	promoter-TSS (NM_177350)	Gldn	NM_177350
Sal	chr9	54546937	54547159	223	54546992	9.63	6.95301	5.31561	2.36347	Promoter	promoter-TSS (NM_021422)	Dnaja4	NM_021422
Sal	chr9	54711682	54711898	217	54711779	7.7	5.34702	4.60222	1.05535	Exon	CpG	Ireb2	NM_022655
Sal	chr9	56071316	56071852	537	56071623	81.54	67.506	13.7574	60.6053	Intron	LSU-rRNA_Hsa|rRNA|rRNA	Peak1	NM_172924
Sal	chr9	57493214	57493434	221	57493379	9.63	7.4094	5.6206	2.76047	Promoter	promoter-TSS (NM_007783)	Csk	NM_007783
Sal	chr9	58336489	58336693	205	58336621	8.35	6.35576	4.94168	1.82586	Exon	5' UTR (NM_176921, exon 1 of 3)	6030419C18Rik	NM_176921
Sal	chr9	58670577	58670817	241	58670720	8.99	5.94877	4.99457	1.56438	Promoter	promoter-TSS (NM_001081192)	Hcn4	NM_001081192
Sal	chr9	58671139	58671397	259	58671211	8.99	5.94877	4.99457	1.56438	Promoter	promoter-TSS (NM_001081192)	Hcn4	NM_001081192
Sal	chr9	59425967	59426198	232	59426058	9.63	7.4094	5.6206	2.76047	Promoter	promoter-TSS (NM_175235)	Celf6	NM_175235
Sal	chr9	61970173	61970372	200	61970278	8.99	6.35576	5.28114	1.82586	Exon	TTS (NR_039595)	Mir5133	NR_039595
Sal	chr9	65239163	65239396	234	65239298	11.56	9.08008	6.27873	4.2618	Exon	exon (NM_028974, exon 1 of 1)	Kbtbd13	NM_028974
Sal	chr9	67678635	67678834	200	67678718	8.99	5.94877	4.99457	1.56438	Exon	exon (NM_001163143, exon 2 of 2)	C2cd4a	NM_001163143
Sal	chr9	85792859	85793058	200	85792901	8.99	6.35576	5.28114	1.82586	Intergenic	L1Md_T|LINE|L1	Tpbg	NM_001164792;NM_011627
Sal	chr9	87625146	87625353	208	87625236	8.35	5.31347	4.24866	1.05535	Intron	CpG	Tbx18	NM_023814
Sal	chr9	96619982	96620191	210	96620074	9.63	7.4094	5.6206	2.76047	Intron	CpG	Zbtb38	NM_175537
Sal	chr9	101329900	101330144	245	101329997	9.63	7.4094	5.6206	2.76047	Intergenic	L1Md_T|LINE|L1	LOC102633035	NR_110509
Sal	chr9	105721617	105721870	254	105721693	17.98	16.2172	9.48914	10.9434	Intron	LSU-rRNA_Hsa|rRNA|rRNA	Col6a6	NM_001102607
Sal	chr9	106073133	106073442	310	106073296	8.99	5.94877	4.99457	1.56438	Promoter	promoter-TSS (NM_029896)	Wdr82	NM_029896
Sal	chr9	114471423	114471622	200	114471523	7.7	5.34702	4.60222	1.05535	Exon	exon (NM_001042503, exon 1 of 4)	Trim71	NM_001042503
Sal	chr9	118835271	118835533	263	118835454	7.7	5.34702	4.60222	1.05535	Promoter	promoter-TSS (NM_133710)	Ctdspl	NM_133710
Sal	chr9	120448848	120449078	231	120448938	10.27	8.50381	5.96006	3.72412	Promoter	promoter-TSS (NM_178676)	Entpd3	NM_178676
Sal	chr9	121838569	121839894	1326	121838840	13.48	11.3449	7.24185	6.34043	Intergenic	(CAGG)n|Simple_repeat|Simple_repeat	Fam198a;Cyp8b1;Pomgnt2;Higd1a;Ackr2;Ccdc13;1700048O20Rik	NM_010012;NM_021609;NM_028384;NM_153540;NM_019814;NM_001276719;NM_001289558;NR_033553;NM_001289559;NM_177743;NM_001199927;NM_001289560
Sal	chr9	121840580	121840916	337	121840749	9.63	7.4094	5.6206	2.76047	Intergenic	(CAGG)n|Simple_repeat|Simple_repeat	Fam198a;Cyp8b1;Pomgnt2;Higd1a;Ackr2;Ccdc13;1700048O20Rik	NM_010012;NM_021609;NM_028384;NM_153540;NM_019814;NM_001276719;NM_001289558;NR_033553;NM_001289559;NM_177743;NM_001199927;NM_001289560
Sal	chr9	122260915	122261122	208	122261007	8.99	5.94877	4.99457	1.56438	Exon	CpG	Abhd5	NM_026179
Sal	chr9	123370921	123371145	225	123371115	35.31	8.70635	3.02621	3.9182	Exon	3' UTR (NM_153168, exon 21 of 21)	Lars2	NM_153168
Sal	chrX	18769959	18770170	212	18770014	9.63	7.4094	5.6206	2.76047	Intergenic	L1Md_T|LINE|L1	Mir222;Mir221	NR_029807;NR_029806
Sal	chrX	22458320	22458582	263	22458483	8.99	6.35576	5.28114	1.82586	Intergenic	L1Md_T|LINE|L1
Sal	chrX	45219595	45219794	200	45219703	9.63	7.4094	5.6206	2.76047	Intron	L1Md_T|LINE|L1	Smarca1	NM_053123;NM_001290708
Sal	chrX	46705372	46705571	200	46705426	8.35	6.35576	4.94168	1.82586	Intergenic	L1Md_T|LINE|L1	Enox2	NM_001271447;NM_145951;NM_001271450;NM_001271451;NM_001271449;NM_001271448
Sal	chrX	47436774	47437031	258	47436856	8.99	6.35576	5.28114	1.82586	Intergenic	L1Md_T|LINE|L1	Olfr1323	NM_146390
Sal	chrX	50265511	50265716	206	50265614	10.27	8.50381	5.96006	3.72412	Exon	CpG	Phf6	NM_027642;NM_001290546
Sal	chrX	58518543	58518742	200	58518614	8.35	6.35576	4.94168	1.82586	Intergenic	L1Md_T|LINE|L1	Cdr1;C030023E24Rik	NM_001166658;NR_033502
Sal	chrX	63746797	63747009	213	63746912	8.35	6.35576	4.94168	1.82586	Intergenic	L1Md_T|LINE|L1
Sal	chrX	67190716	67190915	200	67190836	8.35	6.35576	4.94168	1.82586	Intron	L1Md_T|LINE|L1	1700111N16Rik	NR_033213
Sal	chrX	91367690	91367900	211	91367882	8.35	6.35576	4.94168	1.82586	Intron	CpG	Zfx	NM_011768;NM_001044386
Sal	chrX	96412136	96412392	257	96412322	8.35	6.35576	4.94168	1.82586	Intergenic	CpG	Efnb1	NM_010110
Sal	chrX	107612854	107613053	200	107612993	8.99	5.94877	4.99457	1.56438	Intergenic	L1Md_T|LINE|L1	Gm7134	NR_033597
Sal	chrX	114201402	114201643	242	114201464	8.35	6.35576	4.94168	1.82586	Intergenic	L1Md_F|LINE|L1	Gm14920	NM_001102665
Sal	chrX	123150186	123150390	205	123150219	8.99	6.35576	5.28114	1.82586	Intergenic	L1Md_T|LINE|L1
Sal	chrX	129667225	129667424	200	129667266	8.99	6.35576	5.28114	1.82586	Intergenic	L1Md_T|LINE|L1
Sal	chrX	139577637	139577841	205	139577714	7.06	4.98931	4.03145	0.97056	Intergenic	L1Md_F2|LINE|L1	Rgag1	NM_001040434
Sal	chrX	161053790	161054074	285	161053956	9.63	7.4094	5.6206	2.76047	Intergenic	L1Md_T|LINE|L1	Asb9	NM_027027
Sal	chrX	162264235	162264450	216	162264316	7.7	4.98931	4.35249	0.97056	Intergenic	Intergenic
Sal	chrX	166424467	166424689	223	166424529	23.11	6.63001	3.09166	2.07502	Intron	intron (NM_010797, intron 8 of 9)	Mid1	NM_001290505;NM_001290504;NM_001290506;NM_001290512;NM_010797
Sal	chrX	166424784	166425128	345	166424966	24.4	9.79599	4.23318	4.91841	Intron	CpG	Mid1	NM_001290505;NM_001290504;NM_001290506;NM_001290512;NM_010797
Sal	chrX	166426801	166427201	401	166427038	32.75	8.76901	3.24482	3.97223	Exon	exon (NM_183151, exon 10 of 10)	Mid1	NM_001290505;NM_001290504;NM_001290506;NM_001290512;NM_010797
Sal	chrX	166429123	166429496	374	166429300	45.59	22.5333	6.03469	17.031	Intergenic	TTS (NM_183151)	G530011O06Rik;Mid1	NR_029457;NM_010797;NM_001290505;NM_001290504;NM_001290506;NM_001290512
Sal	chrX	166430591	166430797	207	166430628	39.17	7.96785	2.6778	3.28037	Intergenic	Intergenic	G530011O06Rik;Mid1	NR_029457;NM_010797;NM_001290505;NM_001290504;NM_001290506;NM_001290512
Sal	chrX	166431885	166432250	366	166431948	28.89	9.53247	3.79361	4.67288	Intergenic	CpG	G530011O06Rik;Mid1	NR_029457;NM_010797;NM_001290505;NM_001290504;NM_001290506;NM_001290512
Sal	chrX	166434751	166435240	490	166435030	37.88	12.8953	4.06724	7.79163	Intergenic	CpG	G530011O06Rik;Mid1	NR_029457;NM_010797;NM_001290505;NM_001290504;NM_001290506;NM_001290512
Sal	chrX	166435301	166436403	1103	166436015	43.66	16.4215	4.51127	11.138	Intergenic	CpG	G530011O06Rik;Mid1	NR_029457;NM_010797;NM_001290505;NM_001290504;NM_001290506;NM_001290512
Sal	chrX	166439123	166439557	435	166439503	43.66	14.8998	4.12007	9.69973	Intergenic	Intergenic	G530011O06Rik;Mid1	NR_029457;NM_010797;NM_001290505;NM_001290504;NM_001290506;NM_001290512
Sal	chrX	166440692	166440997	306	166440847	62.28	26.2618	5.24726	20.663	Intergenic	Intergenic	G530011O06Rik;Mid1	NR_029457;NM_010797;NM_001290505;NM_001290504;NM_001290506;NM_001290512
Sal	chrX	166443091	166443506	416	166443319	68.06	21.9855	4.06239	16.4967	Intergenic	Intergenic	G530011O06Rik;Mid1	NR_029457;NM_010797;NM_001290505;NM_001290504;NM_001290506;NM_001290512
Sal	chrX	166446858	166447064	207	166446876	48.16	12.5625	3.27707	7.48032	Intergenic	Intergenic	G530011O06Rik;Mid1	NR_029457;NM_010797;NM_001290505;NM_001290504;NM_001290506;NM_001290512
Sal	chr1	61685453	61685804	352	61685617	9	7.61241	5.41306	2.57739	Exon	5' UTR (NM_001081050, exon 1 of 23)	Pard3b	NM_001081050
Sal	chr1	64783987	64784187	201	64784115	9	7.61241	5.41306	2.57739	Exon	5' UTR (NM_022721, exon 1 of 2)	Fzd5	NM_022721;NM_001042659
Sal	chr1	120944533	120944732	200	120944594	9	7.61241	5.41306	2.57739	Intron	intron (NM_001081125, intron 1 of 13)	Gli2	NM_001081125
Sal	chr1	172995142	172995345	204	172995248	10	7.46398	5.16339	2.46648	Promoter	CpG	Mir6546	NR_106103
Sal	chr10	11211777	11212131	355	11211948	29	14.8084	5.49246	9.14281	Intergenic	LSU-rRNA_Hsa|rRNA|rRNA	Epm2a	NM_010146
Sal	chr10	57694732	57695016	285	57694915	18	6.79294	3.57593	1.88526	Exon	exon (NM_001081954, exon 1 of 1)	Dux	NM_001081954
Sal	chr10	126727445	126727655	211	126727569	13	9.12756	5.62849	3.87181	Promoter	promoter-TSS (NM_007837)	Ddit3;Mbd6	NM_007837;NM_001290183;NM_033072
Sal	chr11	3035361	3035773	413	3035644	36	7.68847	2.71213	2.64441	Exon	intron (NM_030207, intron 26 of 32)	Sfi1	NM_030207
Sal	chr11	3093127	3093541	415	3093314	52	12.5159	3.10067	6.95783	Promoter	CpG	Sfi1	NM_030207
Sal	chr11	108872897	108873321	425	108873150	100	37.0224	4.79146	30.7285	Intergenic	LSU-rRNA_Hsa|rRNA|rRNA	Axin2	NM_015732
Sal	chr12	47451871	47452070	200	47451964	10	8.72868	5.95437	3.52143	Intergenic	(CA)n|Simple_repeat|Simple_repeat
Sal	chr12	75197174	75197373	200	75197247	7	5.5064	4.33045	0.82363	Intron	MLT1D|LTR|MaLR	Syt16	NM_172804
Sal	chr12	100883213	100883547	335	100883387	23	16.3571	7.428	10.6425	Intergenic	LSU-rRNA_Hsa|rRNA|rRNA	Efcab11;1700064M15Rik	NM_030172;NR_045288
Sal	chr13	9833552	9833885	334	9833711	30	15.6525	5.67554	9.95855	Intergenic	L1Md_T|LINE|L1	Chrm3;Zmynd11	NM_033269;NM_001199141;NM_144516
Sal	chr13	40536841	40537040	200	40536940	10	8.72868	5.95437	3.52143	Intergenic	Intergenic
Sal	chr13	44964803	44965196	394	44964997	29	7.6371	3.02295	2.59895	Intron	LSU-rRNA_Hsa|rRNA|rRNA	Jarid2	NM_001205044;NM_021878;NM_001205043
Sal	chr13	44965282	44965533	252	44965344	22	10.8367	4.87457	5.40449	Intron	LSU-rRNA_Hsa|rRNA|rRNA	Jarid2	NM_001205044;NM_021878;NM_001205043
Sal	chr14	58508681	58508880	200	58508815	9	7.61241	5.41306	2.57739	Intron	CpG	Zdhhc20	NM_029492
Sal	chr14	104736172	104736374	203	104736212	12	11.0703	7.03698	5.61012	Intergenic	(CGGAA)n|Simple_repeat|Simple_repeat
Sal	chr15	74917103	74917319	217	74917232	182	13.5789	1.83168	7.96578	Intergenic	Intergenic	Ly6c1;Ly6a;Ly6c2	NM_010741;NM_001271416;NM_001271417;NM_001271418;NM_001271419;NM_001252055;NM_001252056;NM_001252057;NM_001271446;NM_001252058;NM_001099217;NM_010738
Sal	chr15	81524341	81524540	200	81524383	8	6.53693	4.87176	1.66072	Exon	exon (NM_001164320, exon 3 of 6)	Chadl	NM_001164320
Sal	chr15	86025069	86025367	299	86025237	16	6.37093	3.60295	1.57546	Intergenic	LSU-rRNA_Hsa|rRNA|rRNA	Tbc1d22a;Cerk;Gramd4	NM_145476;NM_001205353;NM_145475;NM_172611
Sal	chr15	91737441	91737744	304	91737634	15	8.65293	4.952	3.46781	Exon	exon (NM_207243, exon 33 of 44)	Muc19	NM_207243
Sal	chr15	91738842	91739335	494	91739014	15	8.65293	4.952	3.46781	Exon	exon (NM_207243, exon 34 of 44)	Muc19	NM_207243
Sal	chr16	11143999	11144458	460	11144209	127	65.1148	7.07008	56.8855	Intron	LSU-rRNA_Hsa|rRNA|rRNA	Zc3h7a	NR_027502;NM_145931
Sal	chr16	44173446	44173645	200	44173479	7	5.5064	4.33045	0.82363	Promoter	promoter-TSS (NM_001029889)	Gm608	NM_001029889
Sal	chr16	57391454	57391918	465	57391740	108	27.487	3.46135	21.4943	Intron	LSU-rRNA_Hsa|rRNA|rRNA	Filip1l;Cmss1	NM_001040397;NM_025599
Sal	chr17	4626082	4626621	540	4626468	11	9.88227	6.49568	4.54636	Intergenic	(CATTC)n|Simple_repeat|Simple_repeat
Sal	chr17	13743930	13744146	217	13743960	115	9.61596	1.87154	4.31021	Intron	(CTGTG)n|Simple_repeat|Simple_repeat	2700054A10Rik	NR_045436;NR_045437
Sal	chr17	13745497	13746047	551	13745887	143	15.283	2.09686	9.60316	Intron	(CTGTG)n|Simple_repeat|Simple_repeat	2700054A10Rik	NR_045436;NR_045437
Sal	chr17	32421282	32421488	207	32421408	9	7.61241	5.41306	2.57739	Promoter	promoter-TSS (NM_020508)	Brd4	NM_001286630;NM_198094;NM_020508
Sal	chr17	34070808	34071087	280	34070919	9	7.61241	5.41306	2.57739	Exon	(TG)n|Simple_repeat|Simple_repeat	Rgl2	NM_009059
Sal	chr17	35576198	35576442	245	35576374	8	6.47302	4.8318	1.66072	Exon	CpG	H2-Q7;H2-Q9	NM_001201460;NM_001198560;NM_010394;NM_001198561
Sal	chr17	36368086	36368676	591	36368394	69	33.3056	6.13421	27.1634	Intergenic	CpG	Trim39;Rpp21;H2-T3;Gm6623;H2-M10.1;H2-M10.2;Gm8909;2410017I17Rik	NM_178281;NR_033619;NM_024468;NM_026308;NM_008208;NM_001081032;NM_177923;NM_013544;NR_033517
Sal	chr17	39979909	39983360	3452	39982677	220	55.5194	3.5656	48.1371	Promoter	non-coding (NR_046233, exon 1 of 1)	Rn45s	NR_046233
Sal	chr17	39983434	39984304	871	39983615	127	33.411	3.58995	27.2623	Exon	non-coding (NR_046233, exon 1 of 1)	Rn45s	NR_046233
Sal	chr17	39984383	39985856	1474	39985558	202	43.5424	3.1614	36.9794	Exon	non-coding (NR_046233, exon 1 of 1)	Rn45s	NR_046233
Sal	chr17	66300250	66300506	257	66300351	7	5.5064	4.33045	0.82363	Exon	CpG	Twsg1	NM_023053
Sal	chr17	67703520	67703719	200	67703597	7	5.5064	4.33045	0.82363	Exon	5' UTR (NM_008984, exon 1 of 31)	Ptprm	NM_008984
Sal	chr2	5300343	5300549	207	5300369	29	11.6815	4.31693	6.17427	Intron	intron (NM_177343, intron 3 of 10)	Camk1d	NM_001290376;NM_177343;NM_001290374;NM_001290375
Sal	chr2	20821648	20821971	324	20821730	13	6.96115	4.333	2.03004	Intron	LSU-rRNA_Hsa|rRNA|rRNA	Arhgap21	NM_001081364;NM_001128084
Sal	chr2	46137459	46137743	285	46137562	9	7.61241	5.41306	2.57739	Intergenic	(CCTCG)n|Simple_repeat|Simple_repeat
Sal	chr2	144993286	144993485	200	144993302	8	6.53693	4.87176	1.66072	Intergenic	CpG	Mir6240;Slc24a3	NR_105748;NM_053195
Sal	chr2	160557223	160557422	200	160557289	7	5.5064	4.33045	0.82363	Intron	CpG	Plcg1	NM_021280
Sal	chr4	43888374	43888573	200	43888444	9	7.61241	5.41306	2.57739	Promoter	promoter-TSS (NM_016678)	Reck	NM_016678
Sal	chr4	61232466	61232721	256	61232653	11	9.47141	6.243	4.18518	Intergenic	Intergenic	Mup16;Mup17;LOC100048884	NM_001199333;NM_001199936;NM_001200006
Sal	chr4	83199262	83199462	201	83199368	8	5.80711	4.4093	1.08642	Intron	(CA)n|Simple_repeat|Simple_repeat	Ccdc171	NM_001081012
Sal	chr4	118220821	118221113	293	118220857	71	7.62817	2.01096	2.59156	Promoter	G-rich|Low_complexity|Low_complexity	Tmem125	NM_172383
Sal	chr4	122132365	122132717	353	122132551	33	10.874	3.70354	5.43907	Intergenic	GC_rich|Low_complexity|Low_complexity
Sal	chr4	145426794	145427097	304	145426953	12	6.84756	4.43149	1.93224	Promoter	promoter-TSS (NR_033612)	Gm13238	NR_033612
Sal	chr5	5749137	5749336	200	5749196	9	7.61241	5.41306	2.57739	Promoter	promoter-TSS (NM_027399)	Steap1	NM_027399
Sal	chr5	9161378	9161577	200	9161434	10	8.72868	5.95437	3.52143	Intron	CpG	Dmtf1	NM_001110327;NM_011806
Sal	chr5	115372467	115372674	208	115372500	43	7.92926	2.53445	2.8468	Promoter	promoter-TSS (NM_145209)	Oasl1	NM_145209
Sal	chr5	147072446	147073052	607	147072756	76	15.3013	2.84884	9.62082	Intron	LSU-rRNA_Hsa|rRNA|rRNA	Cdk8	NM_153599
Sal	chr6	3150765	3151402	638	3151077	54	16.8333	3.82313	11.1065	Intergenic	SSU-rRNA_Hsa|rRNA|rRNA	Gm8579	NR_036696
Sal	chr6	90938114	90938376	263	90938265	11	9.88227	6.49568	4.54636	Intergenic	CpG	Nup210	NM_018815
Sal	chr7	88599194	88599393	200	88599275	8	6.53693	4.87176	1.66072	Intron	CpG	Cpeb1	NM_001252525;NM_001252526;NM_007755
Sal	chr7	137977800	137978067	268	137977975	32	13.8819	4.74863	8.25732	Intergenic	LSU-rRNA_Hsa|rRNA|rRNA	Tacc2;Btbd16;Plekha1;Mir7061	NM_206856;NM_133942;NR_106028;NM_021314;NM_001081038;NM_001004468
Sal	chr7	139083361	139083591	231	139083521	10	8.72868	5.95437	3.52143	Intergenic	(CA)n|Simple_repeat|Simple_repeat	Gpr26	NM_173410
Sal	chr7	149281136	149281344	209	149281167	11	9.88227	6.49568	4.54636	Promoter	promoter-TSS (NM_008748)	Dusp8	NM_008748
Sal	chr8	19759974	19760200	227	19760127	28	7.89238	3.15891	2.81766	Intergenic	Intergenic	4930467E23Rik	NM_001039553
Sal	chr9	3037770	3038162	393	3038123	371	9.52298	1.39983	4.23165	Intergenic	TTS (NR_039546)	Mir101c	NR_039546
Sal	chr9	19379886	19380097	212	19379935	9	7.61241	5.41306	2.57739	Intergenic	L1_Mur2|LINE|L1	Zfp317;Olfr856-ps1;Olfr855;Olfr854;Olfr853;Olfr851;Olfr850	NM_146524;NM_146523;NM_146522;NM_146906;NM_146905;NM_172918;NR_033621
Sal	chr9	56071331	56071692	362	56071618	55	20.9438	4.60713	15.0965	Intron	LSU-rRNA_Hsa|rRNA|rRNA	Peak1	NM_172924
Sal	chr9	105721521	105721862	342	105721695	17	17.4492	9.74352	11.7003	Intron	LSU-rRNA_Hsa|rRNA|rRNA	Col6a6	NM_001102607
Sal	chr9	121839807	121840006	200	121839975	9	7.61241	5.41306	2.57739	Intergenic	(CAGG)n|Simple_repeat|Simple_repeat	Fam198a;Cyp8b1;Pomgnt2;Higd1a;Ackr2;Ccdc13;1700048O20Rik	NM_010012;NM_021609;NM_028384;NM_153540;NM_019814;NM_001276719;NM_001289558;NR_033553;NM_001289559;NM_177743;NM_001199927;NM_001289560
Sal	chr1	104524694	104525013	320	104524854	16.32	14.9606	8.66089	9.23367	Intergenic	LSU-rRNA_Hsa|rRNA|rRNA
Sal	chr1	124253626	124253956	331	124253789	16.32	16.3938	9.54278	10.5895	Intergenic	LSU-rRNA_Hsa|rRNA|rRNA
Sal	chr1	192726714	192726941	228	192726714	9.6	4.33257	3.53368	0	Intron	intron (NM_178775, intron 2 of 14)	Rps6kc1	NM_178775
Sal	chr1	197067756	197068114	359	197067933	47.05	8.46205	2.52869	3.21774	Intergenic	CpG	Cr2	NM_007758
Sal	chr10	52248576	52248902	327	52248707	12.96	9.24741	6.3461	3.93322	Intergenic	Intergenic	Zfa-ps;Nus1	NM_030250;NR_037920
Sal	chr10	52249407	52249836	430	52249600	11.52	10.0714	6.89811	4.68459	Intergenic	Intergenic	Zfa-ps;Nus1	NM_030250;NR_037920
Sal	chr10	57686580	57686961	382	57686737	24.96	11.8043	5.19254	6.28817	Intergenic	Intergenic	Dux;Gm4981;Lims1;Gcc2	NM_027375;NM_026148;NM_001081954;NM_001034869
Sal	chr10	57687159	57688055	897	57688015	24	8.23007	3.5718	3.01417	Intergenic	Intergenic	Dux;Gm4981;Lims1;Gcc2	NM_027375;NM_026148;NM_001081954;NM_001034869
Sal	chr10	57694081	57694528	448	57694504	18.24	7.28745	3.8484	2.18052	Exon	exon (NM_001081954, exon 1 of 1)	Dux	NM_001081954
Sal	chr10	57694606	57695927	1322	57694786	22.56	11.1109	5.12227	5.64685	Promoter	exon (NM_001081954, exon 1 of 1)	Dux	NM_001081954
Sal	chr10	80640722	80641045	324	80640893	16.32	5.94583	3.46435	1.00134	Promoter	promoter-TSS (NR_028549)	Snord37;Dapk3	NM_001190474;NM_001190473;NR_028549
Sal	chr11	3026119	3026339	221	3026252	16.32	5.63946	3.31835	0.7521	Intron	intron (NR_003518, intron 2 of 6)	Pisd-ps3;Pisd-ps1	NR_003517;NR_003518
Sal	chr11	3027014	3027793	780	3027504	41.28	23.2781	6.82008	16.9646	Exon	intron (NR_003518, intron 2 of 6)	Pisd-ps3;Pisd-ps1	NR_003517;NR_003518
Sal	chr11	3027856	3028140	285	3027957	25.44	10.8936	4.5591	5.4431	Intron	intron (NR_003518, intron 3 of 6)	Pisd-ps3;Pisd-ps1	NR_003517;NR_003518
Sal	chr11	3028309	3028659	351	3028489	27.36	12.5439	4.94129	6.97776	Intron	intron (NR_003518, intron 3 of 6)	Pisd-ps3;Pisd-ps1	NR_003517;NR_003518
Sal	chr11	3029130	3029535	406	3029310	25.92	9.51696	4.09161	4.1742	Exon	intron (NR_003518, intron 4 of 6)	Pisd-ps3;Pisd-ps1	NR_003517;NR_003518
Sal	chr11	3029817	3030086	270	3029993	26.4	9.37667	3.85956	4.05067	Exon	intron (NR_003518, intron 6 of 6)	Pisd-ps3;Pisd-ps1	NR_003517;NR_003518
Sal	chr11	3030785	3031176	392	3030993	36.96	9.23779	3.16367	3.92741	Exon	TTS (NM_030207)	Pisd-ps3;Pisd-ps1	NR_003517;NR_003518
Sal	chr11	3032046	3033386	1341	3032192	37.44	12.253	3.84441	6.70479	Exon	TTS (NR_003517)	Sfi1	NM_030207
Sal	chr11	3033498	3033753	256	3033674	27.84	4.76334	2.36418	0.0251	Intron	intron (NM_030207, intron 29 of 32)	Sfi1	NM_030207
Sal	chr11	3034773	3035850	1078	3035634	42.72	15.1365	4.26166	9.39987	Exon	exon (NM_030207, exon 27 of 33)	Sfi1	NM_030207
Sal	chr11	3036567	3037138	572	3036909	36.48	11.1969	3.63217	5.72553	Exon	intron (NM_030207, intron 23 of 32)	Sfi1	NM_030207
Sal	chr11	3037216	3037489	274	3037392	29.28	7.17715	2.91746	2.08529	Intron	intron (NM_030207, intron 22 of 32)	Sfi1	NM_030207
Sal	chr11	3042401	3042732	332	3042646	36.96	6.33013	2.4652	1.3451	Exon	intron (NM_030207, intron 20 of 32)	Sfi1	NM_030207
Sal	chr11	3043067	3043335	269	3043210	35.52	6.77421	2.5721	1.7248	Exon	intron (NM_030207, intron 20 of 32)	Sfi1	NM_030207
Sal	chr11	3043554	3043803	250	3043736	38.4	6.08011	2.31789	1.12275	Exon	intron (NM_030207, intron 19 of 32)	Sfi1	NM_030207
Sal	chr11	3044233	3045240	1008	3044763	34.08	7.28109	2.69875	2.17886	Exon	intron (NM_030207, intron 17 of 32)	Sfi1	NM_030207
Sal	chr11	3045986	3046346	361	3046179	46.57	12.3399	3.34965	6.7858	Exon	exon (NM_030207, exon 15 of 33)	Sfi1	NM_030207
Sal	chr11	3049781	3050397	617	3049888	38.88	9.96138	3.23211	4.58502	Intron	intron (NM_030207, intron 14 of 32)	Sfi1	NM_030207
Sal	chr11	3068682	3069068	387	3068802	60.49	11.9924	2.79484	6.46384	Intron	intron (NM_030207, intron 7 of 32)	Sfi1	NM_030207
Sal	chr11	3092999	3093693	695	3093187	63.85	18.8664	3.81453	12.8693	Promoter	CpG	Sfi1	NM_030207
Sal	chr11	88943151	88943358	208	88943195	38.4	11.5287	3.5822	6.03067	Intron	(CTGTG)n|Simple_repeat|Simple_repeat	Gm525	NM_001033266
Sal	chr11	108872884	108873415	532	108873151	82.57	31.5114	4.91582	24.4415	Intergenic	LSU-rRNA_Hsa|rRNA|rRNA	Axin2	NM_015732
Sal	chr12	79451809	79452160	352	79451966	27.36	12.0029	4.72716	6.46967	Intron	LSU-rRNA_Hsa|rRNA|rRNA	Gphn	NM_145965;NM_172952
Sal	chr13	9833486	9833847	362	9833674	20.16	7.09102	3.52703	2.00273	Intergenic	L1Md_T|LINE|L1	Chrm3;Zmynd11	NM_033269;NM_001199141;NM_144516
Sal	chr13	44964977	44965390	414	44965000	29.28	6.60033	2.75302	1.58292	Intron	LSU-rRNA_Hsa|rRNA|rRNA	Jarid2	NM_001205044;NM_021878;NM_001205043
Sal	chr14	105114908	105115259	352	105115064	18.24	9.25272	4.8105	3.93694	Intron	LSU-rRNA_Hsa|rRNA|rRNA	D130009I18Rik	NR_015593
Sal	chr15	47371470	47371770	301	47371587	12	10.7513	6.84279	5.30744	Intergenic	LSU-rRNA_Hsa|rRNA|rRNA	Csmd3	NM_001081391
Sal	chr15	75933300	75933900	601	75933721	9.6	7.76809	5.84025	2.60382	Exon	exon (NM_144848, exon 2 of 2)	Eppk1	NM_144848
Sal	chr15	86025170	86025773	604	86025340	13.44	11.3449	7.22073	5.8555	Intergenic	LSU-rRNA_Hsa|rRNA|rRNA	Tbc1d22a;Cerk;Gramd4	NM_145476;NM_001205353;NM_145475;NM_172611
Sal	chr15	91737441	91737934	494	91737612	13.92	9.46036	6.2173	4.12358	Exon	exon (NM_207243, exon 33 of 44)	Muc19	NM_207243
Sal	chr15	91738017	91738488	472	91738153	13.92	7.53305	4.97384	2.40424	Exon	exon (NM_207243, exon 33 of 44)	Muc19	NM_207243
Sal	chr15	91738630	91739408	779	91739199	14.88	8.41215	5.29387	3.17836	Exon	exon (NM_207243, exon 34 of 44)	Muc19	NM_207243
Sal	chr15	91739885	91740363	479	91740059	15.36	9.96971	5.84345	4.59264	Exon	exon (NM_207243, exon 34 of 44)	Muc19	NM_207243
Sal	chr15	91740452	91740854	403	91740730	11.52	5.86499	4.17375	0.94167	Exon	exon (NM_207243, exon 34 of 44)	Muc19	NM_207243
Sal	chr16	11144006	11144409	404	11144205	73.93	22.3281	3.94358	16.0684	Intron	LSU-rRNA_Hsa|rRNA|rRNA	Zc3h7a	NR_027502;NM_145931
Sal	chr16	17222308	17222644	337	17222464	26.4	11.2515	4.56715	5.7709	Intergenic	LSU-rRNA_Hsa|rRNA|rRNA	Pi4ka;Hic2;Rimbp3;Ccdc116;Tmem191c;Mir130b;Ydjc;Mir301b;Ube2l3;2610318N02Rik;Sdf2l1	NM_029779;NR_029659;NM_177473;NR_030415;NM_009456;NM_026940;NM_001033338;NM_183287;NM_022324;NM_001164606;NM_001001983;NM_178922
Sal	chr16	35981634	35981982	349	35981822	31.68	9.87633	3.63149	4.50418	Promoter	LSU-rRNA_Hsa|rRNA|rRNA	Kpna1	NM_008465
Sal	chr16	57391451	57391893	443	57391642	66.73	11.5603	2.60489	6.0612	Intron	LSU-rRNA_Hsa|rRNA|rRNA	Filip1l;Cmss1	NM_001040397;NM_025599
Sal	chr17	3077415	3077835	421	3077833	21.6	4.47616	2.51137	0	Exon	intron (NR_003519, intron 5 of 7)	Pisd-ps2	NR_003519
Sal	chr17	3080241	3080531	291	3080333	17.28	7.90337	4.29152	2.72893	Intron	intron (NR_003519, intron 2 of 7)	Pisd-ps2	NR_003519
Sal	chr17	3080601	3080904	304	3080831	19.68	9.46495	4.85496	4.12612	Exon	intron (NR_003519, intron 2 of 7)	Pisd-ps2	NR_003519
Sal	chr17	3082119	3082765	647	3082164	36	6.61607	2.46693	1.59357	Intron	intron (NR_003519, intron 1 of 7)	Pisd-ps2	NR_003519
Sal	chr17	3084087	3084414	328	3084384	19.68	7.99138	4.13643	2.80841	Promoter	promoter-TSS (NR_003519)	Pisd-ps2	NR_003519
Sal	chr17	34324297	34324496	200	34324394	8.16	5.94877	4.58044	1.00134	Promoter	promoter-TSS (NM_001161730)	Tap1;Psmb9	NM_013683;NM_001161730;NM_013585
Sal	chr17	34442607	34442825	219	34442759	9.6	6.95301	5.30052	1.88228	Promoter	promoter-TSS (NM_010382)	H2-Eb1	NM_010382
Sal	chr17	39979924	39981787	1864	39981144	125.29	26.7238	3.08033	20.2233	Promoter	non-coding (NR_046233, exon 1 of 1)	Rn45s	NR_046233
Sal	chr17	39981887	39985788	3902	39985379	136.33	29.428	3.12125	22.7139	Exon	non-coding (NR_046233, exon 1 of 1)	Rn45s	NR_046233
Sal	chr18	68851631	68851968	338	68851793	28.8	8.09834	3.31146	2.9019	Intergenic	LSU-rRNA_Hsa|rRNA|rRNA	Mir6356	NR_105774
Sal	chr2	20821404	20821885	482	20821677	22.08	22.8283	11.5412	16.5448	Intron	LSU-rRNA_Hsa|rRNA|rRNA	Arhgap21	NM_001081364;NM_001128084
Sal	chr2	152223819	152224074	256	152223943	13.44	7.53305	4.81382	2.40424	Promoter	promoter-TSS (NM_011438)	Sox12	NM_011438
Sal	chr4	118219695	118220263	569	118219938	63.85	9.61769	2.40174	4.2671	Promoter	G-rich|Low_complexity|Low_complexity	Tmem125	NM_172383
Sal	chr4	118220315	118221310	996	118220701	75.37	16.2662	3.00662	10.472	Promoter	G-rich|Low_complexity|Low_complexity	Tmem125	NM_172383
Sal	chr5	33076527	33076947	421	33076659	15.84	11.7386	7.13632	6.22672	Intergenic	Intergenic	Pisd;Prr14l;Yes1	NM_177298;NM_001205132;NM_001205133;NM_194340;NM_009535
Sal	chr5	147072469	147073006	538	147072754	80.17	26.7962	4.27204	20.2937	Intron	LSU-rRNA_Hsa|rRNA|rRNA	Cdk8	NM_153599
Sal	chr6	3150736	3151664	929	3151227	55.21	27.1722	6.10935	20.6392	Intergenic	SSU-rRNA_Hsa|rRNA|rRNA	Gm8579	NR_036696
Sal	chr6	47601897	47602129	233	47601951	17.28	10.5451	5.71309	5.1145	Intergenic	RMER12B|LTR|ERVK	Ezh2;Rn4.5s	NM_001146689;NM_007971;NR_002841
Sal	chr6	47605653	47605882	230	47605776	15.36	6.26417	3.75268	1.28454	Intergenic	promoter-TSS (NR_002841).5	Ezh2;Rn4.5s	NM_001146689;NM_007971;NR_002841
Sal	chr6	47627704	47627933	230	47627778	16.8	6.56183	3.86996	1.547	Promoter	RMER12B|LTR|ERVK	Rn4.5s	NR_002841
Sal	chr6	47699304	47699810	507	47699663	17.76	6.45283	3.67881	1.45226	Intergenic	Intergenic	Pdia4;Rn4.5s;Mir704;Zfp398;Zfp786	NR_002841;NM_173034;NM_009787;NM_177882;NM_027477;NR_030485
Sal	chr6	47703042	47703324	283	47703167	17.28	6.60524	3.65638	1.58306	Intergenic	promoter-TSS (NR_002841).4	Pdia4;Rn4.5s;Mir704;Zfp398;Zfp786	NR_002841;NM_173034;NM_009787;NM_177882;NM_027477;NR_030485
Sal	chr6	47722655	47723106	452	47722756	18.72	5.85335	3.28701	0.93798	Intergenic	Intergenic	Pdia4;Rn4.5s;Mir704;Zfp398;Zfp786	NR_002841;NM_173034;NM_009787;NM_177882;NM_027477;NR_030485
Sal	chr6	49186364	49186709	346	49186521	32.16	9.22533	3.31635	3.91597	Intergenic	LSU-rRNA_Hsa|rRNA|rRNA	Ccdc126;Igf2bp3;Tra2a	NM_175098;NM_198102;NM_023670
Sal	chr7	7252642	7252984	343	7252818	11.04	9.08008	6.0206	3.78276	Promoter	promoter-TSS (NM_011334)	Clcn4-2	NM_011334
Sal	chr7	12595767	12596133	367	12595953	30.24	14.3451	5.20721	8.65822	Intergenic	Intergenic	Vmn1r76;Vmn1r77	NM_134205;NM_001166731
Sal	chr7	12597015	12597235	221	12597078	12	4.79185	3.25033	0.04317	Intergenic	Intergenic	Vmn1r76;Vmn1r77	NM_134205;NM_001166731
Sal	chr7	99818560	99818815	256	99818662	10.56	8.90107	6.36918	3.61654	Promoter	promoter-TSS (NM_029078)	Pcf11	NM_029078
Sal	chr8	3754291	3754598	308	3754446	17.76	8.44714	4.69048	3.209	Intergenic	SSU-rRNA_Hsa|rRNA|rRNA	Mcemp1;Fcer2a;Clec4g;Trappc5;Retn;Rprl3;Cd209a;Cd209e	NM_013517;NM_025701;NM_001253747;NM_022984;NM_001253745;NM_001253743;NM_026985;NM_001253746;NR_024198;NM_130905;NM_029465;NM_001253739;NM_133238;NM_001253737;NM_001204959
Sal	chr8	14306689	14306888	200	14306869	24	5.931	2.77807	0.99835	Intron	intron (NM_172910, intron 3 of 15)	Dlgap2	NM_172910;NM_001145965
Sal	chr8	14306980	14307297	318	14307012	21.6	6.40804	3.22891	1.41227	Intron	intron (NM_172910, intron 3 of 15)	Dlgap2	NM_172910;NM_001145965
Sal	chr8	15519738	15520126	389	15519942	24.48	5.931	2.83141	0.99835	Intergenic	LSU-rRNA_Hsa|rRNA|rRNA
Sal	chr8	19784636	19785035	400	19784776	14.4	7.02986	4.32628	1.94805	Intergenic	CpG	4930467E23Rik	NM_001039553
Sal	chr8	19924336	19924855	520	19924675	23.52	9.09299	4.08709	3.79091	Intergenic	Intergenic	Gm15319;2610005L07Rik;6820431F20Rik	NM_001177408;NR_030708;NR_028428
Sal	chr8	19926247	19926981	735	19926762	26.4	9.529	3.9147	4.18429	Intergenic	Intergenic	Gm15319;2610005L07Rik;6820431F20Rik	NM_001177408;NR_030708;NR_028428
Sal	chr8	20019794	20020030	237	20019860	18.24	9.06829	4.71617	3.77372	Intron	CpG	2610005L07Rik;6820431F20Rik	NR_030708;NR_028428
Sal	chr8	56199240	56199460	221	56199407	24.48	7.44298	3.35298	2.32699	Intergenic	Intergenic	Gpm6a	NM_153581;NM_001253754;NM_001253756
Sal	chr8	56202015	56202719	705	56202549	29.76	8.67725	3.41814	3.42195	Intergenic	Intergenic	Gpm6a	NM_153581;NM_001253754;NM_001253756
Sal	chr8	56205293	56205631	339	56205626	24	4.32837	2.27296	0	Intergenic	Intergenic	Gpm6a	NM_153581;NM_001253754;NM_001253756
Sal	chr8	56205828	56206237	410	56205847	28.8	4.64558	2.29255	0	Intergenic	Intergenic	Gpm6a	NM_153581;NM_001253754;NM_001253756
Sal	chr8	56208268	56208928	661	56208756	32.64	13.7817	4.80622	8.12586	Intergenic	Intergenic	Gpm6a	NM_153581;NM_001253754;NM_001253756
Sal	chr8	57978649	57978880	232	57978699	10.56	7.0651	5.16123	1.98122	Intergenic	Intergenic
Sal	chr8	57980713	57981099	387	57980869	11.52	5.86499	4.17375	0.94167	Intergenic	Intergenic
Sal	chr8	71998715	71998980	266	71998826	20.16	10.9285	5.29055	5.47529	Intergenic	Intergenic	Gm10033	NR_038043;NR_038044
Sal	chr9	56071440	56071710	271	56071617	46.09	13.7787	3.62192	8.12491	Intron	LSU-rRNA_Hsa|rRNA|rRNA	Peak1	NM_172924
Sal	chr9	123370932	123371307	376	123371118	44.64	11.4533	3.26035	5.95964	Exon	3' UTR (NM_153168, exon 21 of 21)	Lars2	NM_153168
Sal	chrX	109484468	109484714	247	109484657	34.08	7.28109	2.69875	2.17886	Intron	intron (NM_026565, intron 8 of 8)	Apool	NM_026565
Sal	chrX	166427416	166427830	415	166427432	38.4	6.08011	2.31789	1.12275	Exon	3' UTR (NM_183151, exon 10 of 10)	Mid1	NM_001290505;NM_001290504;NM_001290506;NM_001290512;NM_010797
Sal	chrX	166440596	166440885	290	166440718	34.08	9.00009	3.13247	3.70873	Intergenic	Intergenic	G530011O06Rik;Mid1	NR_029457;NM_010797;NM_001290505;NM_001290504;NM_001290506;NM_001290512
Sal	chrX	166443169	166443396	228	166443328	32.64	7.18288	2.80363	2.0899	Intergenic	Intergenic	G530011O06Rik;Mid1	NR_029457;NM_010797;NM_001290505;NM_001290504;NM_001290506;NM_001290512
Sal	chr1	56839022	56839348	327	56839194	12.28	6.6833	4.42741	1.87384	Intergenic	SSU-rRNA_Hsa|rRNA|rRNA	Satb2	NM_139146
Sal	chr1	90146327	90146549	223	90146361	12.28	6.6833	4.42741	1.87384	Exon	intron (NM_001177364, intron 29 of 42)	Mroh2a	NM_001281466
Sal	chr1	90151586	90151830	245	90151812	12.82	6.09694	4.23811	1.35978	Exon	exon (NM_001177364, exon 34 of 43)	Mroh2a	NM_001281466
Sal	chr1	90173745	90173944	200	90173901	13.88	6.37684	4.25264	1.60903	Exon	exon (NM_172505, exon 2 of 5)	Hjurp;A730008H23Rik	NM_198652;NM_172505
Sal	chr1	90174003	90174226	224	90174140	12.28	5.44099	3.68951	0.82914	Promoter	promoter-TSS (NM_172505)	Hjurp;A730008H23Rik	NM_198652;NM_172505
Sal	chr1	104524668	104525014	347	104524855	21.36	11.7967	5.5901	6.45041	Intergenic	LSU-rRNA_Hsa|rRNA|rRNA
Sal	chr1	124253759	124253963	205	124253783	30.44	9.27005	3.49317	4.16146	Intergenic	LSU-rRNA_Hsa|rRNA|rRNA
Sal	chr1	138261467	138261673	207	138261508	14.42	12.5229	7.70913	7.12277	Intergenic	LSU-rRNA_Hsa|rRNA|rRNA	Camsap2;9230116N13Rik;Ddx59	NM_001081360;NM_026500;NR_024328
Sal	chr1	157819845	157820126	282	157819983	10.15	7.99793	5.57309	3.0382	Exon	5' UTR (NM_001039184, exon 1 of 38)	Cep350	NM_001039184
Sal	chr1	169270284	169270646	363	169270466	31.51	13.0386	4.6438	7.60241	Intergenic	LSU-rRNA_Hsa|rRNA|rRNA	Tmco1;Uck2;Aldh9a1;Mgst3	NM_025569;NM_019993;NM_001039483;NM_030724
Sal	chr1	172993882	172994374	493	172994016	13.35	7.53305	4.78342	2.62421	Promoter	CpG	Fcgr3	NM_010188
Sal	chr1	172994571	172994896	326	172994724	9.08	6.95301	5.03908	2.11394	Promoter	CpG	Mir6546	NR_106103
Sal	chr1	172995946	172996253	308	172996087	13.35	8.72899	5.51933	3.67964	Promoter	Intergenic	Mir6546	NR_106103
Sal	chr1	173000452	173000752	301	173000585	13.35	7.53305	4.78342	2.62421	Intergenic	CpG	Mpz;Fcgr2b;1700009P17Rik;Mir6546;Fcgr4;Fcgr3;Sdhc	NM_025321;NM_001081275;NM_001077189;NM_008623;NM_010187;NR_106103;NM_144559;NM_010188
Sal	chr1	173002621	173002823	203	173002784	10.68	5.98931	4.49238	1.2816	Intergenic	CpG	Mpz;Fcgr2b;1700009P17Rik;Mir6546;Fcgr4;Fcgr3;Sdhc	NM_025321;NM_001081275;NM_001077189;NM_008623;NM_010187;NR_106103;NM_144559;NM_010188
Sal	chr1	173008124	173008353	230	173008206	13.88	7.97574	5.24094	3.02725	Intergenic	CpG	Fcgr3;1700009P17Rik;Pcp4l1;Mir6546;Fcgr4;Mpz;Sdhc	NM_025321;NM_001081275;NM_025557;NM_008623;NR_106103;NM_144559;NM_010188
Sal	chr1	192726699	192726969	271	192726729	13.88	5.46828	3.72106	0.85011	Intron	intron (NM_178775, intron 2 of 14)	Rps6kc1	NM_178775
Sal	chr1	197067737	197068121	385	197067930	54.47	16.0226	3.69793	10.437	Intergenic	CpG	Cr2	NM_007758
Sal	chr10	11211918	11212132	215	11211950	29.37	13.5501	5.06176	8.08202	Intergenic	LSU-rRNA_Hsa|rRNA|rRNA	Epm2a	NM_010146
Sal	chr10	36637718	36637931	214	36637776	11.75	9.21828	6.46551	4.12139	Intergenic	(CACAG)n|Simple_repeat|Simple_repeat	Hs3st5;Hdac2	NM_001253355;NM_001081208;NM_001253356;NM_008229
Sal	chr10	52248586	52248925	340	52248783	21.36	9.46042	4.47208	4.33271	Intergenic	Intergenic	Zfa-ps;Nus1	NM_030250;NR_037920
Sal	chr10	52249289	52249822	534	52249448	17.62	11.2084	6.20744	5.92026	Intergenic	Intergenic	Zfa-ps;Nus1	NM_030250;NR_037920
Sal	chr10	57686561	57687706	1146	57687324	40.05	20.1593	5.86439	14.3722	Intergenic	Intergenic	Dux;Gm4981;Lims1;Gcc2	NM_027375;NM_026148;NM_001081954;NM_001034869
Sal	chr10	57687860	57688212	353	57688043	34.18	17.6571	5.86277	12.0035	Intergenic	Intergenic	Dux;Gm4981;Lims1;Gcc2	NM_027375;NM_026148;NM_001081954;NM_001034869
Sal	chr10	57690715	57691200	486	57690837	26.7	12.1057	4.96425	6.73518	Intergenic	Intergenic	Dux;Gm4981;Lims1;Gcc2	NM_027375;NM_026148;NM_001081954;NM_001034869
Sal	chr10	57693980	57694536	557	57694245	26.17	13.2531	5.34773	7.8021	Exon	exon (NM_001081954, exon 1 of 1)	Dux	NM_001081954
Sal	chr10	57694590	57694855	266	57694663	27.23	8.74288	3.52931	3.68943	Exon	exon (NM_001081954, exon 1 of 1)	Dux	NM_001081954
Sal	chr10	57694917	57695534	618	57695277	32.57	11.9912	4.19683	6.62934	Promoter	exon (NM_001081954, exon 1 of 1)	Dux	NM_001081954
Sal	chr10	80640722	80641070	349	80640899	18.16	12.1886	6.38544	6.81092	Promoter	promoter-TSS (NR_028549)	Snord37;Dapk3	NM_001190474;NM_001190473;NR_028549
Sal	chr10	80641336	80641645	310	80641471	14.42	8.41215	5.13942	3.3913	Promoter	promoter-TSS (NR_028549)	Snord37;Dapk3	NM_001190474;NM_001190473;NR_028549
Sal	chr10	84117977	84118215	239	84118102	9.08	7.0665	5.11134	2.20122	Intron	intron (NM_027423, intron 11 of 27)	Polr3b	NM_027423
Sal	chr11	3025606	3025817	212	3025775	19.22	5.83792	3.11144	1.18443	Exon	intron (NR_003518, intron 1 of 6)	Pisd-ps3;Pisd-ps1	NR_003517;NR_003518
Sal	chr11	3026996	3027672	677	3027499	49.13	16.4796	4.04265	10.8748	Exon	intron (NR_003518, intron 2 of 6)	Pisd-ps3;Pisd-ps1	NR_003517;NR_003518
Sal	chr11	3028346	3028683	338	3028498	28.84	7.02967	2.98365	2.17775	Intron	intron (NR_003518, intron 3 of 6)	Pisd-ps3;Pisd-ps1	NR_003517;NR_003518
Sal	chr11	3029157	3029493	337	3029333	35.24	12.1862	3.95684	6.81092	Exon	intron (NR_003518, intron 4 of 6)	Pisd-ps3;Pisd-ps1	NR_003517;NR_003518
Sal	chr11	3029793	3030068	276	3029902	38.45	13.4329	4.09219	7.9716	Exon	intron (NR_003518, intron 6 of 6)	Pisd-ps3;Pisd-ps1	NR_003517;NR_003518
Sal	chr11	3030728	3031320	593	3030894	46.46	11.4764	3.16392	6.1645	Exon	TTS (NM_030207)	Pisd-ps3;Pisd-ps1	NR_003517;NR_003518
Sal	chr11	3032007	3032479	473	3032195	59.28	25.3339	5.28729	19.2753	Exon	TTS (NR_003517)	Sfi1	NM_030207
Sal	chr11	3032682	3033318	637	3032858	43.25	14.6592	4.02316	9.14145	Exon	intron (NM_030207, intron 30 of 32)	Sfi1	NM_030207
Sal	chr11	3034560	3034785	226	3034665	34.18	7.73761	2.81864	2.80546	Exon	exon (NM_030207, exon 28 of 33)	Sfi1	NM_030207
Sal	chr11	3035305	3035891	587	3035634	58.74	20.4942	4.37343	14.6899	Exon	(CCCTG)n|Simple_repeat|Simple_repeat	Sfi1	NM_030207
Sal	chr11	3036635	3037260	626	3036936	47.53	12.6749	3.36992	7.26467	Exon	intron (NM_030207, intron 23 of 32)	Sfi1	NM_030207
Sal	chr11	3042353	3042648	296	3042467	43.79	7.75227	2.54482	2.8165	Exon	intron (NM_030207, intron 20 of 32)	Sfi1	NM_030207
Sal	chr11	3042995	3043891	897	3043704	51.8	12.592	3.19994	7.18923	Exon	intron (NM_030207, intron 19 of 32)	Sfi1	NM_030207
Sal	chr11	3044203	3044649	447	3044509	38.45	6.87068	2.49045	2.04938	Exon	intron (NM_030207, intron 17 of 32)	Sfi1	NM_030207
Sal	chr11	3044734	3045138	405	3044895	47.53	11.3935	3.1107	6.08849	Exon	exon (NM_030207, exon 17 of 33)	Sfi1	NM_030207
Sal	chr11	3046050	3046360	311	3046181	41.65	8.24359	2.69954	3.24614	Exon	exon (NM_030207, exon 15 of 33)	Sfi1	NM_030207
Sal	chr11	3049594	3050488	895	3050238	52.87	15.1833	3.65944	9.63955	Intron	intron (NM_030207, intron 14 of 32)	Sfi1	NM_030207
Sal	chr11	3057759	3058048	290	3057906	42.72	8.12684	2.64654	3.14573	Exon	exon (NM_030207, exon 11 of 33)	Sfi1	NM_030207
Sal	chr11	3062913	3063125	213	3063029	51.8	9.9441	2.7216	4.78179	Intron	intron (NM_030207, intron 9 of 32)	Sfi1	NM_030207
Sal	chr11	3065471	3065693	223	3065596	53.4	9.69016	2.60541	4.54593	Exon	exon (NM_030207, exon 8 of 33)	Sfi1	NM_030207
Sal	chr11	3068678	3069043	366	3068847	92.92	17.8022	2.84599	12.1417	Intron	intron (NM_030207, intron 7 of 32)	Sfi1	NM_030207
Sal	chr11	3073543	3073763	221	3073639	47.53	8.0309	2.47586	3.06917	Intron	intron (NM_030207, intron 6 of 32)	Sfi1	NM_030207
Sal	chr11	3092947	3093620	674	3093277	87.58	29.6336	4.39373	23.3667	Promoter	CpG	Sfi1	NM_030207
Sal	chr11	4494340	4494550	211	4494425	7.48	4.98931	4.23807	0.4638	Intron	CpG	Mtmr3	NM_028860
Sal	chr11	18982794	18983011	218	18982954	8.54	6.04992	4.84051	1.31552	Intergenic	L1Md_T|LINE|L1	4933406G16Rik;Meis1	NM_001193271;NM_010789;NR_046037
Sal	chr11	69373410	69373609	200	69373544	8.54	5.94877	4.77208	1.24689	Exon	5' UTR (NM_007911, exon 1 of 5)	Efnb3	NM_007911
Sal	chr11	106137782	106138023	242	106137909	12.82	10.1966	6.90812	5.00947	Promoter	promoter-TSS (NM_029467)	Smarcd2;Tcam1	NM_001130187;NM_029467
Sal	chr11	108872882	108873416	535	108873149	126.03	41.7432	4.38022	34.3049	Intergenic	LSU-rRNA_Hsa|rRNA|rRNA	Axin2	NM_015732
Sal	chr12	20236339	20236913	575	20236583	12.28	9.07831	5.92956	3.99466	Intergenic	MMERGLN-int|LTR|ERV1
Sal	chr12	20239933	20240195	263	20240003	10.15	7.99793	5.57309	3.0382	Intergenic	MMERGLN-int|LTR|ERV1
Sal	chr12	79451787	79452160	374	79451970	34.71	15.306	5.10152	9.7527	Intron	LSU-rRNA_Hsa|rRNA|rRNA	Gphn	NM_145965;NM_172952
Sal	chr13	9833525	9833853	329	9833692	37.38	13.7765	4.26452	8.29768	Intergenic	L1Md_T|LINE|L1	Chrm3;Zmynd11	NM_033269;NM_001199141;NM_144516
[truncated: 137 more rows]

## Sheet: Pilo Sal Overlap Genes - List
1700001O22Rik
1700008O03Rik
1700009P17Rik
1700030F04Rik
1700048O20Rik
1700052K11Rik
1700064M15Rik
1700065L07Rik
1700095A21Rik
[truncated: 532 more rows]
