# Supplementary material for: Genes Bound by ΔFosB in Different Conditions With Recurrent Seizures Regulate Similar Neuronal Functions
Source: Front Neurosci. 2020 May 28;14:472. doi: 10.3389/fnins.2020.00472 (PMC7268090; doi:10.3389/fnins.2020.00472)
Supplement: Supplementary file 3 [file Data_Sheet_3.XLSX]

## Sheet: 442 Genes - List
1700001F09Rik
1700008P02Rik
1700017B05Rik
1700027I24Rik
1700047E10Rik
1700122O11Rik
2210408I21Rik
2610316D01Rik
3110082J24Rik
3830417A13Rik
4930413G21Rik
4930455D15Rik
4930526L06Rik
5730422E09Rik
6330408A02Rik
9330182L06Rik
9530068E07Rik
A2m
A330021E22Rik
A730006G06Rik
A730017C20Rik
A930011G23Rik
Abcd3
Abcg2
Acn9
Acrv1
Adamts19
Adamts20
Adcy2
Adcy8
Ak4
Angel1
Ankrd11
Anks1b
Arhgef1
Asap1
Aspm
Asxl2
Atp10a
Atp11c
Azi2
B3galnt2
B4galnt3
B630005N14Rik
B9d1
Barx2
Bbs9
Bdnf
Bmpr1b
Btg3
C030037D09Rik
C130071C03Rik
C1ql3
Cadm2
Camk4
Camkmt
Ccdc146
Ccnd3
Ccno
Ccr8
Cd209b
Cd209d
Cd46
Cd79a
Cdc25a
Cdyl
Cep83
Cep83os
Chd7
Chek1
Chst9
Clock
Cmc1
Cnot1
Col16a1
Cpeb2
Cpne2
Crtc3
Csrnp1
Ctnnd2
Cul5
Cwc22
Cx3cr1
Cxcl12
Cyp2c38
D530049I02Rik
Defa-ps12
Defb46
Defb5
Defb6
Defb8
Dennd5a
Dip2c
Dlg5
Dlgap3
Dmrtc2
Dnmt1
Dpp6
Dsc3
Dusp23
DXBay18
Dynap
Dynlt3
E330034G19Rik
Ebag9
Efr3a
Ehbp1
Elmod2
Elovl4
Eml4
Enah
Epc1
F13b
Faim
Fam107b
Fam155a
Fam174a
Fam221a
Fam83g
Fat4
Faxc
Fbxl17
Fbxo33
Fcho1
Fert2
Fgd4
Fgf12
Fhl2
Fhod3
Foxl2os
Foxp4
Frem2
Gab2
Gal
Galnt11
Gatad2a
Gins3
Gltp
Glycam1
Gm10375
Gm11240
Gm14685
Gm15091
Gm15127
Gm16523
Gm19757
Gm21949
Gm3604
Gm436
Gm4937
Gm5071
Gm5382
Gm5577
Gm5796
Gm5893
Gm6406
Gm6760
Gm7854
Gmnc
Gnpda2
Gpr137b
Gpr149
Gpr50
Grem1
Grm5
Grm7
Gsg1l
Guf1
H13
Hcn1
Hdhd1a
Hey2
Hhat
Hmgb1
Hmgn3
Hpcal1
Hs6st2
Hs6st3
Ifi44
Ifi44l
Immp1l
Inhba
Insr
Irx1
Itpripl2
Jmy
Kcnc2
Kcnh2
Kcnq3
Khdrbs2
Klhl24
Klhl28
Lat
Lbr
Ldlrad4
Lgr4
Lhfp
Lig1
Lmbr1
Lrfn5
Lsm14a
Ly86
Lypd4
Magohb
Map4
March1
Mboat1
Mbtd1
Mcidas
Mecom
Medag
Mef2a
Melk
Met
Mir7073
Mllt3
Mme
Morn1
Mrgprb4
Mrgprb5
Mrgpre
Mrps28
Msi2
Msrb2
Mtbp
Mtcl1
Mtl5
Muc6
Mysm1
Nbn
Ncoa3
Ndrg1
Ndrg4
Nek10
Nek7
Nfatc1
Nlrc5
Nlrp2
Npas3
Nrip3
Nsfl1c
Nwd2
Olfr1283
Olfr1284
Olfr1286
Olfr1287
Olfr1313
Olfr1314
Olfr1316
Olfr1317
Olfr1318
Olfr1505
Olfr167
Olfr168
Olfr169
Olfr170
Olfr171
Olfr657
Olfr658
Olfr659
Olfr661
Olfr663
Onecut1
Opa1
Otx1
Oxr1
Pah
Palld
Pank3
Parpbp
Pbx3
Pcdh15
Pdzrn4
Phex
Phf3
Pinc
Pkdcc
Pla2g4c
Plcb1
Plxna2
Plxna4
Pou3f4
Ppp1r2-ps7
Ppp6c
Ppp6r3
Prdm4
Prkag2
Psg18
Psg25
Psg26
Psg28
Psmd7
Ptpla
Ptpn5
Ptpro
R3hcc1l
Rab15
Rad51ap2
Ralyl
Rasl2-9
Rbbp6
Rcan1
Rfpl4
Rfx4
Rgs22
Rgs6
Rhd
Rheb
Rhox2c
Rhox2d
Rhox2f
Rhox3c
Rhox3e
Rhox3f
Rhox3g
Rhox4c
Rhox4d
Rhox4e
Rhox4f
Rps19
Rspo2
Rtn1
Ryr2
S1pr2
Satb1
Sbk1
Sbspon
Scai
Scgb2b12
Schip1
Sep15
Serbp1
Setbp1
Setd6
Sh3bp4
Sis
Ski
Skint11
Slc1a4
Slc20a1
Slc22a2
Slc22a27
Slc25a38
Slc25a46
Slc26a7
Slc2a13
Slc35d3
Slc39a10
Slc7a14
Slitrk4
Sorcs3
Sox6
Sox9
Sp140
Speer3
Sptb
Srd5a2
Srgap2
St3gal5
St8sia4
Stau1
Stpg2
Stx17
Sugct
Susd5
Syt17
Tas2r139
Tas2r144
Tbc1d30
Tbc1d5
Tbc1d9
Tfdp2
Thada
Tigd2
Tmcc3
Tmem126b
Tmem132d
Tmem168
Tmem2
Tmem232
Tnfrsf21
Tnks
Tox3
Tpd52
Trim41
Trip12
Trpc6
Ttc21a
Tulp3
Tusc3
Twistnb
Txnrd3
Ube2w
Ugt1a10
Ugt1a6b
Ugt1a7c
Ugt1a9
Usp17le
Usp28
Utp18
Vash1
Vdac1
Vmn1r27
Vmn1r28
Vmn1r55
Vmn1r56
Vmn1r57
Vmn1r87
Vmn1r88
Vmn1r89
Vmn2r11
Vmn2r113
Vmn2r12
Vmn2r27
Vmn2r45
Vmn2r55
Vmn2r56
Vstm4
Vwc2
Wars
Wtap
Xirp1
Xlr3a
Xlr4a
Xlr5a
Xlr5b
Xpot
Yeats2
Yipf7
Zbtb41
Zbtb44
Zc3h15
Zfp110
Zfp329
Zfp369
Zfp697
Zfp746
Zfp945
Zfp947
Zfp963
Zmat3
Zscan18

## Sheet: 442 Genes - Peak info
Gene	Accession	condition	chr	peak start	peak end	length	abs_summit	pileup	-LOG10(pvalue)	fold_enrichment	-LOG10(qvalue)	Annotation	Detailed Annotation
1700001F09Rik	NM_027940	APP	chr14	43941043	43941242	200	43941101	9	4.25728	3.28649	0.98718	Intergenic	Intergenic
Gm10375;1700001F09Rik	NM_027940;NM_001098269	Pilo	chr14	44085589	44085803	215	44085734	14	12.0899	7.23369	7.19206	Intergenic	L1Md_A|LINE|L1
1700008P02Rik	NM_027048	APP	chr3	6698117	6698316	200	6698196	9	6.3968	4.64609	2.49375	Intergenic	L1Md_A|LINE|L1
1700008P02Rik	NM_027048	Pilo	chr3	6608321	6608558	238	6608418	12	10.7924	6.86731	6.04458	Intergenic	L1Md_A|LINE|L1
Trcg1;1700017B05Rik	NM_001014398;NM_028820	APP	chr9	57137142	57137343	202	57137170	8	7.28	5.32607	3.17509	Intergenic	Intergenic
1700017B05Rik	NM_028820	Pilo	chr9	57109747	57110088	342	57109922	12	10.0983	6.4391	5.05449	Intron	CpG
1700017B05Rik	NM_028820	Pilo	chr9	57109764	57110212	449	57109894	10	8.41358	5.7596	4.13796	Intron	CpG
Gm17689;Gm5615;A630095E13Rik;1700027I24Rik;Acrv1;Chek1	NM_001033325;NM_007391;NR_040741;NM_007691;NM_001167584;NM_001033783	APP	chr9	36434990	36435298	309	36435112	8	6.69934	4.97272	2.4733	Intergenic	L1Md_F2|LINE|L1
Gm17689;A630095E13Rik;1700027I24Rik;Acrv1;Stt3a;Chek1	NM_001033325;NM_008408;NM_007391;NR_040741;NM_007691;NM_001167584	Pilo	chr9	36466796	36467203	408	36467094	8	6.34956	4.75429	2.51368	Intergenic	L1Md_A|LINE|L1
4930503E14Rik;Ear12;1700047E10Rik;Ear2;Ear3	NM_017388;NR_073363;NM_001012766;NM_007895;NM_029131	APP	chr14	44728329	44728691	363	44728506	11	4.81052	3.377	1.24264	Intergenic	L1Md_T|LINE|L1
1700047E10Rik;4930503E14Rik	NR_073363;NM_029131	APP	chr14	44813903	44814102	200	44813999	9	6.86952	4.94712	2.58221	Intergenic	L1Md_T|LINE|L1
1700047E10Rik	NR_073363	Pilo	chr14	44877534	44877746	213	44877560	9	7.32798	5.236	3.29913	Intergenic	L1Md_T|LINE|L1
1700122O11Rik;Foxp4;A730006G06Rik	NR_110485;NM_028767;NM_029689;NM_001110825;NM_001110824	APP	chr17	48119125	48119431	307	48119237	8	5.87436	4.45241	1.83968	Intergenic	(CA)n|Simple_repeat|Simple_repeat
1700122O11Rik;1700067P10Rik;9830107B12Rik;A730006G06Rik	NM_029689;NM_001177897;NM_001177896;NM_177824;NR_110485;NM_026625	Pilo	chr17	48168610	48168820	211	48168784	9	7.40246	5.28255	3.29913	Intergenic	CpG
2210408I21Rik	NM_001145676	APP	chr13	77569815	77570031	217	77569965	10	7.38071	5.1107	3.24811	Intron	L1Md_T|LINE|L1
2210408I21Rik	NM_001145676	APP	chr13	77707657	77707898	242	77707776	10	8.00362	5.50357	3.78597	Intron	L1Md_A|LINE|L1
Fam172a;2210408I21Rik	NM_138312;NR_028109;NM_001163420;NM_001145676;NM_001163419	APP	chr13	77802789	77803060	272	77802901	9	6.66638	4.81806	2.73012	Intergenic	MusHAL1|LINE|L1
2210408I21Rik	NM_001145676	Pilo	chr13	77708698	77708897	200	77708757	7	5.34156	4.22604	1.79381	Intron	L1Md_Gf|LINE|L1
2610316D01Rik	NR_045172	APP	chr3	45153789	45154026	238	45153838	8	4.47711	3.54824	1.32716	Intron	L1Md_T|LINE|L1
2610316D01Rik	NR_045172	Pilo	chr3	45065531	45065894	364	45065710	9	7.40246	5.28255	3.29913	Intergenic	L1Md_T|LINE|L1
Gm4961;Gareml;Hadha;3110082J24Rik;Il6;Tyms;Mir6362	NR_105781;NM_001167879;NM_021288;NM_031168;NR_045694;NR_033402;NM_001256263;NM_178878	APP	chr5	30377139	30377338	200	30377223	7	6.16097	4.73429	2.31281	Intergenic	L1Md_F2|LINE|L1
3110082J24Rik	NM_001256263	Pilo	chr5	30436925	30437151	227	30436972	7	4.93142	3.96252	1.10458	Promoter	intron (NM_001167879, intron 2 of 5)
3830417A13Rik;Gm6760	NM_027512;NM_001177377	APP	chrX	61337533	61337849	317	61337705	6	5.0922	4.1425	1.60528	Intergenic	L1_Mus3|LINE|L1
3830417A13Rik;Gm6760	NM_027512;NM_001177377	APP	chrX	61372015	61372214	200	61372102	8	6.88952	5.08983	2.88239	Intergenic	L1Md_F2|LINE|L1
Slitrk4;3830417A13Rik;Gm6760	NM_027512;NM_178740;NM_001177377	Pilo	chrX	61435095	61435329	235	61435257	10	6.55591	4.58806	2.31997	Intergenic	(TA)n|Simple_repeat|Simple_repeat
Rbbp6;4930413G21Rik	NR_045614;NM_011247;NM_175023	APP	chr7	130165782	130165983	202	130165812	9	8.00723	5.65536	3.78597	Intergenic	polypurine|Low_complexity|Low_complexity
Rbbp6;4930413G21Rik	NM_011247;NM_175023;NR_045614	Pilo	chr7	130113779	130114102	324	130113810	10	8.41358	5.7596	4.13796	Promoter	promoter-TSS (NM_011247)
4930455D15Rik	NR_045381	APP	chr18	32844155	32844371	217	32844248	12	7.9867	5.12524	3.78597	Intron	L1Md_T|LINE|L1
4930455D15Rik	NR_045381	APP	chr18	32843270	32843501	232	32843424	11	7.06845	4.73921	2.75398	Intron	L1Md_T|LINE|L1
4930455D15Rik	NR_045381	Pilo	chr18	32859214	32859430	217	32859283	8	5.88284	4.45784	1.72017	Intron	(CCA)n|Simple_repeat|Simple_repeat
4930455D15Rik	NR_045381	Pilo	chr18	32859258	32859636	379	32859487	13	11.9896	7.39556	7.0952	Intron	(TCC)n|Simple_repeat|Simple_repeat
4930526L06Rik	NR_045317	APP	chr19	11295905	11296104	200	11296062	8	6.69934	4.97272	2.4733	Intron	L1Md_T|LINE|L1
4930526L06Rik	NR_045317	Pilo	chr19	11297714	11298156	443	11298058	9	7.40246	5.28255	3.29913	Intron	L1Md_T|LINE|L1
5930430L01Rik;Gm15408;Hmgb1;Gm8615;5730422E09Rik	NR_040429;NR_028061;NM_010439;NR_015478;NR_102383;NR_102384	APP	chr5	149893937	149894150	214	149893987	13	6.79314	4.23639	2.84948	Intergenic	(CA)n|Simple_repeat|Simple_repeat
5730422E09Rik;Uspl1	NM_001286825;NM_001286824;NM_001013378;NM_001115150;NM_001115151;NM_001115153;NM_001115149;NR_015478	Pilo	chr5	149995804	149996048	245	149995915	7	4.93142	3.96252	1.10458	Promoter	promoter-TSS (NM_001115149)
Vmn1r85;Vmn1r87;Vmn1r86;Lig1;6330408A02Rik;Vmn1r89;Vmn1r88	NM_134227;NM_134226;NM_145847;NM_001167536;NM_001083188;NM_177312;NM_001167537;NM_001199310;NM_010715	APP	chr7	13768443	13768654	212	13768577	8	7.28	5.32607	3.17509	Intergenic	L1Md_F|LINE|L1
Vmn1r87;Lig1;Pla2g4c;6330408A02Rik;Vmn1r89;Vmn1r88	NM_177312;NM_001004762;NM_001167537;NM_001083188;NM_134227;NM_134226;NM_001199310;NM_010715;NM_001168504	APP	chr7	13815533	13815741	209	13815561	12	6.58093	4.27244	2.42605	Intergenic	L1Md_T|LINE|L1
Vmn1r87;Lig1;Pla2g4c;6330408A02Rik;Vmn1r89;Vmn1r88	NM_177312;NM_001004762;NM_001167537;NM_001083188;NM_134227;NM_134226;NM_001199310;NM_010715;NM_001168504	Pilo	chr7	13817298	13817497	200	13817339	9	7.40246	5.28255	3.29913	Intergenic	L1Md_T|LINE|L1
9330182L06Rik	NM_172706	APP	chr5	9407204	9407435	232	9407299	10	6.16983	4.34428	2.08231	Intron	L1Md_A|LINE|L1
9330182L06Rik	NM_172706	Pilo	chr5	9266026	9266431	406	9266148	11	9.62706	6.33906	5.05768	Promoter	promoter-TSS (NM_172706)
Vdac1;9530068E07Rik	NM_011694;NM_153117	APP	chr11	52289720	52289973	254	52289733	6	5.0922	4.1425	1.60528	Intergenic	B1_Mus2|SINE|Alu
Tcf7;Vdac1;9530068E07Rik;Skp1a	NM_011543;NM_011694;NM_009331;NM_153117	Pilo	chr11	52147246	52147480	235	52147292	6.82	5.15674	4.67143	0.65148	Intergenic	Intergenic
A2m	NM_175628	APP	chr6	121600990	121601189	200	121601044	10	9.1658	6.2209	4.81433	Intron	intron (NM_175628, intron 14 of 35)
A2m	NM_175628	APP	chr6	121603333	121603734	402	121603607	9	8.44414	5.91786	4.15533	Intron	intron (NM_175628, intron 14 of 35)
A2m	NM_175628	Pilo	chr6	121646502	121646701	200	121646617	8	6.34956	4.75429	2.51368	Intergenic	L1Md_A|LINE|L1
A330021E22Rik	NM_172447	APP	chr5	5632091	5632294	204	5632248	9	7.79432	5.52524	3.3783	Intron	L1Md_A|LINE|L1
A330021E22Rik	NM_172447	Pilo	chr5	5663844	5664087	244	5663940	8	6.28311	4.7124	2.51368	Exon	TTS (NM_028734)
1700122O11Rik;Foxp4;A730006G06Rik	NR_110485;NM_028767;NM_029689;NM_001110825;NM_001110824	APP	chr17	48119125	48119431	307	48119237	8	5.87436	4.45241	1.83968	Intergenic	(CA)n|Simple_repeat|Simple_repeat
1700122O11Rik;1700067P10Rik;9830107B12Rik;A730006G06Rik	NM_029689;NM_001177897;NM_001177896;NM_177824;NR_110485;NM_026625	Pilo	chr17	48168610	48168820	211	48168784	9	7.40246	5.28255	3.29913	Intergenic	CpG
Adamts19;Chsy3;A730017C20Rik	NM_175506;NM_001167925;NM_173759;NM_001081328;NR_033765;NR_033764	APP	chr18	59275951	59276188	238	59276019	8	6.69934	4.97272	2.4733	Intergenic	L1Md_T|LINE|L1
Adamts19;Chsy3;A730017C20Rik	NM_175506;NM_001167925;NM_173759;NM_001081328;NR_033765;NR_033764	Pilo	chr18	59275097	59275296	200	59275202	9	7.32798	5.236	3.29913	Intergenic	L1Md_T|LINE|L1
A930011G23Rik	NR_030692	APP	chr5	100251935	100252195	261	100252078	8	7.28	5.32607	3.17509	Intergenic	(TG)n|Simple_repeat|Simple_repeat
A930011G23Rik	NR_030692	APP	chr5	99739864	99740132	269	99740026	7	4.92397	3.9577	1.26029	Intron	L1Md_T|LINE|L1
A930011G23Rik	NR_030692	Pilo	chr5	100157681	100157924	244	100157807	8	6.28311	4.7124	2.51368	Exon	non-coding (NR_030692, exon 1 of 4)
Abcd3;Arhgap29	NM_008991;NM_172525	APP	chr3	121584941	121585187	247	121585175	7	5.81683	4.52429	2.11363	Intergenic	(TGG)n|Simple_repeat|Simple_repeat
Abcd3	NM_008991	Pilo	chr3	121517799	121517998	200	121517852	8	6.34956	4.75429	2.51368	Exon	CpG
Vmn1r31;Abcg2	NM_001166729;NM_011920	APP	chr6	58516909	58517108	200	58516966	6	4.68661	3.89113	1.46279	Intergenic	L1Md_T|LINE|L1
Abcg2;Herc3	NM_011920;NM_028705	APP	chr6	58684975	58685174	200	58685032	6	5.0922	4.1425	1.60528	Intergenic	(GA)n|Simple_repeat|Simple_repeat
Abcg2	NM_011920	Pilo	chr6	58590496	58590695	200	58590583	8	4.79406	3.75386	1.10458	Intron	CpG
Acn9	NM_001077713	APP	chr6	6937706	6937913	208	6937806	11	5.24649	3.63119	1.72439	Intron	L1Md_T|LINE|L1
Acn9	NM_001077713	Pilo	chr6	6939565	6939764	200	6939644	9	7.32798	5.236	3.29913	Intron	L1Md_T|LINE|L1
Gm17689;Gm5615;A630095E13Rik;1700027I24Rik;Acrv1;Chek1	NM_001033325;NM_007391;NR_040741;NM_007691;NM_001167584;NM_001033783	APP	chr9	36434990	36435298	309	36435112	8	6.69934	4.97272	2.4733	Intergenic	L1Md_F2|LINE|L1
Gm17689;A630095E13Rik;1700027I24Rik;Acrv1;Stt3a;Chek1	NM_001033325;NM_008408;NM_007391;NR_040741;NM_007691;NM_001167584	Pilo	chr9	36466796	36467203	408	36467094	8	6.34956	4.75429	2.51368	Intergenic	L1Md_A|LINE|L1
Adamts19	NM_175506	APP	chr18	59078761	59078960	200	59078812	8	5.45343	4.18148	1.87107	Intron	L1Md_T|LINE|L1
Adamts19;Chsy3;A730017C20Rik	NM_175506;NM_001167925;NM_173759;NM_001081328;NR_033765;NR_033764	APP	chr18	59275951	59276188	238	59276019	8	6.69934	4.97272	2.4733	Intergenic	L1Md_T|LINE|L1
Adamts19;Chsy3;A730017C20Rik	NM_175506;NM_001167925;NM_173759;NM_001081328;NR_033765;NR_033764	Pilo	chr18	59275097	59275296	200	59275202	9	7.32798	5.236	3.29913	Intergenic	L1Md_T|LINE|L1
Adamts20	NM_177431	APP	chr15	94130223	94130422	200	94130343	8	7.27152	5.32101	3.17509	Intron	L1Md_A|LINE|L1
Adamts20;Pus7l;Twf1;Irak4	NM_029926;NM_172437;NM_008971;NM_177431;NM_001164785;NM_001164786	APP	chr15	94320668	94320964	297	94320783	10	7.38071	5.1107	3.24811	Intergenic	(TG)n|Simple_repeat|Simple_repeat
Adamts20	NM_001164785;NM_177431;NM_001164786	Pilo	chr15	94233773	94233972	200	94233906	9	6.87904	4.95315	2.4342	Exon	exon (NM_001164785, exon 2 of 28)
Adamts20	NM_001164785;NM_177431;NM_001164786	Pilo	chr15	94234352	94234788	437	94234709	11	8.65882	5.73661	4.28735	Promoter	5' UTR (NM_001164785, exon 1 of 28)
Adcy2	NM_153534	APP	chr13	69036786	69037097	312	69036938	10	7.38071	5.1107	3.24811	Intron	L1Md_T|LINE|L1
Adcy2	NM_153534	Pilo	chr13	69137799	69137998	200	69137902	8	6.28311	4.7124	2.51368	Exon	CpG
Adcy8	NM_001291903;NM_009623	APP	chr15	64640649	64640848	200	64640751	8	7.28	5.32607	3.17509	Intron	(CA)n|Simple_repeat|Simple_repeat
Adcy8	NM_001291903;NM_009623	Pilo	chr15	64753895	64754121	227	64753965	11	9.62706	6.33906	5.05768	Promoter	promoter-TSS (NM_009623)
Dnajc6;0610043K17Rik;Ak4	NR_040640;NM_198412;NM_001177602;NM_001177604;NM_001177605;NM_009647;NM_001164585;NM_001164584;NM_001164583	APP	chr4	101159409	101159615	207	101159459	10	6.45919	4.52688	2.33476	Intergenic	L1Md_F2|LINE|L1
Ak4	NM_009647;NM_001177602;NM_001177604;NM_001177605	Pilo	chr4	101092604	101093003	400	101092766	14	13.1017	7.854	8.12387	Intron	CpG
Lrrc74;Angel1;Vash1	NM_177354;NM_144524;NM_001195767	APP	chr12	88106359	88106559	201	88106411	10	8.93011	6.07777	4.41106	Intergenic	Intergenic
Angel1	NM_144524	Pilo	chr12	88067078	88067282	205	88067118	9	6.87904	4.95315	2.4342	Exon	CpG
Ankrd11	NR_037865;NM_001081379	APP	chr8	125470246	125470445	200	125470279	7	6.16097	4.73429	2.31281	Intron	intron (NM_001081379, intron 2 of 12)
2810013P06Rik;Ankrd11	NR_037865;NM_001081379;NR_045268	Pilo	chr8	125565968	125566436	469	125566098	9	6.87904	4.95315	2.4342	Promoter	promoter-TSS (NR_037865)
Ankrd11	NR_037865;NM_001081379	Pilo	chr8	125553298	125553538	241	125553393	11	9.62706	6.33906	5.05768	Intron	intron (NM_001081379, intron 1 of 12)
2810013P06Rik;Ankrd11	NR_037865;NM_001081379;NR_045268	Pilo	chr8	125566105	125566304	200	125566252	8	6.34956	4.75429	2.51368	Promoter	promoter-TSS (NR_037865)
Anks1b	NM_001128086	APP	chr10	89430442	89430641	200	89430589	8	6.48231	4.83762	2.57615	Intron	L1VL2|LINE|L1
Anks1b	NM_001128086	APP	chr10	89720705	89720904	200	89720825	8	7.28	5.32607	3.17509	Intron	L1_Mm|LINE|L1
Anks1b	NM_001128086;NM_001177398;NM_001177396;NM_001177397;NM_181398	Pilo	chr10	90291889	90292207	319	90291947	9	7.32798	5.236	3.29913	Intron	CpG
Lypd4;Gm5893;Rps19;Arhgef1;Dmrtc2;Ceacam10;Cd79a	NM_001130151;NM_001130150;NM_001130153;NM_023133;NM_182785;NR_045096;NM_027732;NM_001130152;NM_007655;NM_007675;NM_008488	APP	chr7	25648209	25648478	270	25648407	18	9.10441	4.67504	4.5662	Intergenic	(TG)n|Simple_repeat|Simple_repeat
Arhgef1	NM_001130151;NM_001130150;NM_001130153;NM_001130152;NM_008488	Pilo	chr7	25687773	25687972	200	25687880	7	4.93142	3.96252	1.10458	Promoter	promoter-TSS (NM_001130151)
Lypd4;Mir7046;Gm5893;Rps19;Grik5;Arhgef1;Atp1a3;Dmrtc2;Mir7047;Rabac1;Cd79a	NM_001130151;NM_001130150;NM_001130153;NM_023133;NM_182785;NM_001290469;NR_045096;NR_106013;NM_001130152;NR_106014;NM_010261;NM_008168;NM_007655;NM_027732;NM_008488	Pilo	chr7	25713453	25713652	200	25713587	8	5.88284	4.45784	1.72017	Intergenic	Intergenic
Asap1	NM_001276461;NM_001276467;NM_010026	APP	chr15	64282582	64282797	216	64282773	12	9.45707	6.03991	5.0882	Intergenic	L1Md_A|LINE|L1
Asap1	NM_001276462;NM_001276463	Pilo	chr15	64143983	64144257	275	64144104	11	9.62706	6.33906	5.05768	Promoter	5' UTR (NM_001276462, exon 1 of 28)
Asap1	NM_001276462;NM_001276463;NM_001276461;NM_001276467;NM_010026	Pilo	chr15	64143982	64144189	208	64144115	8	5.88284	4.45784	1.72017	Exon	5' UTR (NM_001276462, exon 1 of 28)
F13b;Zbtb41;Cfhr1;Aspm	NM_031164;NM_015780;NM_172643;NM_009791	APP	chr1	141441711	141441948	238	141441851	9	7.75856	5.50327	3.36388	Intergenic	L1Md_A|LINE|L1
F13b;Aspm;Cfhr1	NM_015780;NM_031164;NM_009791	APP	chr1	141485157	141485400	244	141485251	12	9.45707	6.03991	5.0882	Intergenic	L1Md_F3|LINE|L1
F13b;Zbtb41;Cfhr1;Aspm	NM_031164;NM_015780;NM_172643;NM_009791	Pilo	chr1	141443082	141443370	289	141443246	10	8.41358	5.7596	4.13796	Intergenic	TTS (NM_015780)
Aspm	NM_009791	Pilo	chr1	141351214	141351471	258	141351338	8	5.88284	4.45784	1.72017	Promoter	promoter-TSS (NM_009791)
Asxl2;Dtnb	NM_001162465;NM_001270988;NM_172421;NR_027870;NR_027869;NM_007886	APP	chr12	3542643	3542842	200	3542650	12	9.45707	6.03991	5.0882	Intergenic	Intergenic
Rab10;Asxl2;Kif3c;1110002L01Rik	NR_030694;NM_172421;NM_016676;NM_008445;NM_001270988	Pilo	chr12	3357303	3357516	214	3357413	8	5.88284	4.45784	1.72017	Intergenic	(TG)n|Simple_repeat|Simple_repeat
Atp10a	NM_009728	APP	chr7	66154372	66154606	235	66154446	11	8.096	5.38316	3.86852	Intergenic	L1Md_T|LINE|L1
Atp10a	NM_009728	Pilo	chr7	65913666	65913905	240	65913714	9	7.40246	5.28255	3.29913	Exon	5' UTR (NM_009728, exon 1 of 21)
Atp10a	NM_009728	Pilo	chr7	66138306	66138505	200	66138403	10	8.49611	5.8108	4.13796	Intergenic	L1Md_A|LINE|L1
Atp11c	NM_001037863;NM_001001798	APP	chrX	57600411	57600651	241	57600542	6	5.0922	4.1425	1.60528	Intron	intron (NM_001001798, intron 1 of 28)
Atp11c	NM_001037863;NM_001001798	Pilo	chrX	57657351	57657780	430	57657640	9	6.87904	4.95315	2.4342	Promoter	promoter-TSS (NM_001037863)
Azi2;Cmc1	NM_026442;NM_001286508;NM_001048146;NM_001286507;NM_013727	APP	chr9	117929401	117929600	200	117929494	7	6.15349	4.72978	2.31281	Intergenic	L1Md_F|LINE|L1
Azi2	NM_001286508;NM_001048146;NM_001286507;NM_013727	Pilo	chr9	117949702	117949901	200	117949738	7	5.28313	4.1888	1.79381	Exon	5' UTR (NM_013727, exon 1 of 8)
Gng4;B3galnt2;Tbce	NM_178640;NM_010317;NM_178337	APP	chr13	13996751	13997092	342	13996917	11	10.8917	7.10143	6.42636	Intergenic	L1Md_F|LINE|L1
B3galnt2	NM_178640	Pilo	chr13	14046875	14047307	433	14047036	9	7.32798	5.236	3.29913	Promoter	exon (NM_178640, exon 1 of 12)
B4galnt3	NM_198884	APP	chr6	120195581	120195804	224	120195663	9	8.44414	5.91786	4.15533	Intron	(TC)n|Simple_repeat|Simple_repeat
B4galnt3	NM_198884	Pilo	chr6	120244115	120244365	251	120244263	9	7.40246	5.28255	3.29913	Intron	CpG
B4galnt3	NM_198884	Pilo	chr6	120244677	120244913	237	120244678	10	5.46101	3.90111	1.90533	Promoter	promoter-TSS (NM_198884)
Tmem168;B630005N14Rik	NM_175312;NM_028990	APP	chr6	13521077	13521276	200	13521204	8	5.87436	4.45241	1.83968	Intergenic	L1Md_F|LINE|L1
Tmem168;B630005N14Rik	NM_175312;NM_028990	APP	chr6	13653020	13653219	200	13653039	11	5.77168	3.94379	1.81756	Intergenic	L1Md_Gf|LINE|L1
Tmem168;B630005N14Rik	NM_175312;NM_028990	Pilo	chr6	13522011	13522545	535	13522089	11	9.62706	6.33906	5.05768	Intergenic	L1Md_F|LINE|L1
Grap;Slc5a10;Fam83g;B9d1;Epn2	NM_027817;NM_178618;NM_001033227;NM_010148;NM_013717;NM_001252189;NM_001252188	APP	chr11	61408218	61408449	232	61408269	7	6.16097	4.73429	2.31281	Intergenic	RLTR10-int|LTR|ERVK
Mfap4;Rnf112;Mapk7;Slc47a2;Slc47a1;B9d1	NM_001291033;NM_001033542;NM_011841;NM_009548;NM_026183;NM_001291024;NM_013717;NM_001291036;NM_001291037;NM_001291034;NM_001291035;NM_029568	Pilo	chr11	61221660	61221859	200	61221786	7	5.28313	4.1888	1.79381	Intergenic	CpG
Barx2	NM_013800	APP	chr9	31579746	31579945	200	31579819	10	7.38071	5.1107	3.24811	Intergenic	(TTTTC)n|Simple_repeat|Simple_repeat
Barx2	NM_013800	Pilo	chr9	31720768	31721192	425	31720816	10	8.41358	5.7596	4.13796	Promoter	promoter-TSS (NM_013800)
Barx2	NM_013800	Pilo	chr9	31579716	31579915	200	31579853	8	5.55836	4.24924	1.68947	Intergenic	(TTTTC)n|Simple_repeat|Simple_repeat
Bbs9	NM_181316;NM_178415	APP	chr9	22535075	22535322	248	22535180	8	6.88952	5.08983	2.88239	Intron	L1Md_T|LINE|L1
Bbs9	NM_181316;NM_178415	APP	chr9	22706536	22706735	200	22706636	13	10.5442	6.50452	6.0968	Intergenic	L1Md_A|LINE|L1
Bbs9	NM_181316;NM_178415	Pilo	chr9	22535906	22536239	334	22536064	10	8.41358	5.7596	4.13796	Intron	L1Md_T|LINE|L1
Bdnf	NM_001285419;NM_001285418;NM_001048139;NM_007540;NM_001285416	APP	chr2	109420151	109420443	293	109420260	8	6.88952	5.08983	2.88239	Intergenic	Intergenic
Bdnf	NM_001285417	Pilo	chr2	109533777	109534088	312	109533941	8	6.34956	4.75429	2.51368	Promoter	5' UTR (NM_001048142, exon 1 of 2)
Bmpr1b	NM_001277216;NM_001277217	APP	chr3	141667452	141667770	319	141667572	11	10.8917	7.10143	6.42636	Intron	L1Md_A|LINE|L1
Bmpr1b	NM_001277216;NM_001277217	Pilo	chr3	141832049	141832350	302	141832108	11	6.2859	4.25576	2.51368	Promoter	promoter-TSS (NM_001277216)
Btg3;Plcl2;Tbc1d5	NM_001285991;NM_001297747;NM_001285993;NM_028162;NM_013880	APP	chr17	50843775	50844033	259	50843857	9	6.3968	4.64609	2.49375	Intergenic	L1Md_F2|LINE|L1
Gm7334;Btg3	NM_009770;NR_002700	Pilo	chr16	78376536	78376824	289	78376692	10	8.49611	5.8108	4.13796	Intron	CpG
Msi2;C030037D09Rik;Scpep1os;Akap1	NM_054043;NR_104310;NR_045955;NM_009648;NM_001201341;NR_038058;NM_001042541	APP	chr11	88671043	88671246	204	88671072	10	7.90533	5.44183	3.46179	Intergenic	PB1D9|SINE|Alu
Msi2;C030037D09Rik	NM_001201341;NR_038058;NM_054043	Pilo	chr11	88579479	88580126	648	88579662	14	13.1017	7.854	8.12387	Promoter	promoter-TSS (NR_038058)
C130071C03Rik;2810049E08Rik;Mir9-2	NR_015561;NR_036594;NR_029545	APP	chr13	83938484	83938683	200	83938525	8	6.69934	4.97272	2.4733	Intergenic	(TTTC)n|Simple_repeat|Simple_repeat
C130071C03Rik	NR_015561	Pilo	chr13	83870385	83870584	200	83870554	9	7.40246	5.28255	3.29913	Intron	CpG
C1ql3;Pter	NM_153155;NM_008961	APP	chr2	12835397	12835596	200	12835453	8	6.24663	4.68935	2.13944	Intergenic	L1VL1|LINE|L1
C1ql3	NM_153155	Pilo	chr2	12932101	12932300	200	12932168	9	7.40246	5.28255	3.29913	Exon	exon (NM_153155, exon 1 of 2)
Cadm2	NM_001145977;NM_178721	APP	chr16	67389787	67390140	354	67389970	10	9.64919	6.50965	5.25569	Intron	L1Md_T|LINE|L1
Cadm2	NM_001145977;NM_178721	APP	chr16	67389859	67390157	299	67390028	11	8.97836	5.93654	4.44538	Intron	L1Md_T|LINE|L1
Camk4	NM_009793	APP	chr18	33173348	33173555	208	33173403	8	5.95334	4.50292	2.23333	Intron	L1Md_T|LINE|L1
Camk4	NM_009793	Pilo	chr18	33189686	33189897	212	33189756	9	6.87904	4.95315	2.4342	Intron	L1Md_T|LINE|L1
Camk4	NM_009793	Pilo	chr18	33180555	33180910	356	33180750	14	13.2165	7.92382	8.20774	Intron	L1Md_T|LINE|L1
Camkmt	NM_028576	APP	chr17	85769107	85769432	326	85769262	13	13.4775	8.285	8.92125	Intron	intron (NM_028576, intron 3 of 10)
Camkmt	NM_028576	Pilo	chr17	85885916	85886142	227	85886069	12	10.7924	6.86731	6.04458	Intergenic	CpG
Ccdc146	NM_029195	APP	chr5	20861657	20861902	246	20861827	11	8.40176	5.5753	4.14211	Intron	(TG)n|Simple_repeat|Simple_repeat
Ccdc146	NM_029195	Pilo	chr5	20931104	20931303	200	20931177	8	6.34956	4.75429	2.51368	Promoter	promoter-TSS (NM_029195)
Ccnd3	NM_007632	APP	chr17	47727242	47727441	200	47727275	7	6.16097	4.73429	2.31281	Promoter	(GA)n|Simple_repeat|Simple_repeat
Ccnd3	NM_001081636;NM_001081635	Pilo	chr17	47648093	47648362	270	47648229	12.36	12.2932	7.9816	7.09899	Intron	intron (NM_001081636, intron 1 of 6)
Ccnd3;Taf8	NM_001081636;NM_001081635;NM_022015	Pilo	chr17	47639101	47639343	243	47639178	14	13.2165	7.92382	8.20774	Promoter	promoter-TSS (NM_022015)
Gzma;Skiv2l2;Mir449a;Mir449b;Mir449c;Mcidas;Dhx29;Gpx8;Cdc20b;Ccno	NM_001081062;NR_029961;NM_027127;NM_010370;NR_030602;NM_172594;NM_001037914;NM_028151;NR_030452;NM_001281487	APP	chr13	113796160	113796372	213	113796194	9	6.3968	4.64609	2.49375	Intergenic	L1Md_F|LINE|L1
Ccno	NM_001081062	Pilo	chr13	113777877	113778522	646	113778145	10	8.49611	5.8108	4.13796	Promoter	exon (NM_001081062, exon 1 of 3)
Rpsa;Cx3cr1;Csrnp1;Xirp1;Ccr8;Ttc21a;Slc25a38;Snora62	NM_007720;NM_153287;NM_028735;NM_144793;NM_011029;NM_011724;NM_009987;NR_002902	APP	chr9	119951162	119951361	200	119951338	10	4.99621	3.61514	1.30828	Intergenic	Intergenic
Slc25a38;Cx3cr1;Wdr48;Gorasp1;Csrnp1;Ttc21a;Ccr8;Xirp1	NM_007720;NM_153287;NM_028735;NM_144793;NM_011724;NM_009987;NM_028976;NM_026236	Pilo	chr9	119920296	119920503	208	119920412	9	6.87904	4.95315	2.4342	Intergenic	CpG
Cd209b;Rprl3;Cd209a;Cd209d;Cd209e	NM_026972;NR_104430;NM_133238;NM_130904;NM_001037800;NM_001287211;NR_024198;NM_130905	APP	chr8	3826034	3826233	200	3826128	8	6.69934	4.97272	2.4733	Intergenic	L1Md_T|LINE|L1
Cd209b;Cd209c;Cd209d;Cd209e	NM_026972;NR_104430;NM_001037800;NM_001287211;NM_130904;NM_130905;NM_130903	Pilo	chr8	3914160	3914404	245	3914280	8	6.34956	4.75429	2.51368	Intergenic	L1Md_T|LINE|L1
Cd209b;Rprl3;Cd209a;Cd209d;Cd209e	NM_026972;NR_104430;NM_133238;NM_130904;NM_001037800;NM_001287211;NR_024198;NM_130905	APP	chr8	3826034	3826233	200	3826128	8	6.69934	4.97272	2.4733	Intergenic	L1Md_T|LINE|L1
Fcer2a;Clec4g;Trappc5;Rprl3;Cd209a;Cd209d;Cd209e	NM_013517;NM_025701;NM_001253747;NM_001253745;NM_001253743;NM_001253746;NR_024198;NM_130905;NM_029465;NM_001253739;NM_133238;NM_001253737;NM_130904	APP	chr8	3773899	3774159	261	3774055	9	8.00723	5.65536	3.78597	Intergenic	MERVL-int|LTR|ERVL
Cd209b;Cd209c;Cd209d;Cd209e	NM_026972;NR_104430;NM_001037800;NM_001287211;NM_130904;NM_130905;NM_130903	Pilo	chr8	3914160	3914404	245	3914280	8	6.34956	4.75429	2.51368	Intergenic	L1Md_T|LINE|L1
Cd46	NM_010778	APP	chr1	196880333	196880580	248	196880483	11	8.40176	5.5753	4.14211	Intron	L1Md_A|LINE|L1
Cd46	NM_010778	Pilo	chr1	196914938	196915137	200	196915025	11	8.98996	5.94378	4.11307	Intron	(TTCTC)n|Simple_repeat|Simple_repeat
Cd46	NM_010778	Pilo	chr1	196882028	196882227	200	196882103	7	5.34156	4.22604	1.79381	Intron	L1Md_A|LINE|L1
Lypd4;Gm5893;Rps19;Arhgef1;Dmrtc2;Ceacam10;Cd79a	NM_001130151;NM_001130150;NM_001130153;NM_023133;NM_182785;NR_045096;NM_027732;NM_001130152;NM_007655;NM_007675;NM_008488	APP	chr7	25648209	25648478	270	25648407	18	9.10441	4.67504	4.5662	Intergenic	(TG)n|Simple_repeat|Simple_repeat
Lypd4;Mir7046;Gm5893;Rps19;Grik5;Arhgef1;Atp1a3;Dmrtc2;Mir7047;Rabac1;Cd79a	NM_001130151;NM_001130150;NM_001130153;NM_023133;NM_182785;NM_001290469;NR_045096;NR_106013;NM_001130152;NR_106014;NM_010261;NM_008168;NM_007655;NM_027732;NM_008488	Pilo	chr7	25713453	25713652	200	25713587	8	5.88284	4.45784	1.72017	Intergenic	Intergenic
Nme6;Mir7089;Map4;Cdc25a;Camp;3000002C10Rik;Spink8	NR_033215;NM_009921;NR_106057;NM_018757;NM_001205330;NM_007658;NM_008633;NM_001205331;NM_001205332;NM_183136	APP	chr9	109825788	109826003	216	109825844	9	8.00723	5.65536	3.78597	Intergenic	(CA)n|Simple_repeat|Simple_repeat
Cdc25a	NM_007658	Pilo	chr9	109778381	109778604	224	109778512	10	7.91589	5.44847	3.22888	Exon	5' UTR (NM_007658, exon 1 of 15)
Cdc25a	NM_007658	Pilo	chr9	109778300	109778640	341	109778499	8	6.28311	4.7124	2.51368	Exon	5' UTR (NM_007658, exon 1 of 15)
Cdyl	NM_009881	APP	chr13	35660346	35660694	349	35660616	9	8.44414	5.91786	4.15533	Intergenic	L1Md_T|LINE|L1
Cdyl	NM_009881	APP	chr13	35661070	35661327	258	35661190	15	8.45702	4.84159	4.16663	Intergenic	L1Md_T|LINE|L1
Cdyl	NM_001123386	Pilo	chr13	35832784	35833299	516	35832961	11	8.98996	5.94378	4.11307	Promoter	promoter-TSS (NM_001123386)
Cdyl	NM_001123386;NM_009881	Pilo	chr13	35833801	35834000	200	35833876	10	7.91589	5.44847	3.22888	Intron	CpG
Cep83;Mir7211;Cep83os;Tmcc3	NR_015524;NM_177026;NM_029852;NM_172051;NR_106070;NM_001168684	APP	chr10	94055190	94055393	204	94055217	64	10.1962	2.4312	5.7741	Intergenic	MTE2a|LTR|MaLR
Cep83;Cep83os	NR_015524;NM_029852	Pilo	chr10	94151164	94151485	322	94151308	10	7.51161	5.19352	2.9971	Promoter	promoter-TSS (NM_029852)
Cep83;Mir7211;Cep83os;Tmcc3	NR_015524;NM_177026;NM_029852;NM_172051;NR_106070;NM_001168684	APP	chr10	94055190	94055393	204	94055217	64	10.1962	2.4312	5.7741	Intergenic	MTE2a|LTR|MaLR
Cep83;Cep83os	NR_015524;NM_029852	Pilo	chr10	94151164	94151485	322	94151308	10	7.51161	5.19352	2.9971	Promoter	promoter-TSS (NM_029852)
Chd7	NM_001277149	APP	chr4	8685821	8686094	274	8685896	8	5.87436	4.45241	1.83968	Intron	(CA)n|Simple_repeat|Simple_repeat
Rab2a;Chd7	NM_021518;NM_001277149	Pilo	chr4	8574314	8574540	227	8574360	9	7.32798	5.236	3.29913	Intergenic	CpG
Chd7	NM_001277149	Pilo	chr4	8618598	8619083	486	8618904	10	5.46101	3.90111	1.90533	Intron	CpG
Gm17689;Gm5615;A630095E13Rik;1700027I24Rik;Acrv1;Chek1	NM_001033325;NM_007391;NR_040741;NM_007691;NM_001167584;NM_001033783	APP	chr9	36434990	36435298	309	36435112	8	6.69934	4.97272	2.4733	Intergenic	L1Md_F2|LINE|L1
Gm17689;A630095E13Rik;1700027I24Rik;Acrv1;Stt3a;Chek1	NM_001033325;NM_008408;NM_007391;NR_040741;NM_007691;NM_001167584	Pilo	chr9	36466796	36467203	408	36467094	8	6.34956	4.75429	2.51368	Intergenic	L1Md_A|LINE|L1
Chst9	NM_199055	APP	chr18	15686491	15686690	200	15686585	7	6.16097	4.73429	2.31281	Intron	L1_Mm|LINE|L1
Chst9	NM_199055	APP	chr18	15646851	15647127	277	15647034	10	6.16983	4.34428	2.08231	Intron	L1Md_T|LINE|L1
Chst9	NM_199055	APP	chr18	15673513	15673769	257	15673695	10	7.90533	5.44183	3.46179	Intron	L1Md_A|LINE|L1
Chst9	NM_199055	Pilo	chr18	15889134	15889336	203	15889211	8	5.88284	4.45784	1.72017	Intergenic	L1Md_A|LINE|L1
Srd5a3;Tmem165;Clock	NM_020611;NM_007715;NM_001289826;NM_011626	APP	chr5	76602500	76602747	248	76602605	7	5.81683	4.52429	2.11363	Intergenic	L1Md_A|LINE|L1
Clock	NM_007715;NM_001289826	APP	chr5	76650017	76650264	248	76650079	7	6.16097	4.73429	2.31281	Intron	L1Md_T|LINE|L1
Clock	NM_007715;NM_001289826	Pilo	chr5	76652936	76653168	233	76653094	11	7.49399	5.00515	2.98868	Intron	L1Md_T|LINE|L1
Clock	NM_007715;NM_001289826	Pilo	chr5	76652886	76653268	383	76653074	8	6.34956	4.75429	2.51368	Intron	L1Md_T|LINE|L1
Azi2;Cmc1	NM_026442;NM_001286508;NM_001048146;NM_001286507;NM_013727	APP	chr9	117929401	117929600	200	117929494	7	6.15349	4.72978	2.31281	Intergenic	L1Md_F|LINE|L1
Cmc1	NM_026442	APP	chr9	118026822	118027021	200	118026940	10	8.74089	5.96188	4.42832	Intron	L1Md_F2|LINE|L1
Cmc1	NM_026442	Pilo	chr9	118059058	118059370	313	118059190	10	8.32618	5.70524	4.13796	Promoter	promoter-TSS (NM_026442)
Mir7073;Gins3;Cnot1;Ndrg4;Setd6	NM_145602;NR_106041;NM_001195006;NM_001205226;NM_178078;NM_030198;NM_001035123;NM_153164	APP	chr8	98203507	98203744	238	98203617	10	9.64919	6.50965	5.25569	Intergenic	(TG)n|Simple_repeat|Simple_repeat
Mir7073;Gins3;Cnot1;Ndrg4;Setd6	NM_145602;NR_106041;NM_001195006;NM_001205226;NM_178078;NM_030198;NM_001035123;NM_153164	Pilo	chr8	98201580	98201779	200	98201656	8	6.34956	4.75429	2.51368	Intergenic	CpG
Mir7073;Gins3;Cnot1;Ndrg4;Setd6	NM_145602;NR_106041;NM_001195006;NM_001205226;NM_178078;NM_030198;NM_001035123;NM_153164	Pilo	chr8	98202000	98202215	216	98202035	11	9.62706	6.33906	5.05768	Intergenic	CpG
Tinagl1;Serinc2;Hcrtr1;Gm853;Col16a1;Pef1	NM_001253386;NM_026441;NM_023476;NM_198959;NM_028266;NM_172702;NM_001163027;NM_001168333;NM_001034872	APP	chr4	129833825	129834093	269	129833950	11	10.3617	6.78644	5.92478	Intergenic	(CA)n|Simple_repeat|Simple_repeat
Col16a1;1700003M07Rik;E330017L17Rik;Bai2	NR_040648;NM_001290714;NR_045190;NM_001290715;NR_040647;NM_028266;NM_001199696;NM_173071	Pilo	chr4	129656364	129656563	200	129656424	8	5.88284	4.45784	1.72017	Intergenic	Intergenic
Gm7854;Cpeb2	NR_028417;NM_001177379;NM_175937	APP	chr5	43709729	43709982	254	43709732	7	5.81683	4.52429	2.11363	Intergenic	L1Md_A|LINE|L1
		Pilo	chr5	42580040	42580252	213	42580079	8	5.88284	4.45784	1.72017	Intergenic	L1Md_T|LINE|L1
Cpeb2	NM_001177379;NM_175937	Pilo	chr5	43624607	43624876	270	43624732	9	6.87904	4.95315	2.4342	Promoter	promoter-TSS (NM_001177379)
Cpeb2	NM_001177379;NM_175937	Pilo	chr5	43625146	43625674	529	43625168	9	7.32798	5.236	3.29913	Exon	exon (NM_001177379, exon 1 of 11)
Herpud1;Mir7072;Cpne2;9330175E14Rik;Slc12a3;Nlrc5	NM_019415;NR_015514;NM_153507;NR_106040;NM_022331;NM_001205311;NM_001033207	APP	chr8	96988964	96989163	200	96989023	7	6.15349	4.72978	2.31281	Intergenic	L1Md_F2|LINE|L1
Cpne2	NM_153507	Pilo	chr8	97056659	97057107	449	97057003	11	8.98996	5.94378	4.11307	Promoter	promoter-TSS (NM_153507)
Crtc3;Gm15880;Iqgap1	NM_173863;NM_016721;NR_040343	APP	chr7	87853982	87854191	210	87854100	14	9.22653	5.48177	4.68105	Intergenic	Intergenic
Crtc3	NM_173863	Pilo	chr7	87833397	87833670	274	87833557	10	8.49611	5.8108	4.13796	Exon	exon (NM_173863, exon 1 of 15)
Rpsa;Cx3cr1;Csrnp1;Xirp1;Ccr8;Ttc21a;Slc25a38;Snora62	NM_007720;NM_153287;NM_028735;NM_144793;NM_011029;NM_011724;NM_009987;NR_002902	APP	chr9	119951162	119951361	200	119951338	10	4.99621	3.61514	1.30828	Intergenic	Intergenic
Csrnp1	NM_153287	Pilo	chr9	119892455	119892852	398	119892583	10	8.41358	5.7596	4.13796	Intron	CpG
Csrnp1	NM_153287	Pilo	chr9	119892291	119892718	428	119892534	9	6.87904	4.95315	2.4342	Intron	CpG
Slc25a38;Cx3cr1;Wdr48;Gorasp1;Csrnp1;Ttc21a;Ccr8;Xirp1	NM_007720;NM_153287;NM_028735;NM_144793;NM_011724;NM_009987;NM_028976;NM_026236	Pilo	chr9	119920296	119920503	208	119920412	9	6.87904	4.95315	2.4342	Intergenic	CpG
Ctnnd2	NM_008729	APP	chr15	30510445	30510644	200	30510627	10	6.15787	4.33674	2.31281	Intron	L1Md_T|LINE|L1
Ctnnd2	NM_008729	Pilo	chr15	30023622	30024115	494	30023813	10	8.49611	5.8108	4.13796	Intergenic	L1Md_T|LINE|L1
Ctnnd2	NM_008729	Pilo	chr15	30508905	30509104	200	30509024	10	8.49611	5.8108	4.13796	Intron	L1Md_T|LINE|L1
Ctnnd2	NM_008729	Pilo	chr15	30683644	30683881	238	30683767	9	7.40246	5.28255	3.29913	Intron	L1Md_T|LINE|L1
Ctnnd2	NM_008729	Pilo	chr15	30684114	30684313	200	30684250	7	5.34156	4.22604	1.79381	Intron	L1Md_T|LINE|L1
Cul5	NM_027807;NM_001161618	APP	chr9	53457607	53458025	419	53457871	13	12.8544	7.91751	8.31498	Intron	intron (NM_001161618, intron 3 of 17)
Cul5	NM_027807;NM_001161618	Pilo	chr9	53475363	53475562	200	53475449	8	6.34956	4.75429	2.51368	Exon	5' UTR (NM_027807, exon 1 of 19)
Cwc22;4930440I19Rik	NM_001290740;NR_108098;NM_172667;NM_030560	APP	chr2	77837210	77837553	344	77837409	13	8.96544	5.52908	4.4417	Intergenic	L1Md_T|LINE|L1
Cwc22	NM_001290740;NM_172667;NM_030560	Pilo	chr2	77783928	77784253	326	77784104	25	13.5859	5.62622	8.55528	Exon	CpG
Rpsa;Cx3cr1;Csrnp1;Xirp1;Ccr8;Ttc21a;Slc25a38;Snora62	NM_007720;NM_153287;NM_028735;NM_144793;NM_011029;NM_011724;NM_009987;NR_002902	APP	chr9	119951162	119951361	200	119951338	10	4.99621	3.61514	1.30828	Intergenic	Intergenic
Slc25a38;Cx3cr1;Wdr48;Gorasp1;Csrnp1;Ttc21a;Ccr8;Xirp1	NM_007720;NM_153287;NM_028735;NM_144793;NM_011724;NM_009987;NM_028976;NM_026236	Pilo	chr9	119920296	119920503	208	119920412	9	6.87904	4.95315	2.4342	Intergenic	CpG
Cxcl12	NM_021704;NM_001012477;NM_013655	APP	chr6	117039668	117039867	200	117039853	10	7.90533	5.44183	3.46179	Intergenic	L1Md_T|LINE|L1
Cxcl12	NM_021704;NM_001012477;NM_013655	Pilo	chr6	117037282	117037589	308	117037419	9	7.40246	5.28255	3.29913	Intergenic	L1Md_T|LINE|L1
Cxcl12	NM_021704;NM_001012477;NM_013655	Pilo	chr6	117118724	117118923	200	117118746	8	6.34956	4.75429	2.51368	Exon	CpG
Cyp2c38	NM_010002	APP	chr19	39489680	39489994	315	39489846	12	9.45707	6.03991	5.0882	Intron	L1Md_A|LINE|L1
Cyp2c38	NM_010002	Pilo	chr19	39501076	39501275	200	39501192	8	6.34956	4.75429	2.51368	Intron	L1Md_F|LINE|L1
Pinc;D530049I02Rik	NR_040605;NR_003202	APP	chr1	73369223	73369437	215	73369336	11	7.54329	5.03605	3.4022	Intergenic	L1Md_T|LINE|L1
D530049I02Rik	NR_040605	APP	chr1	73466686	73467010	325	73466866	11	9.89567	6.50387	5.48726	Intron	L1Md_Gf|LINE|L1
Pinc;D530049I02Rik	NR_040605;NR_003202	Pilo	chr1	73370622	73370892	271	73370820	11	9.62706	6.33906	5.05768	Intergenic	L1Md_T|LINE|L1
Spag11b;Defb6;Spag11a;Defa-ps12;Defb4;Defb5;Defb46;Defb34;Defb14;Defb12	NM_001034905;NM_001286493;NM_001025351;NM_019728;NM_152802;NM_153115;NM_183035;NM_183026;NM_001039563;NR_002878;NM_030734;NM_054074	APP	chr8	19176773	19176972	200	19176896	8	5.45343	4.18148	1.87107	Intergenic	L1Md_T|LINE|L1
Spag11b;Defb6;Spag11a;Defa-ps12;Defb4;Defb5;Defb46;Defb34;Defb14;Defb12	NM_001034905;NM_001286493;NM_001025351;NM_019728;NM_152802;NM_153115;NM_183035;NM_183026;NM_001039563;NR_002878;NM_030734;NM_054074	Pilo	chr8	19180591	19180793	203	19180656	9	7.32798	5.236	3.29913	Intergenic	L1Md_T|LINE|L1
Spag11b;Defb6;Spag11a;Defa-ps12;Defb4;Defb5;Defb46;Defb34;Defb14;Defb12	NM_001034905;NM_001286493;NM_001025351;NM_019728;NM_152802;NM_153115;NM_183035;NM_183026;NM_001039563;NR_002878;NM_030734;NM_054074	APP	chr8	19176773	19176972	200	19176896	8	5.45343	4.18148	1.87107	Intergenic	L1Md_T|LINE|L1
Spag11b;Defb6;Spag11a;Defa-ps12;Defb4;Defb5;Defb46;Defb34;Defb14;Defb12	NM_001034905;NM_001286493;NM_001025351;NM_019728;NM_152802;NM_153115;NM_183035;NM_183026;NM_001039563;NR_002878;NM_030734;NM_054074	Pilo	chr8	19180591	19180793	203	19180656	9	7.32798	5.236	3.29913	Intergenic	L1Md_T|LINE|L1
Spag11b;Defb6;Spag11a;Defa-ps12;Defb4;Defb5;Defb46;Defb34;Defb14;Defb12	NM_001034905;NM_001286493;NM_001025351;NM_019728;NM_152802;NM_153115;NM_183035;NM_183026;NM_001039563;NR_002878;NM_030734;NM_054074	APP	chr8	19176773	19176972	200	19176896	8	5.45343	4.18148	1.87107	Intergenic	L1Md_T|LINE|L1
Spag11b;Defb6;Spag11a;Defa-ps12;Defb4;Defb5;Defb46;Defb34;Defb14;Defb12	NM_001034905;NM_001286493;NM_001025351;NM_019728;NM_152802;NM_153115;NM_183035;NM_183026;NM_001039563;NR_002878;NM_030734;NM_054074	Pilo	chr8	19180591	19180793	203	19180656	9	7.32798	5.236	3.29913	Intergenic	L1Md_T|LINE|L1
Spag11b;Defb6;Spag11a;Defa-ps12;Defb4;Defb5;Defb46;Defb34;Defb14;Defb12	NM_001034905;NM_001286493;NM_001025351;NM_019728;NM_152802;NM_153115;NM_183035;NM_183026;NM_001039563;NR_002878;NM_030734;NM_054074	APP	chr8	19176773	19176972	200	19176896	8	5.45343	4.18148	1.87107	Intergenic	L1Md_T|LINE|L1
Spag11b;Defb6;Spag11a;Defa-ps12;Defb4;Defb5;Defb46;Defb34;Defb14;Defb12	NM_001034905;NM_001286493;NM_001025351;NM_019728;NM_152802;NM_153115;NM_183035;NM_183026;NM_001039563;NR_002878;NM_030734;NM_054074	Pilo	chr8	19180591	19180793	203	19180656	9	7.32798	5.236	3.29913	Intergenic	L1Md_T|LINE|L1
Spag11b;Defb6;Spag11a;Defa-ps12;Defb4;Defb5;Defb46;Defb34;Defb14;Defb12	NM_001034905;NM_001286493;NM_001025351;NM_019728;NM_152802;NM_153115;NM_183035;NM_183026;NM_001039563;NR_002878;NM_030734;NM_054074	APP	chr8	19176773	19176972	200	19176896	8	5.45343	4.18148	1.87107	Intergenic	L1Md_T|LINE|L1
Spag11b;Defb6;Spag11a;Defa-ps12;Defb4;Defb5;Defb46;Defb34;Defb14;Defb12	NM_001034905;NM_001286493;NM_001025351;NM_019728;NM_152802;NM_153115;NM_183035;NM_183026;NM_001039563;NR_002878;NM_030734;NM_054074	Pilo	chr8	19180591	19180793	203	19180656	9	7.32798	5.236	3.29913	Intergenic	L1Md_T|LINE|L1
Scube2;Tmem41b;Dennd5a;Nrip3	NM_020610;NM_021494;NM_020052;NM_153525	APP	chr7	117023550	117023770	221	117023728	11	10.3617	6.78644	5.92478	Intergenic	(GAAA)n|Simple_repeat|Simple_repeat
Dennd5a	NM_021494	Pilo	chr7	117103648	117104042	395	117103931	10	7.91589	5.44847	3.22888	Promoter	promoter-TSS (NM_021494)
Dip2c	NM_001081426	APP	chr13	9476745	9477028	284	9476899	8	4.48662	3.55441	1.09873	Intron	L1Md_F2|LINE|L1
Dip2c	NM_001081426	Pilo	chr13	9275819	9276465	647	9276159	9	7.32798	5.236	3.29913	Exon	5' UTR (NM_001081426, exon 1 of 37)
Dlg5;E330034G19Rik	NM_001163513;NM_027726;NM_001033214	APP	chr14	25140882	25141159	278	25140927	9	6.86952	4.94712	2.58221	Intergenic	L1Md_T|LINE|L1
Dlg5;E330034G19Rik	NM_001163513;NM_027726;NM_001033214	APP	chr14	25138796	25139066	271	25138908	8	7.28	5.32607	3.17509	Intergenic	L1Md_T|LINE|L1
Dlg5;E330034G19Rik	NM_001163513;NM_027726;NM_001033214	Pilo	chr14	25142711	25142910	200	25142890	9	7.40246	5.28255	3.29913	Intergenic	L1Md_T|LINE|L1
Dlgap3	NM_198618	APP	chr4	126849093	126849312	220	126849231	11	10.8917	7.10143	6.42636	Intron	(TG)n|Simple_repeat|Simple_repeat
Dlgap3	NM_198618	Pilo	chr4	126846451	126846773	323	126846646	9	7.40246	5.28255	3.29913	Promoter	promoter-TSS (NM_198618)
Dlgap3	NM_198618	Pilo	chr4	126910856	126911055	200	126910956	8	6.28311	4.7124	2.51368	Exon	exon (NM_198618, exon 9 of 12)
Dlgap3	NM_198618	Pilo	chr4	126913750	126914003	254	126913905	8	6.28311	4.7124	2.51368	Exon	3' UTR (NM_198618, exon 12 of 12)
Lypd4;Gm5893;Rps19;Arhgef1;Dmrtc2;Ceacam10;Cd79a	NM_001130151;NM_001130150;NM_001130153;NM_023133;NM_182785;NR_045096;NM_027732;NM_001130152;NM_007655;NM_007675;NM_008488	APP	chr7	25648209	25648478	270	25648407	18	9.10441	4.67504	4.5662	Intergenic	(TG)n|Simple_repeat|Simple_repeat
Lypd4;Mir7046;Gm5893;Rps19;Grik5;Arhgef1;Atp1a3;Dmrtc2;Mir7047;Rabac1;Cd79a	NM_001130151;NM_001130150;NM_001130153;NM_023133;NM_182785;NM_001290469;NR_045096;NR_106013;NM_001130152;NR_106014;NM_010261;NM_008168;NM_007655;NM_027732;NM_008488	Pilo	chr7	25713453	25713652	200	25713587	8	5.88284	4.45784	1.72017	Intergenic	Intergenic
Mir7081;Mir1900;Mir7082;Ppan;Dnmt1;Icam5;Eif3g;Mrpl4;Icam4;Fdx1l;Icam1;S1pr2;Raver1-fdx1l;Raver1;Zglp1	NR_035438;NR_106049;NM_145610;NM_001199433;NM_001199432;NM_001199431;NR_106050;NM_001103168;NM_010493;NM_016876;NM_010066;NM_010333;NM_008319;NM_001039824;NR_038081;NM_027911;NM_023167;NM_023892	APP	chr9	20796107	20796313	207	20796219	9	8.00723	5.65536	3.78597	Intergenic	(CA)n|Simple_repeat|Simple_repeat
Dnmt1	NM_001199433	Pilo	chr9	20756962	20757217	256	20757039	10	8.49611	5.8108	4.13796	Promoter	promoter-TSS (NM_001199433)
Dpp6	NM_207282;NM_010075;NM_001198886	APP	chr5	27556245	27556486	242	27556340	11	9.89567	6.50387	5.48726	Intron	L1Md_A|LINE|L1
Dpp6	NM_207282;NM_001136060;NM_010075;NM_001198886	Pilo	chr5	27691507	27691914	408	27691623	11	9.62706	6.33906	5.05768	Intron	L1Md_T|LINE|L1
Dsc3	NM_007882;NM_001291809	APP	chr18	20155527	20155934	408	20155886	9	7.62344	5.41989	3.46838	Intron	(GAAA)n|Simple_repeat|Simple_repeat
Dsc3	NM_007882;NM_001291809	Pilo	chr18	20020711	20020910	200	20020800	8	6.34956	4.75429	2.51368	Intergenic	L1Md_T|LINE|L1
Crp;Dusp23	NM_026725;NM_007768	APP	chr1	174649626	174650004	379	174649768	8	6.99963	5.15704	2.9808	Intergenic	L1Md_A|LINE|L1
Dusp23	NM_026725	Pilo	chr1	174562823	174563129	307	174562921	9	6.87904	4.95315	2.4342	Promoter	exon (NM_026725, exon 1 of 2)
Dusp23	NM_026725	Pilo	chr1	174562773	174563019	247	174562896	10	8.49611	5.8108	4.13796	Exon	exon (NM_026725, exon 1 of 2)
F8a;DXBay18;Xlr5a;Xlr5b;Spin2d;Xlr4b;Xlr4a;Xlr4c;Gm14685;Xlr3b;Xlr3c;Xlr3a	NM_001025383;NM_021365;NM_001025384;NM_001293678;NM_001293679;NM_001293676;NM_001293677;NM_001293680;NM_001111293;NM_183094;NM_007978;NM_001045539;NM_001243002;NM_001081642;NM_001081643;NM_001110784;NM_011727	APP	chrX	70418129	70418328	200	70418222	10	5.65228	4.01996	1.71112	Intergenic	L1Md_T|LINE|L1
F8a;DXBay18;Xlr5a;Xlr5b;Spin2d;Xlr4b;Xlr4a;Xlr4c;Gm14685;Xlr3b;Xlr3c;Xlr3a	NM_001025383;NM_021365;NM_001025384;NM_001293678;NM_001293679;NM_001293676;NM_001293677;NM_001293680;NM_001111293;NM_183094;NM_007978;NM_001045539;NM_001243002;NM_001081642;NM_001081643;NM_001110784;NM_011727	Pilo	chrX	70419946	70420145	200	70419999	10	8.49611	5.8108	4.13796	Intergenic	TTS (NM_001243002)
F8a;DXBay18;Xlr5a;Xlr5b;Spin2d;Xlr4b;Xlr4a;Xlr4c;Gm14685;Xlr3b;Xlr3c;Xlr3a	NM_001025383;NM_021365;NM_001025384;NM_001293678;NM_001293679;NM_001293676;NM_001293677;NM_001293680;NM_001111293;NM_183094;NM_007978;NM_001045539;NM_001243002;NM_001081642;NM_001081643;NM_001110784;NM_011727	Pilo	chrX	70419730	70420211	482	70420026	9	6.87904	4.95315	2.4342	Intergenic	TTS (NM_001243002)
Rab27b;Dynap	NM_001082553;NM_029346;NM_030554	APP	chr18	70311349	70311548	200	70311436	6	4.7943	3.95876	1.46767	Intergenic	L1Md_F3|LINE|L1
Rab27b;Dynap	NM_001082553;NM_029346	APP	chr18	70369522	70369721	200	70369574	7	4.55469	3.71687	1.33676	Intergenic	L1Md_F2|LINE|L1
Dynap	NM_029346	Pilo	chr18	70471088	70471287	200	70471169	9	7.40246	5.28255	3.29913	Intergenic	L1Md_T|LINE|L1
Dynlt3;Gm5132	NM_001085517;NM_025975	APP	chrX	9171829	9172206	378	9171919	10	9.64919	6.50965	5.25569	Intergenic	L1Md_T|LINE|L1
Dynlt3;Gm5132	NM_001085517;NM_025975	APP	chrX	9207778	9208032	255	9207856	12	6.58093	4.27244	2.42605	Intergenic	L1Md_Gf|LINE|L1
Dynlt3	NM_025975	Pilo	chrX	9295602	9295871	270	9295740	10	8.49611	5.8108	4.13796	Intergenic	L1Md_A|LINE|L1
Dlg5;E330034G19Rik	NM_001163513;NM_027726;NM_001033214	APP	chr14	25138796	25139066	271	25138908	8	7.28	5.32607	3.17509	Intergenic	L1Md_T|LINE|L1
Dlg5;E330034G19Rik	NM_001163513;NM_027726;NM_001033214	APP	chr14	25140882	25141159	278	25140927	9	6.86952	4.94712	2.58221	Intergenic	L1Md_T|LINE|L1
Dlg5;E330034G19Rik	NM_001163513;NM_027726;NM_001033214	Pilo	chr14	25142711	25142910	200	25142890	9	7.40246	5.28255	3.29913	Intergenic	L1Md_T|LINE|L1
Ebag9;Pkhd1l1;Sybu	NM_001285843;NM_138674;NM_001285844;NM_178765;NM_001285842;NM_019480;NM_001285840;NM_001285841;NM_001032727;NM_176998	APP	chr15	44485563	44485898	336	44485792	9	8.00723	5.65536	3.78597	Intergenic	L1Md_T|LINE|L1
Ebag9	NM_019480	Pilo	chr15	44450671	44450872	202	44450731	9	6.87904	4.95315	2.4342	Promoter	promoter-TSS (NM_019480)
Efr3a	NM_133766	APP	chr15	65571240	65571540	301	65571381	13	8.94978	5.51949	4.62623	Intergenic	L1Md_T|LINE|L1
Efr3a	NM_133766	Pilo	chr15	65618785	65619098	314	65618939	11	9.53647	6.2832	5.05768	Exon	CpG
Wdpcp;Otx1;Ehbp1	NM_011023;NM_145425;NM_153078;NM_001252515	APP	chr11	21808394	21808607	214	21808455	17	7.31087	3.93458	2.96753	Intergenic	L1Md_T|LINE|L1
Wdpcp;Otx1;Ehbp1	NM_011023;NM_145425;NM_153078;NM_001252515	Pilo	chr11	21893359	21893729	371	21893530	9	6.87904	4.95315	2.4342	Intergenic	CpG
Wdpcp;Otx1;Ehbp1	NM_011023;NM_145425;NM_153078;NM_001252515	Pilo	chr11	21893362	21893806	445	21893610	10	5.46101	3.90111	1.90533	Intergenic	CpG
Tbc1d9;Elmod2;Mgat4d;Ucp1	NM_026233;NM_001170691;NM_001111304;NM_027758;NM_009463;NM_178736	APP	chr8	85797767	85798035	269	85797858	8	7.28	5.32607	3.17509	Intergenic	Lx9|LINE|L1
Elmod2	NM_178736;NM_001170691	Pilo	chr8	85855943	85856219	277	85856094	11	9.62706	6.33906	5.05768	Intron	CpG
Gm2109;Ttk;Elovl4	NM_001110265;NM_148941;NM_001284272;NR_046066;NM_009445	APP	chr9	83637255	83637473	219	83637295	7	6.16097	4.73429	2.31281	Intergenic	L1Md_F3|LINE|L1
Elovl4	NM_148941	Pilo	chr9	83699754	83700029	276	83699897	11	9.62706	6.33906	5.05768	Promoter	promoter-TSS (NM_148941)
Eml4	NM_199466;NM_001114361;NM_001114362;NM_001286567	APP	chr17	83819391	83819677	287	83819428	8	6.88952	5.08983	2.88239	Intron	L1Md_F2|LINE|L1
Pkdcc;Eml4	NM_199466;NM_001286567;NM_001114362;NM_134117;NM_001114361	Pilo	chr17	83675505	83675926	422	83675833	8	6.34956	4.75429	2.51368	Intergenic	CpG
Enah;Lbr	NM_001083121;NM_010135;NM_133815;NM_001083120;NM_008680	APP	chr1	183801150	183801359	210	183801319	7	5.64936	4.42019	1.71061	Intergenic	CT-rich|Low_complexity|Low_complexity
Enah	NM_010135;NM_001083121;NM_001083120;NM_008680	Pilo	chr1	183949638	183949894	257	183949702	9	6.87904	4.95315	2.4342	Exon	5' UTR (NM_001083121, exon 1 of 14)
Enah	NM_010135;NM_001083121;NM_001083120;NM_008680	Pilo	chr1	183950595	183950794	200	183950708	8	6.34956	4.75429	2.51368	Promoter	promoter-TSS (NM_001083121)
Epc1	NM_027497;NM_007935	APP	chr18	6384864	6385063	200	6384954	7	6.16097	4.73429	2.31281	Intergenic	(TTTC)n|Simple_repeat|Simple_repeat
Epc1	NM_027497;NM_001276350;NM_007935	Pilo	chr18	6490142	6490407	266	6490296	9	7.32798	5.236	3.29913	Intron	TTS (NR_035446)
F13b;Zbtb41;Cfhr1;Aspm	NM_031164;NM_015780;NM_172643;NM_009791	APP	chr1	141441711	141441948	238	141441851	9	7.75856	5.50327	3.36388	Intergenic	L1Md_A|LINE|L1
F13b;Aspm;Cfhr1	NM_015780;NM_031164;NM_009791	APP	chr1	141485157	141485400	244	141485251	12	9.45707	6.03991	5.0882	Intergenic	L1Md_F3|LINE|L1
F13b;Zbtb41;Cfhr1;Aspm	NM_031164;NM_015780;NM_172643;NM_009791	Pilo	chr1	141443082	141443370	289	141443246	10	8.41358	5.7596	4.13796	Intergenic	TTS (NM_015780)
Foxl2os;Gm1123;7420426K07Rik;2410012M07Rik;Prr23a;Foxl2;Faim;Gm6406;E330023G01Rik	NR_045332;NM_028033;NM_011810;NM_001080776;NM_012020;NM_001033983;NR_003248;NM_001134661;NM_001134660;NM_001122851	APP	chr9	98815697	98815942	246	98815799	11	10.1032	6.63029	5.51366	Intergenic	L1Md_F3|LINE|L1
Faim	NM_011810;NM_001122851	Pilo	chr9	98886888	98887172	285	98887015	11	9.62706	6.33906	5.05768	Exon	CpG
Faim	NM_011810;NM_001122851	Pilo	chr9	98886626	98886856	231	98886659	9	6.87904	4.95315	2.4342	Promoter	promoter-TSS (NM_011810)
Fam107b	NM_025626	APP	chr2	3761222	3761487	266	3761377	10	7.38071	5.1107	3.24811	Intergenic	L1Md_T|LINE|L1
Fam107b	NM_025626	Pilo	chr2	3630750	3631022	273	3630964	9	7.40246	5.28255	3.29913	Exon	5' UTR (NM_025626, exon 1 of 4)
Fam155a	NM_173446	APP	chr8	9356243	9356480	238	9356336	10	9.63869	6.50345	5.25524	Intron	L1Md_T|LINE|L1
Fam155a	NM_173446	APP	chr8	9509747	9510094	348	9509841	8	7.28	5.32607	3.17509	Intron	L1Md_A|LINE|L1
Fam155a	NM_173446	APP	chr8	9842090	9842289	200	9842208	6	5.0922	4.1425	1.60528	Intergenic	L1Md_F3|LINE|L1
Fam155a	NM_173446	APP	chr8	9842417	9842616	200	9842500	7	5.81683	4.52429	2.11363	Intergenic	L1Md_F3|LINE|L1
Fam155a	NM_173446	APP	chr8	9296964	9297217	254	9297073	15	13.5904	7.91539	8.88726	Intron	intron (NM_173446, intron 1 of 2)
Fam155a	NM_173446	APP	chr8	9356281	9356525	245	9356358	7	4.92397	3.9577	1.26029	Intron	L1Md_T|LINE|L1
Fam155a	NM_173446	APP	chr8	9555003	9555251	249	9555136	10	7.90533	5.44183	3.46179	Intron	intron (NM_173446, intron 1 of 2)
Fam155a	NM_173446	Pilo	chr8	9770495	9770719	225	9770661	11	8.65882	5.73661	4.28735	Exon	exon (NM_173446, exon 1 of 3)
Fam174a	NM_026321	APP	chr1	97257313	97257517	205	97257397	10	7.90533	5.44183	3.46179	Intergenic	L1VL4|LINE|L1
Fam174a	NM_026321	Pilo	chr1	97210465	97210686	222	97210550	8	6.34956	4.75429	2.51368	Exon	exon (NM_026321, exon 1 of 3)
Stk31;Ccdc126;Tra2a;Fam221a	NM_001172216;NM_172727;NM_029916;NM_198102;NM_175098	APP	chr6	49297012	49297211	200	49297122	6	5.0922	4.1425	1.60528	Intergenic	B2_Mm2|SINE|B2
Fam221a	NM_001172216;NM_172727	Pilo	chr6	49317731	49317930	200	49317829	10	8.49611	5.8108	4.13796	Promoter	promoter-TSS (NM_172727)
Grap;Slc5a10;Fam83g;B9d1;Epn2	NM_027817;NM_178618;NM_001033227;NM_010148;NM_013717;NM_001252189;NM_001252188	APP	chr11	61408218	61408449	232	61408269	7	6.16097	4.73429	2.31281	Intergenic	RLTR10-int|LTR|ERVK
Fam83g	NM_178618	Pilo	chr11	61498142	61498448	307	61498276	8	5.88284	4.45784	1.72017	Exon	exon (NM_178618, exon 1 of 5)
Fam83g	NM_178618	Pilo	chr11	61498229	61498428	200	61498388	8	6.28311	4.7124	2.51368	Exon	exon (NM_178618, exon 1 of 5)
Fat4	NM_183221	APP	chr3	38927973	38928172	200	38927988	7	5.24211	4.16259	1.72298	Intergenic	L1Md_F2|LINE|L1
Fat4	NM_183221	Pilo	chr3	38784543	38784780	238	38784603	12	10.7924	6.86731	6.04458	Promoter	CpG
Fat4	NM_183221	Pilo	chr3	38785277	38785476	200	38785302	9	7.32798	5.236	3.29913	Promoter	promoter-TSS (NM_183221)
Faxc;Coq3	NM_175234;NM_172687	APP	chr4	21931086	21931303	218	21931243	7	5.64936	4.42019	1.71061	Intergenic	(TG)n|Simple_repeat|Simple_repeat
Faxc	NM_175234	Pilo	chr4	21858211	21858410	200	21858287	11	9.53647	6.2832	5.05768	Promoter	promoter-TSS (NM_175234)
Fbxl17	NM_015794	APP	chr17	63907161	63907375	215	63907220	9	6.3968	4.64609	2.49375	Intergenic	L1Md_T|LINE|L1
Fbxl17	NM_015794	Pilo	chr17	63849125	63849324	200	63849223	8	6.28311	4.7124	2.51368	Exon	exon (NM_015794, exon 1 of 9)
Ctage5;Fbxo33	NM_001033156;NM_001165253;NM_001165254;NM_146034	APP	chr12	60371918	60372127	210	60371976	8	7.28	5.32607	3.17509	Intergenic	L1Md_T|LINE|L1
Fbxo33	NM_001033156	Pilo	chr12	60320124	60320323	200	60320260	8	6.34956	4.75429	2.51368	Exon	exon (NM_001033156, exon 1 of 4)
Fbxo33	NM_001033156	Pilo	chr12	60320429	60320862	434	60320669	9	7.32798	5.236	3.29913	Promoter	promoter-TSS (NM_001033156)
Zfp709;Zfp882;Fcho1	NM_028715;NM_001166645;NM_145624;NR_028267	APP	chr8	74332629	74332828	200	74332698	13	7.39538	4.5857	3.04377	Intergenic	L1VL4|LINE|L1
Fcho1	NM_028715;NR_028267	Pilo	chr8	74235967	74236166	200	74236053	9	7.32798	5.236	3.29913	Exon	exon (NM_028715, exon 19 of 28)
Fert2	NM_001037997;NM_001286415	APP	chr17	64277966	64278175	210	64278075	10	9.64919	6.50965	5.25569	Intron	intron (NM_001037997, intron 6 of 17)
Fert2	NM_001037997	Pilo	chr17	64213620	64213819	200	64213669	8	5.88284	4.45784	1.72017	Intron	CpG
Fert2	NM_001037997	Pilo	chr17	64212782	64212981	200	64212945	9	7.32798	5.236	3.29913	Promoter	CpG
Fert2	NM_001037997	Pilo	chr17	64213408	64213752	345	64213527	12	10.6937	6.8068	6.01701	Intron	CpG
Dnm1l;Yars2;Fgd4	NM_152816;NR_075074;NM_001276341;NM_001276340;NM_198246;NR_038046;NM_001025947;NM_139234;NM_139233;NM_139232	APP	chr16	16397149	16397487	339	16397304	17	11.4926	6.16316	7.00315	Intergenic	L1Md_T|LINE|L1
Fgd4	NM_139233	Pilo	chr16	16507487	16507799	313	16507658	11	9.62706	6.33906	5.05768	Promoter	L1Md_T|LINE|L1
Fgd4	NM_139233	Pilo	chr16	16507907	16508122	216	16508038	11	9.53647	6.2832	5.05768	Promoter	L1Md_T|LINE|L1
Fgd4;Olfr19	NM_146335;NM_139234;NM_139233;NM_139232	Pilo	chr16	16599965	16600164	200	16600098	8	6.28311	4.7124	2.51368	Intergenic	CpG
Fgf12	NM_001276419;NM_183064;NM_010199	APP	chr16	28192729	28193123	395	28193011	13	7.4216	4.60109	3.06586	Intron	L1Md_T|LINE|L1
Fgf12	NM_001276419;NM_010199	APP	chr16	28502612	28502961	350	28502700	11	7.73303	5.1551	3.34784	Intron	L1Md_A|LINE|L1
Fgf12	NM_183064;NM_001276420	Pilo	chr16	28446553	28447008	456	28446882	9	7.40246	5.28255	3.29913	Promoter	promoter-TSS (NM_183064)
Fgf12	NM_001276419;NM_010199	Pilo	chr16	28500571	28500797	227	28500750	8	6.34956	4.75429	2.51368	Intron	L1Md_A|LINE|L1
Fhl2	NM_010212;NM_001289533	APP	chr1	43276671	43276870	200	43276786	9	8.00723	5.65536	3.78597	Intergenic	(TG)n|Simple_repeat|Simple_repeat
Fhl2	NM_010212	Pilo	chr1	43220666	43220886	221	43220723	10	8.49611	5.8108	4.13796	Promoter	promoter-TSS (NM_010212)
Fhod3	NM_001289655;NM_001289654;NM_175276	APP	chr18	24905293	24905517	225	24905387	10	9.1658	6.2209	4.81433	Intron	intron (NM_175276, intron 1 of 26)
Fhod3	NM_001289655;NM_001289654;NM_175276	Pilo	chr18	24867704	24867996	293	24867870	11	9.53647	6.2832	5.05768	Exon	promoter-TSS (NM_175276)
Foxl2os;Gm1123;7420426K07Rik;2410012M07Rik;Prr23a;Foxl2;Faim;Gm6406;E330023G01Rik	NR_045332;NM_028033;NM_011810;NM_001080776;NM_012020;NM_001033983;NR_003248;NM_001134661;NM_001134660;NM_001122851	APP	chr9	98815697	98815942	246	98815799	11	10.1032	6.63029	5.51366	Intergenic	L1Md_F3|LINE|L1
Foxl2os	NR_003248	Pilo	chr9	98857144	98857400	257	98857258	10	8.49611	5.8108	4.13796	Promoter	3' UTR (NM_012020, exon 1 of 1)
1700122O11Rik;Foxp4;A730006G06Rik	NR_110485;NM_028767;NM_029689;NM_001110825;NM_001110824	APP	chr17	48119125	48119431	307	48119237	8	5.87436	4.45241	1.83968	Intergenic	(CA)n|Simple_repeat|Simple_repeat
Foxp4	NM_028767;NM_001110825;NM_001110824	Pilo	chr17	48005478	48005677	200	48005541	8	6.34956	4.75429	2.51368	Exon	3' UTR (NM_001110825, exon 17 of 17)
Frem2	NM_172862	APP	chr3	53523570	53523769	200	53523630	6	5.0922	4.1425	1.60528	Intergenic	L1Md_T|LINE|L1
Frem2	NM_172862	Pilo	chr3	53460867	53461083	217	53461026	9	7.40246	5.28255	3.29913	Exon	exon (NM_172862, exon 1 of 24)
Gab2	NM_010248;NM_001162477	APP	chr7	104377739	104377938	200	104377849	14	7.61136	4.53899	3.46673	Intron	L1Md_T|LINE|L1
Alg8;Gab2;Ndufc2;Kctd21;Usp35;Thrsp	NM_010248;NM_009381;NM_001162477;NM_199035;NM_024220;NM_001177412;NM_001039039	Pilo	chr7	104499313	104499512	200	104499424	7	4.93142	3.96252	1.10458	Intergenic	TTS (NM_001039039)
Cpt1a;Gal;Ppp6r3;Mtl5	NM_001039657;NM_001164159;NM_001286557;NM_010253;NM_001286558;NM_001039658;NM_013495;NM_028999;NM_029456	APP	chr19	3441800	3441999	200	3441941	8	5.87436	4.45241	1.83968	Intergenic	Intergenic
Gal	NM_010253	Pilo	chr19	3419316	3419515	200	3419413	8	6.34956	4.75429	2.51368	Promoter	Intergenic
Galntl5;2900005J15Rik;Prkag2;Galnt11	NM_026449;NM_144908;NM_145401;NR_027851	APP	chr5	24638488	24638815	328	24638632	11	8.40176	5.5753	4.14211	Intergenic	L1Md_A|LINE|L1
Galnt11	NM_144908	Pilo	chr5	24728644	24728870	227	24728775	11	9.62706	6.33906	5.05768	Promoter	promoter-TSS (NM_144908)
Galnt11	NM_144908	Pilo	chr5	24728584	24728857	274	24728715	10.66	7.99793	5.82806	3.1496	Promoter	promoter-TSS (NM_144908)
Gatad2a	NM_145596;NM_001286450	APP	chr8	72506810	72507009	200	72506938	7	5.51507	4.33591	1.90641	Intron	(GAA)n|Simple_repeat|Simple_repeat
Gatad2a	NM_145596;NM_001286450	Pilo	chr8	72519862	72520122	261	72519888	11	8.98996	5.94378	4.11307	Exon	5' UTR (NM_145596, exon 1 of 13)
Mir7073;Gins3;Cnot1;Ndrg4;Setd6	NM_145602;NR_106041;NM_001195006;NM_001205226;NM_178078;NM_030198;NM_001035123;NM_153164	APP	chr8	98203507	98203744	238	98203617	10	9.64919	6.50965	5.25569	Intergenic	(TG)n|Simple_repeat|Simple_repeat
Mir7073;Gins3;Cnot1;Ndrg4;Setd6	NM_145602;NR_106041;NM_001195006;NM_001205226;NM_178078;NM_030198;NM_001035123;NM_153164	Pilo	chr8	98201580	98201779	200	98201656	8	6.34956	4.75429	2.51368	Intergenic	CpG
Mir7073;Gins3;Cnot1;Ndrg4;Setd6	NM_145602;NR_106041;NM_001195006;NM_001205226;NM_178078;NM_030198;NM_001035123;NM_153164	Pilo	chr8	98202000	98202215	216	98202035	11	9.62706	6.33906	5.05768	Intergenic	CpG
Gltp	NM_019821	APP	chr5	115121525	115121745	221	115121706	12	6.33247	4.12561	2.46365	Intron	AT_rich|Low_complexity|Low_complexity
Gltp	NM_019821	APP	chr5	115122457	115122678	222	115122491	8	6.54678	4.8779	2.62118	Intron	B2_Mm2|SINE|B2
Fam222a;Trpv4;Tchp;Gltp	NM_029992;NM_019821;NM_001004180;NM_022017	Pilo	chr5	115064409	115064608	200	115064520	11	9.53647	6.2832	5.05768	Intergenic	Intergenic
Gltp	NM_019821	Pilo	chr5	115140906	115141204	299	115141061	9	6.87904	4.95315	2.4342	Promoter	promoter-TSS (NM_019821)
Glycam1	NM_008134;NM_001289587	APP	chr15	103487588	103487931	344	103487871	11	8.40176	5.5753	4.14211	Intergenic	L1Md_T|LINE|L1
Glycam1	NM_008134;NM_001289587	APP	chr15	103488689	103488888	200	103488854	6	5.0922	4.1425	1.60528	Intergenic	L1Md_T|LINE|L1
Glycam1	NM_008134;NM_001289587	Pilo	chr15	103485964	103486166	203	103486069	8	5.88284	4.45784	1.72017	Intergenic	L1Md_T|LINE|L1
Gm10375	NM_001098269	APP	chr14	44233212	44233419	208	44233304	10	7.49037	5.18009	3.12331	Intergenic	MusHAL1|LINE|L1
Gm10375;1700001F09Rik	NM_027940;NM_001098269	Pilo	chr14	44085589	44085803	215	44085734	14	12.0899	7.23369	7.19206	Intergenic	L1Md_A|LINE|L1
2310002L09Rik;Gm11757;Gm13871;Gm11758;Gm11240	NM_027104;NM_027981;NM_001085538;NM_001177578;NM_001097978;NR_046041;NR_046042	APP	chr4	73542277	73542529	253	73542464	11	8.52234	5.651	4.02932	Intergenic	L1Md_F2|LINE|L1
Rasef;Gm11240	NR_046041;NR_046042;NM_001017427	Pilo	chr4	73436786	73437055	270	73436876	9	7.40246	5.28255	3.29913	Promoter	promoter-TSS (NR_046042)
Rasef;Gm11240	NR_046041;NR_046042;NM_001017427	Pilo	chr4	73436680	73436879	200	73436857	9	5.65481	4.17096	1.72017	Promoter	promoter-TSS (NR_046042)
F8a;DXBay18;Xlr5a;Xlr5b;Spin2d;Xlr4b;Xlr4a;Xlr4c;Gm14685;Xlr3b;Xlr3c;Xlr3a	NM_001025383;NM_021365;NM_001025384;NM_001293678;NM_001293679;NM_001293676;NM_001293677;NM_001293680;NM_001111293;NM_183094;NM_007978;NM_001045539;NM_001243002;NM_001081642;NM_001081643;NM_001110784;NM_011727	APP	chrX	70418129	70418328	200	70418222	10	5.65228	4.01996	1.71112	Intergenic	L1Md_T|LINE|L1
F8a;DXBay18;Xlr5a;Xlr5b;Spin2d;Xlr4b;Xlr4a;Xlr4c;Gm14685;Xlr3b;Xlr3c;Xlr3a	NM_001025383;NM_021365;NM_001025384;NM_001293678;NM_001293679;NM_001293676;NM_001293677;NM_001293680;NM_001111293;NM_183094;NM_007978;NM_001045539;NM_001243002;NM_001081642;NM_001081643;NM_001110784;NM_011727	Pilo	chrX	70419730	70420211	482	70420026	9	6.87904	4.95315	2.4342	Intergenic	TTS (NM_001243002)
F8a;DXBay18;Xlr5a;Xlr5b;Spin2d;Xlr4b;Xlr4a;Xlr4c;Gm14685;Xlr3b;Xlr3c;Xlr3a	NM_001025383;NM_021365;NM_001025384;NM_001293678;NM_001293679;NM_001293676;NM_001293677;NM_001293680;NM_001111293;NM_183094;NM_007978;NM_001045539;NM_001243002;NM_001081642;NM_001081643;NM_001110784;NM_011727	Pilo	chrX	70419946	70420145	200	70419999	10	8.49611	5.8108	4.13796	Intergenic	TTS (NM_001243002)
Gm15091	NM_001122735	APP	chrX	146371061	146371465	405	146371144	9	6.86952	4.94712	2.58221	Promoter	L1Md_T|LINE|L1
Gm15127;Gm15091	NM_001114400;NM_001122735	Pilo	chrX	146454405	146454783	379	146454585	9	7.32798	5.236	3.29913	Intergenic	L1Md_A|LINE|L1
Gm15127;Gm10439;Gm15097	NM_001114400;NM_001037716;NM_001198987	APP	chrX	146159906	146160105	200	146160055	7	6.16097	4.73429	2.31281	Intergenic	RMER17D|LTR|ERVK
Gm15127;Gm15091	NM_001114400;NM_001122735	Pilo	chrX	146454405	146454783	379	146454585	9	7.32798	5.236	3.29913	Intergenic	L1Md_A|LINE|L1
Gm16523;Scai;Ppp6c	NR_033526;NM_024209;NM_178778	APP	chr2	39100643	39100932	290	39100792	14	7.04392	4.22125	2.74704	Intergenic	L1Md_T|LINE|L1
Gm16523;Scai;Ppp6c	NR_033526;NM_024209;NM_178778	Pilo	chr2	39102246	39102459	214	39102281	9	7.40246	5.28255	3.29913	Intergenic	L1Md_T|LINE|L1
Gm19757	NR_040297	APP	chr6	105415233	105415432	200	105415325	7	5.81683	4.52429	2.11363	Intergenic	L1Md_T|LINE|L1
Gm19757	NR_040297	Pilo	chr6	105412368	105412567	200	105412455	9	7.40246	5.28255	3.29913	Intergenic	L1Md_T|LINE|L1
Gm19757	NR_040297	Pilo	chr6	105476780	105477094	315	105476854	10	7.91589	5.44847	3.22888	Intergenic	(TA)n|Simple_repeat|Simple_repeat
Schip1;Gm21949	NM_001113420;NM_001282044;NM_001282045;NM_001113419;NM_001113421	APP	chr3	68328290	68328624	335	68328435	11	8.10954	5.39167	3.64475	Intron	L1Md_T|LINE|L1
Schip1;Il12a;Gm21949	NM_001159424;NM_001282045;NM_001282044;NM_001113419;NM_001113420;NM_001113421;NM_013928;NM_008351	Pilo	chr3	68528822	68529072	251	68528888	8	6.34956	4.75429	2.51368	Intergenic	L1Md_T|LINE|L1
Gm3604	NM_001162910	APP	chr13	62447327	62447526	200	62447413	8	4.48662	3.55441	1.09873	Intergenic	L1Md_T|LINE|L1
Zfp934;Zfp935;Gm3604	NM_001136496;NM_001162911;NM_175252;NM_001162910;NM_178875	Pilo	chr13	62521220	62521419	200	62521364	7	5.34156	4.22604	1.79381	Intergenic	L1Md_T|LINE|L1
Gm13124;Gm13178;Gm13177;Gm436	NM_001085536;NM_001085504;NM_001081248;NM_001085542	APP	chr4	144240663	144240987	325	144240855	10	9.64919	6.50965	5.25569	Intergenic	L1Md_T|LINE|L1
Gm438;Gm13178;Gm436	NM_001126316;NM_001085504;NM_001085536	Pilo	chr4	144319655	144319870	216	144319721	10	7.51161	5.19352	2.9971	Intergenic	L1Md_F2|LINE|L1
4930428D18Rik;Gm4937	NM_001033799;NM_001013760	APP	chrX	73588678	73588927	250	73588804	9	8.44414	5.91786	4.15533	Intergenic	L1Md_F2|LINE|L1
4930428D18Rik;Gm4937	NM_001033799;NM_001013760	Pilo	chrX	73607646	73608003	358	73607814	9	7.32798	5.236	3.29913	Intergenic	L1Md_T|LINE|L1
Gm5071;Mageb1	NM_001256004;NM_010759	APP	chrX	89191302	89191501	200	89191424	7	6.16097	4.73429	2.31281	Intergenic	L1_Mur2|LINE|L1
Gm5071;Mageb5	NM_028847;NM_001256004	Pilo	chrX	89088470	89088669	200	89088616	8	6.34956	4.75429	2.51368	Intergenic	L1Md_T|LINE|L1
Gm5071;Mageb5	NM_028847;NM_001256004	Pilo	chrX	89086653	89086900	248	89086732	9	6.87904	4.95315	2.4342	Intergenic	L1Md_T|LINE|L1
Gm5382	NM_001034100	APP	chrX	13769967	13770208	242	13770103	10	9.1658	6.2209	4.81433	Intergenic	L1Md_T|LINE|L1
Gm5382	NM_001034100	Pilo	chrX	13767833	13768434	602	13767948	12	10.6937	6.8068	6.01701	Intergenic	L1Md_T|LINE|L1
Rpn1;Gm5577;H1fx;Mir6376;Rab7	NR_105795;NM_133933;NR_026990;NM_198622;NM_009005;NM_001293652;NM_001293653;NM_001293654;NM_001293655	APP	chr6	88028259	88028458	200	88028441	7	6.16097	4.73429	2.31281	Intergenic	GA-rich|Low_complexity|Low_complexity
Gm5577	NR_026990	Pilo	chr6	87930666	87930950	285	87930804	9	7.40246	5.28255	3.29913	Promoter	promoter-TSS (NR_026990)
Gm5796	NM_001029930	APP	chr14	4166368	4166583	216	4166462	12	9.13826	5.84098	4.59763	Intergenic	L1Md_T|LINE|L1
Gm5796	NM_001029930	Pilo	chr14	4121848	4122048	201	4121883	9	6.87904	4.95315	2.4342	Promoter	CpG
Gm5796	NM_001029930	Pilo	chr14	4213224	4213440	217	4213339	9	7.32798	5.236	3.29913	Intergenic	CpG
Lypd4;Gm5893;Rps19;Arhgef1;Dmrtc2;Ceacam10;Cd79a	NM_001130151;NM_001130150;NM_001130153;NM_023133;NM_182785;NR_045096;NM_027732;NM_001130152;NM_007655;NM_007675;NM_008488	APP	chr7	25648209	25648478	270	25648407	18	9.10441	4.67504	4.5662	Intergenic	(TG)n|Simple_repeat|Simple_repeat
Lypd4;Mir7046;Gm5893;Rps19;Grik5;Arhgef1;Atp1a3;Dmrtc2;Mir7047;Rabac1;Cd79a	NM_001130151;NM_001130150;NM_001130153;NM_023133;NM_182785;NM_001290469;NR_045096;NR_106013;NM_001130152;NR_106014;NM_010261;NM_008168;NM_007655;NM_027732;NM_008488	Pilo	chr7	25713453	25713652	200	25713587	8	5.88284	4.45784	1.72017	Intergenic	Intergenic
Foxl2os;Gm1123;7420426K07Rik;2410012M07Rik;Prr23a;Foxl2;Faim;Gm6406;E330023G01Rik	NR_045332;NM_028033;NM_011810;NM_001080776;NM_012020;NM_001033983;NR_003248;NM_001134661;NM_001134660;NM_001122851	APP	chr9	98815697	98815942	246	98815799	11	10.1032	6.63029	5.51366	Intergenic	L1Md_F3|LINE|L1
Gm6406	NM_001134661	Pilo	chr9	98757025	98757248	224	98757182	8	6.34956	4.75429	2.51368	Exon	exon (NM_001134661, exon 1 of 1)
3830417A13Rik;Gm6760	NM_027512;NM_001177377	APP	chrX	61337533	61337849	317	61337705	6	5.0922	4.1425	1.60528	Intergenic	L1_Mus3|LINE|L1
3830417A13Rik;Gm6760	NM_027512;NM_001177377	APP	chrX	61372015	61372214	200	61372102	8	6.88952	5.08983	2.88239	Intergenic	L1Md_F2|LINE|L1
Slitrk4;3830417A13Rik;Gm6760	NM_027512;NM_178740;NM_001177377	Pilo	chrX	61435095	61435329	235	61435257	10	6.55591	4.58806	2.31997	Intergenic	(TA)n|Simple_repeat|Simple_repeat
Gm7854	NR_028417	APP	chr5	43490151	43490351	201	43490220	9	7.46851	5.32372	3.11007	Intergenic	L1Md_T|LINE|L1
Gm7854;Cpeb2	NR_028417;NM_001177379;NM_175937	APP	chr5	43709729	43709982	254	43709732	7	5.81683	4.52429	2.11363	Intergenic	L1Md_A|LINE|L1
Gm7854	NR_028417	Pilo	chr5	43462336	43462535	200	43462458	8	6.34956	4.75429	2.51368	Intergenic	L1Md_T|LINE|L1
Gmnc	NM_001285918;NM_001013761;NM_001285916	APP	chr16	26868735	26868948	214	26868818	11	6.77266	4.55545	2.53514	Intergenic	L1Md_T|LINE|L1
Gmnc	NM_001285916	Pilo	chr16	26968134	26968396	263	26968217	10	8.49611	5.8108	4.13796	Promoter	CpG
Gmnc	NM_001285918;NM_001013761	Pilo	chr16	27078781	27078981	201	27078881	9	7.40246	5.28255	3.29913	Intron	L1Md_A|LINE|L1
Gnpda2;Yipf7;Guf1	NM_172711;NM_023784;NM_001038015	APP	chr5	69868241	69868489	249	69868354	9	6.86952	4.94712	2.58221	Intergenic	L1Md_A|LINE|L1
Gnpda2;Yipf7;Guf1	NM_172711;NM_023784;NM_001038015	Pilo	chr5	69866798	69866997	200	69866979	8	5.88284	4.45784	1.72017	Intergenic	L1Md_A|LINE|L1
Gpr137b	NM_031999	APP	chr13	13401399	13401680	282	13401526	12	11.5921	7.35197	7.09652	Intergenic	L1Md_A|LINE|L1
Gpr137b	NM_031999	Pilo	chr13	13485937	13486136	200	13485965	7	5.28313	4.1888	1.79381	Promoter	promoter-TSS (NM_031999)
Gpr149;Dhx36;Arhgef26	NM_001081295;NM_177346;NM_028136	APP	chr3	62319875	62320085	211	62319942	10	8.35562	5.72357	4.11055	Intergenic	L1Md_F2|LINE|L1
Gpr149;Dhx36;Arhgef26	NM_001081295;NM_177346;NM_028136	APP	chr3	62326265	62326643	379	62326383	8	4.48662	3.55441	1.09873	Intergenic	L1Md_A|LINE|L1
Gpr149	NM_177346	APP	chr3	62347530	62347741	212	62347699	9	6.86952	4.94712	2.58221	Intron	L1Md_T|LINE|L1
Gpr149	NM_177346	Pilo	chr3	62407671	62407870	200	62407785	8	6.34956	4.75429	2.51368	Exon	exon (NM_177346, exon 1 of 4)
Gpr50	NM_010340	APP	chrX	68956206	68956405	200	68956283	7	6.16097	4.73429	2.31281	Intergenic	L1Md_A|LINE|L1
Gpr50	NM_010340	Pilo	chrX	68917535	68917768	234	68917649	7	4.93142	3.96252	1.10458	Intron	CpG
Scg5;Grem1;Arhgap11a	NM_011824;NM_009162;NM_181416	APP	chr2	113696847	113697046	200	113696870	11	8.40176	5.5753	4.14211	Intergenic	L1Md_T|LINE|L1
Grem1	NM_011824	Pilo	chr2	113598719	113598935	217	113598810	10	8.41358	5.7596	4.13796	Promoter	promoter-TSS (NM_011824)
Grm5;Tyr	NM_001143834;NM_001081414;NM_011661	APP	chr7	94678746	94678945	200	94678840	8	7.28	5.32607	3.17509	Intergenic	(TTTC)n|Simple_repeat|Simple_repeat
Grm5	NM_001143834;NM_001081414	APP	chr7	95210652	95210897	246	95210765	8	6.54678	4.8779	2.62118	Intron	L1Md_F2|LINE|L1
Grm5	NM_001143834;NM_001081414	Pilo	chr7	95278659	95278937	279	95278775	11	9.62706	6.33906	5.05768	Exon	exon (NM_001143834, exon 11 of 11)
Grm7	NM_177328	APP	chr6	111497729	111497928	200	111497845	12	7.9867	5.12524	3.78597	Intron	L1Md_A|LINE|L1
Grm7	NM_177328	Pilo	chr6	111104064	111104263	200	111104137	9	6.87904	4.95315	2.4342	Intron	L1Md_T|LINE|L1
Grm7	NM_177328	Pilo	chr6	111412925	111413238	314	111413082	13	11.9896	7.39556	7.0952	Intron	L1Md_A|LINE|L1
Gsg1l	NM_001101488	APP	chr7	133214468	133214711	244	133214551	10	9.1658	6.2209	4.81433	Intron	(CA)n|Simple_repeat|Simple_repeat
Gsg1l	NM_001101488	Pilo	chr7	133225540	133225963	424	133225730	11	9.62706	6.33906	5.05768	Promoter	5' UTR (NM_001101488, exon 1 of 7)
Gnpda2;Yipf7;Guf1	NM_172711;NM_023784;NM_001038015	APP	chr5	69868241	69868489	249	69868354	9	6.86952	4.94712	2.58221	Intergenic	L1Md_A|LINE|L1
Gnpda2;Yipf7;Guf1	NM_172711;NM_023784;NM_001038015	Pilo	chr5	69866798	69866997	200	69866979	8	5.88284	4.45784	1.72017	Intergenic	L1Md_A|LINE|L1
Mcts2;Rem1;H13;Defb21;Defb45;Defb36;Defb19;Defb29;Defb28;Defb25	NM_001159551;NM_145157;NM_001159553;NM_001039122;NM_001001444;NM_010376;NM_025543;NM_001159552;NM_207276;NM_001037502;NM_001037752;NM_001037247;NM_009047	APP	chr2	152443398	152443597	200	152443559	7	5.81683	4.52429	2.11363	Intergenic	L1_Mm|LINE|L1
H13	NM_001159551;NM_010376	Pilo	chr2	152531927	152532160	234	152532046	10	7.91589	5.44847	3.22888	Exon	3' UTR (NM_001159551, exon 13 of 13)
H13	NM_001159551;NM_010376	Pilo	chr2	152533287	152533564	278	152533427	12	10.0983	6.4391	5.05449	Exon	3' UTR (NM_001159551, exon 13 of 13)
Hcn1	NM_010408	APP	chr13	118585700	118585899	200	118585837	7	6.16097	4.73429	2.31281	Intron	CT-rich|Low_complexity|Low_complexity
Hcn1	NM_010408	Pilo	chr13	118391430	118391719	290	118391525	10	8.49611	5.8108	4.13796	Exon	exon (NM_010408, exon 1 of 8)
Hdhd1a	NM_026108	APP	chr18	50780383	50780613	231	50780430	9	6.3968	4.64609	2.49375	Intergenic	L1Md_F|LINE|L1
Hdhd1a	NM_026108	Pilo	chr18	50698143	50698342	200	50698217	8	6.28311	4.7124	2.51368	Intergenic	L1Md_A|LINE|L1
Hdhd1a	NM_026108	Pilo	chr18	50697960	50698221	262	50698025	11	8.98996	5.94378	4.11307	Intergenic	L1Md_A|LINE|L1
Hdhd1a	NM_026108	Pilo	chr18	50698528	50698727	200	50698650	8	5.88284	4.45784	1.72017	Intergenic	L1Md_A|LINE|L1
Hdhd1a	NM_026108	Pilo	chr18	50794012	50794211	200	50794071	11	8.98996	5.94378	4.11307	Intergenic	IAPEz-int|LTR|ERVK
Hey2;Ncoa7	NM_013904;NM_172495	APP	chr10	30598191	30598399	209	30598323	9	6.49557	4.70917	2.35297	Intergenic	L1Md_F|LINE|L1
Hey2	NM_013904	APP	chr10	30644744	30644971	228	30644867	8	7.27152	5.32101	3.17509	Intergenic	(TG)n|Simple_repeat|Simple_repeat
Hey2	NM_013904	Pilo	chr10	30562658	30562913	256	30562806	9	5.65481	4.17096	1.72017	Promoter	promoter-TSS (NM_013904)
Hhat	NM_144881	APP	chr1	194400351	194400550	200	194400507	9	8.00723	5.65536	3.78597	Intron	L1Md_T|LINE|L1
1700065J18Rik;Hhat;Sertad4;Syt14	NM_181546;NM_001301370;NM_001177794;NM_198247;NR_040468;NM_144881	Pilo	chr1	194659882	194660081	200	194659968	8	5.55836	4.24924	1.68947	Intergenic	CpG
5930430L01Rik;Gm15408;Hmgb1;Gm8615;5730422E09Rik	NR_040429;NR_028061;NM_010439;NR_015478;NR_102383;NR_102384	APP	chr5	149893937	149894150	214	149893987	13	6.79314	4.23639	2.84948	Intergenic	(CA)n|Simple_repeat|Simple_repeat
Hmgb1	NM_010439	Pilo	chr5	149864167	149864389	223	149864323	10	7.91589	5.44847	3.22888	Intron	(CTCGG)n|Simple_repeat|Simple_repeat
Hmgn3	NM_175074;NM_026122	APP	chr9	83063874	83064073	200	83063953	8	6.88952	5.08983	2.88239	Intergenic	L1Md_F3|LINE|L1
Hmgn3	NM_175074;NM_026122	Pilo	chr9	82984143	82984432	290	82984197	9	7.32798	5.236	3.29913	Intergenic	(CAG)n|Simple_repeat|Simple_repeat
Hpcal1	NM_016677	APP	chr12	17829951	17830181	231	17830046	8	7.28	5.32607	3.17509	Intergenic	L1Md_T|LINE|L1
Hpcal1	NM_016677	Pilo	chr12	17697633	17697832	200	17697776	8	6.34956	4.75429	2.51368	Exon	5' UTR (NM_016677, exon 1 of 4)
Hpcal1	NM_016677	Pilo	chr12	17888409	17888822	414	17888499	10	8.41358	5.7596	4.13796	Intergenic	CpG
Hs6st2	NM_001077202;NM_001290467;NM_001290468;NM_015819	APP	chrX	48705831	48706030	200	48705951	12	6.58093	4.27244	2.42605	Intergenic	L1Md_A|LINE|L1
Hs6st2	NM_001290468;NM_015819	Pilo	chrX	49033943	49034152	210	49034044	10	7.91589	5.44847	3.22888	Promoter	promoter-TSS (NM_015819)
Hs6st3	NM_015820	APP	chr14	120044859	120045058	200	120044971	7	5.64936	4.42019	1.71061	Intron	L1Md_T|LINE|L1
Hs6st3	NM_015820	Pilo	chr14	119536973	119537598	626	119537252	11	9.53647	6.2832	5.05768	Promoter	promoter-TSS (NM_015820)
Hs6st3	NM_015820	Pilo	chr14	119568575	119568774	200	119568645	9	7.40246	5.28255	3.29913	Intron	intron (NM_015820, intron 1 of 1)
Ifi44l;Ifi44	NM_133871;NM_031367	APP	chr3	151340176	151340391	216	151340202	10	8.36827	5.73143	3.88641	Intergenic	L1Md_T|LINE|L1
Ifi44l;Ifi44	NM_133871;NM_031367	Pilo	chr3	151342189	151342411	223	151342288	8	6.34956	4.75429	2.51368	Intergenic	L1Md_T|LINE|L1
Ifi44l;Ifi44	NM_133871;NM_031367	APP	chr3	151340176	151340391	216	151340202	10	8.36827	5.73143	3.88641	Intergenic	L1Md_T|LINE|L1
Ifi44l;Ifi44	NM_133871;NM_031367	Pilo	chr3	151342189	151342411	223	151342288	8	6.34956	4.75429	2.51368	Intergenic	L1Md_T|LINE|L1
Immp1l;Dnajc24	NM_028260;NM_026992;NR_033993	APP	chr2	105898070	105898271	202	105898169	10	9.1658	6.2209	4.81433	Intergenic	Lx7|LINE|L1
Immp1l	NM_028260	Pilo	chr2	105788712	105788965	254	105788773	7	5.34156	4.22604	1.79381	Intron	L1Md_A|LINE|L1
Inhba	NM_008380	APP	chr13	16059002	16059266	265	16059180	11	8.40176	5.5753	4.14211	Intergenic	L1Md_T|LINE|L1
Inhba	NM_008380	Pilo	chr13	16192203	16192441	239	16192263	9	7.32798	5.236	3.29913	Intergenic	MuRRS4-int|LTR|ERV1
Insr	NM_010568	APP	chr8	3115803	3116002	200	3115916	13	8.96544	5.52908	4.4417	Intergenic	L1Md_F|LINE|L1
Insr	NM_010568	Pilo	chr8	3279552	3279751	200	3279631	10	8.41358	5.7596	4.13796	Promoter	promoter-TSS (NM_010568)
Irx1	NM_010573	APP	chr13	72174957	72175269	313	72175034	11	10.3617	6.78644	5.92478	Intergenic	L1Md_T|LINE|L1
Irx1	NM_010573	Pilo	chr13	72097008	72097207	200	72097098	10	8.49611	5.8108	4.13796	Exon	exon (NM_010573, exon 2 of 4)
Irx1	NM_010573	Pilo	chr13	72173454	72173744	291	72173612	9	7.40246	5.28255	3.29913	Intergenic	L1Md_T|LINE|L1
Coq7;Tmc7;Itpripl2;Syt17	NM_009940;NM_001033380;NM_138649;NM_172476	APP	chr7	125618009	125618208	200	125618126	13	6.00973	3.79526	2.28483	Intergenic	(TCTCTG)n|Simple_repeat|Simple_repeat
Itpripl2	NM_001033380	Pilo	chr7	125634017	125634255	239	125634131	10	8.41358	5.7596	4.13796	Exon	exon (NM_001033380, exon 1 of 1)
Itpripl2	NM_001033380	Pilo	chr7	125634787	125634986	200	125634950	7	5.34156	4.22604	1.79381	Exon	5' UTR (NM_001033380, exon 1 of 1)
Itpripl2	NM_001033380	Pilo	chr7	125634724	125635222	499	125634811	12	10.0983	6.4391	5.05449	Exon	5' UTR (NM_001033380, exon 1 of 1)
Jmy;Bhmt	NM_021310;NM_016668	APP	chr13	94305091	94305290	200	94305208	7	6.16097	4.73429	2.31281	Intergenic	IAPEz-int|LTR|ERVK
Jmy	NM_021310	Pilo	chr13	94268852	94269148	297	94268999	9	7.40246	5.28255	3.29913	Exon	exon (NM_021310, exon 1 of 11)
Jmy	NM_021310	Pilo	chr13	94269316	94269515	200	94269398	8	6.34956	4.75429	2.51368	Exon	5' UTR (NM_021310, exon 1 of 11)
Jmy	NM_021310	Pilo	chr13	94268531	94269074	544	94268672	13	9.4701	5.83934	4.53692	Exon	exon (NM_021310, exon 1 of 11)
Kcnc2	NM_001025581	APP	chr10	111743537	111743742	206	111743588	6	5.0922	4.1425	1.60528	Intron	L1Md_T|LINE|L1
Kcnc2	NM_001025581	Pilo	chr10	111708900	111709227	328	111709041	11	9.62706	6.33906	5.05768	Exon	exon (NM_001025581, exon 2 of 5)
Kcnc2	NM_001025581	Pilo	chr10	111708998	111709197	200	111709046	8	5.88284	4.45784	1.72017	Exon	exon (NM_001025581, exon 2 of 5)
Mir684-1;Klhl7;Nupl2;Kcnh2	NM_026448;NM_153092;NM_001294162;NM_001161800;NR_030454;NM_013569	APP	chr5	23729435	23729719	285	23729451	9	5.29738	3.94249	1.75791	Intergenic	(CA)n|Simple_repeat|Simple_repeat
Kcnh2	NM_001294162	Pilo	chr5	23835296	23835516	221	23835367	8	5.88284	4.45784	1.72017	Promoter	intron (NM_013569, intron 5 of 14)
Kcnh2	NM_001294162	Pilo	chr5	23837477	23837691	215	23837565	8	6.34956	4.75429	2.51368	Promoter	exon (NM_013569, exon 4 of 15)
Kcnq3	NM_152923	APP	chr15	65891337	65891536	200	65891403	10	7.38071	5.1107	3.24811	Intron	L1Md_T|LINE|L1
Kcnq3	NM_152923	Pilo	chr15	65889003	65889443	441	65889073	9	7.32798	5.236	3.29913	Intron	L1Md_T|LINE|L1
Kcnq3	NM_152923	Pilo	chr15	66117321	66117563	243	66117408	11	9.62706	6.33906	5.05768	Exon	exon (NM_152923, exon 1 of 15)
Khdrbs2	NM_133235	APP	chr1	32138304	32138510	207	32138327	10	9.64919	6.50965	5.25569	Intergenic	L1Md_A|LINE|L1
Khdrbs2	NM_133235	APP	chr1	32339560	32339759	200	32339740	8	6.88952	5.08983	2.88239	Intron	L1_Mus3|LINE|L1
Khdrbs2	NM_133235	Pilo	chr1	32130568	32130920	353	32130667	9	7.32798	5.236	3.29913	Intergenic	L1Md_Gf|LINE|L1
Yeats2;Klhl24	NM_001033237;NM_029436;NM_001145931;NM_001145930	APP	chr16	20129796	20130001	206	20129906	10	6.16983	4.34428	2.08231	Intergenic	Intergenic
Klhl24	NM_029436	Pilo	chr16	20097690	20097946	257	20097864	7	5.34156	4.22604	1.79381	Exon	CpG
Klhl24	NM_029436	Pilo	chr16	20098001	20098238	238	20098048	10	8.49611	5.8108	4.13796	Intron	CpG
Klhl24	NM_029436	Pilo	chr16	20097719	20097982	264	20097838	7	4.93142	3.96252	1.10458	Exon	CpG
Gm527;Fam179b;Klhl28	NM_001025605;NM_025707;NM_177805	APP	chr12	65989705	65989978	274	65989841	8	5.45343	4.18148	1.87107	Intergenic	L1Md_A|LINE|L1
Klhl28	NM_025707	Pilo	chr12	66067228	66067450	223	66067347	12	10.5892	6.74256	5.97021	Promoter	promoter-TSS (NM_025707)
Mir7058;Spns1;Nfatc2ip;Lat;Sbk1;Cd19	NM_145587;NM_010900;NM_010689;NR_045537;NM_023712;NM_009844;NR_106025	APP	chr7	133462656	133462855	200	133462735	11	10.8917	7.10143	6.42636	Intergenic	(TATATG)n|Simple_repeat|Simple_repeat
Lat	NM_010689	Pilo	chr7	133517324	133517523	200	133517436	8	5.88284	4.45784	1.72017	Promoter	intron (NR_045537, intron 5 of 12)
Enah;Lbr	NM_001083121;NM_010135;NM_133815;NM_001083120;NM_008680	APP	chr1	183801150	183801359	210	183801319	7	5.64936	4.42019	1.71061	Intergenic	CT-rich|Low_complexity|Low_complexity
Lbr	NM_133815	Pilo	chr1	183772500	183772802	303	183772639	16	15.7522	8.98033	10.5676	Promoter	promoter-TSS (NM_133815)
Ldlrad4	NM_172631	APP	chr18	68237492	68237707	216	68237607	9	8.44414	5.91786	4.15533	Intron	L1Md_F2|LINE|L1
Ldlrad4	NM_172631	Pilo	chr18	68092857	68093530	674	68092925	12	10.6937	6.8068	6.01701	Promoter	CpG
Lgr4;Ccdc34os;Ccdc34	NM_172671;NM_026613;NR_040508	APP	chr2	109947823	109948050	228	109947922	9	5.30811	3.94934	1.53655	Intergenic	L1Md_A|LINE|L1
Lgr4;Gm13939	NM_172671;NR_033473	Pilo	chr2	109757789	109757988	200	109757901	9	6.87904	4.95315	2.4342	Promoter	promoter-TSS (NM_172671)
Lhfp	NM_175386	APP	chr3	52937757	52937956	200	52937835	6	4.02336	3.46298	0.7926	Intron	L1Md_A|LINE|L1
Lhfp	NM_175386	Pilo	chr3	52939685	52939884	200	52939817	9	7.40246	5.28255	3.29913	Intron	L1Md_A|LINE|L1
Vmn1r87;Lig1;Pla2g4c;6330408A02Rik;Vmn1r89;Vmn1r88	NM_177312;NM_001004762;NM_001167537;NM_001083188;NM_134227;NM_134226;NM_001199310;NM_010715;NM_001168504	APP	chr7	13815533	13815741	209	13815561	12	6.58093	4.27244	2.42605	Intergenic	L1Md_T|LINE|L1
Vmn1r85;Vmn1r87;Vmn1r86;Lig1;6330408A02Rik;Vmn1r89;Vmn1r88	NM_134227;NM_134226;NM_145847;NM_001167536;NM_001083188;NM_177312;NM_001167537;NM_001199310;NM_010715	APP	chr7	13768443	13768654	212	13768577	8	7.28	5.32607	3.17509	Intergenic	L1Md_F|LINE|L1
Vmn1r87;Lig1;Pla2g4c;6330408A02Rik;Vmn1r89;Vmn1r88	NM_177312;NM_001004762;NM_001167537;NM_001083188;NM_134227;NM_134226;NM_001199310;NM_010715;NM_001168504	Pilo	chr7	13817298	13817497	200	13817339	9	7.40246	5.28255	3.29913	Intergenic	L1Md_T|LINE|L1
Rnf32;Lmbr1	NM_020295;NR_110371;NM_001289757;NM_021470	APP	chr5	29505172	29505422	251	29505249	8	5.23085	4.03737	1.72298	Intergenic	L1Md_T|LINE|L1
Lmbr1	NM_020295	Pilo	chr5	29704740	29705137	398	29705000	9	5.65481	4.17096	1.72017	Promoter	promoter-TSS (NM_020295)
Lrfn5	NM_178714	APP	chr12	62915942	62916213	272	62916024	8	6.66742	4.95294	2.4733	Intron	L1_Mm|LINE|L1
Lrfn5	NM_178714	Pilo	chr12	62864147	62864346	200	62864188	9	6.87904	4.95315	2.4342	Intron	L1Md_T|LINE|L1
Lsm14a	NM_025948	APP	chr7	35201382	35201587	206	35201457	13	8.94978	5.51949	4.62623	Intergenic	Intergenic
4931406P16Rik;Lsm14a;Gpi1	NM_008155;NM_025948;NM_172741	Pilo	chr7	35098107	35098353	247	35098290	7	4.93142	3.96252	1.10458	Intergenic	CpG
Lsm14a	NM_025948	Pilo	chr7	35174337	35174705	369	35174461	8	6.28311	4.7124	2.51368	Promoter	promoter-TSS (NM_025948)
Ly86	NM_010745	APP	chr13	37355694	37355893	200	37355805	7	5.18249	4.12442	1.48134	Intergenic	L1Md_T|LINE|L1
Ly86	NM_010745	Pilo	chr13	37574511	37574710	200	37574552	8	5.88284	4.45784	1.72017	Intergenic	Intergenic
Lypd4;Gm5893;Rps19;Arhgef1;Dmrtc2;Ceacam10;Cd79a	NM_001130151;NM_001130150;NM_001130153;NM_023133;NM_182785;NR_045096;NM_027732;NM_001130152;NM_007655;NM_007675;NM_008488	APP	chr7	25648209	25648478	270	25648407	18	9.10441	4.67504	4.5662	Intergenic	(TG)n|Simple_repeat|Simple_repeat
Lypd4;Mir7046;Gm5893;Rps19;Grik5;Arhgef1;Atp1a3;Dmrtc2;Mir7047;Rabac1;Cd79a	NM_001130151;NM_001130150;NM_001130153;NM_023133;NM_182785;NM_001290469;NR_045096;NR_106013;NM_001130152;NR_106014;NM_010261;NM_008168;NM_007655;NM_027732;NM_008488	Pilo	chr7	25713453	25713652	200	25713587	8	5.88284	4.45784	1.72017	Intergenic	Intergenic
Magohb;Klra2	NM_001170851;NM_025564;NM_008462	APP	chr6	131137453	131137673	221	131137562	10	9.1658	6.2209	4.81433	Intergenic	L1Md_F2|LINE|L1
Magohb	NM_025564	Pilo	chr6	131243021	131243228	208	131243127	11	8.98996	5.94378	4.11307	Exon	exon (NM_025564, exon 1 of 5)
Nme6;Mir7089;Map4;Cdc25a;Camp;3000002C10Rik;Spink8	NR_033215;NM_009921;NR_106057;NM_018757;NM_001205330;NM_007658;NM_008633;NM_001205331;NM_001205332;NM_183136	APP	chr9	109825788	109826003	216	109825844	9	8.00723	5.65536	3.78597	Intergenic	(CA)n|Simple_repeat|Simple_repeat
Map4	NM_001205330;NM_001205331;NM_001205332;NM_008633	Pilo	chr9	109834076	109834311	236	109834240	11	8.98996	5.94378	4.11307	Promoter	promoter-TSS (NM_001205332)
March1	NM_175188;NM_001293784;NM_001166372	APP	chr8	68232608	68232807	200	68232768	7	5.64936	4.42019	1.71061	Intron	L1Md_T|LINE|L1
March1	NM_175188;NM_001293784;NM_001166372	Pilo	chr8	68234093	68234292	200	68234217	7	5.34156	4.22604	1.79381	Intron	L1Md_T|LINE|L1
Mboat1	NM_153546	APP	chr13	30213575	30213774	200	30213626	9	6.49557	4.70917	2.35297	Intergenic	L1Md_T|LINE|L1
Mboat1	NM_153546	Pilo	chr13	30228181	30228380	200	30228325	8	5.88284	4.45784	1.72017	Promoter	promoter-TSS (NM_153546)
Utp18;Mbtd1	NM_001013375;NM_134012	APP	chr11	93661581	93661855	275	93661678	8	7.28	5.32607	3.17509	Intergenic	L1Md_F|LINE|L1
Mbtd1	NM_134012	Pilo	chr11	93746473	93746733	261	93746600	8	6.34956	4.75429	2.51368	Promoter	promoter-TSS (NM_134012)
Mbtd1;Utp18	NM_001013375;NM_134012	Pilo	chr11	93747460	93747778	319	93747651	11	8.65882	5.73661	4.28735	Promoter	promoter-TSS (NM_134012)
Gzma;Skiv2l2;Mir449a;Mir449b;Mir449c;Mcidas;Dhx29;Gpx8;Cdc20b;Ccno	NM_001081062;NR_029961;NM_027127;NM_010370;NR_030602;NM_172594;NM_001037914;NM_028151;NR_030452;NM_001281487	APP	chr13	113796160	113796372	213	113796194	9	6.3968	4.64609	2.49375	Intergenic	L1Md_F|LINE|L1
Mcidas	NM_001037914	Pilo	chr13	113778991	113779190	200	113779134	9	7.40246	5.28255	3.29913	Promoter	CpG
Mecom	NM_007963	APP	chr3	29889238	29889611	374	29889377	11	5.24649	3.63119	1.72439	Intron	(CA)n|Simple_repeat|Simple_repeat
Mecom	NM_007963	APP	chr3	29927348	29927547	200	29927427	13	10.5442	6.50452	6.0968	Intergenic	L1Md_T|LINE|L1
Mecom	NM_007963	Pilo	chr3	29929007	29929519	513	29929327	17	16.9187	9.4248	11.6831	Intergenic	L1Md_T|LINE|L1
Mecom;Mynn;Actrt3	NM_021442;NM_001289622;NM_001289623;NM_001289621;NM_030557;NM_029690	Pilo	chr3	30413891	30414172	282	30413959	12	10.7924	6.86731	6.04458	Intergenic	CpG
Mecom	NM_021442	Pilo	chr3	30407419	30407618	200	30407588	10	6.55591	4.58806	2.31997	Intron	CpG
Tex26;Alox5ap;Medag	NM_027519;NM_029464;NM_009663	APP	chr5	150161905	150162188	284	150162021	13	10.5442	6.50452	6.0968	Intergenic	(CA)n|Simple_repeat|Simple_repeat
Medag	NM_027519	Pilo	chr5	150214661	150214860	200	150214701	8	5.88284	4.45784	1.72017	Exon	exon (NM_027519, exon 1 of 5)
Mef2a	NM_001291195;NM_001033713;NM_001291196;NM_001291191;NM_001291192	APP	chr7	74420491	74420786	296	74420646	12	8.812	5.63748	4.49604	Intron	L1Md_T|LINE|L1
Mef2a	NM_001291195;NM_001033713;NM_001291196;NM_001291191;NM_001291192	Pilo	chr7	74518079	74518324	246	74518234	10	8.41358	5.7596	4.13796	Promoter	promoter-TSS (NM_001033713)
Melk	NM_010790	APP	chr4	44369794	44370094	301	44369922	8	6.88952	5.08983	2.88239	Intron	L1Md_A|LINE|L1
Melk	NM_010790	Pilo	chr4	44370846	44371110	265	44371001	11	9.62706	6.33906	5.05768	Intron	L1Md_A|LINE|L1
Melk	NM_010790	Pilo	chr4	44405912	44406111	200	44406027	7	5.34156	4.22604	1.79381	Intergenic	Intergenic
Met	NM_008591	APP	chr6	17486740	17487042	303	17486869	13	8.94978	5.51949	4.62623	Intron	intron (NM_008591, intron 11 of 21)
Met	NM_008591	Pilo	chr6	17413721	17414010	290	17413849	8	6.34956	4.75429	2.51368	Promoter	promoter-TSS (NM_008591)
Mir7073;Gins3;Cnot1;Ndrg4;Setd6	NM_145602;NR_106041;NM_001195006;NM_001205226;NM_178078;NM_030198;NM_001035123;NM_153164	APP	chr8	98203507	98203744	238	98203617	10	9.64919	6.50965	5.25569	Intergenic	(TG)n|Simple_repeat|Simple_repeat
Mir7073;Gins3;Cnot1;Ndrg4;Setd6	NM_145602;NR_106041;NM_001195006;NM_001205226;NM_178078;NM_030198;NM_001035123;NM_153164	Pilo	chr8	98201580	98201779	200	98201656	8	6.34956	4.75429	2.51368	Intergenic	CpG
Mir7073;Gins3;Cnot1;Ndrg4;Setd6	NM_145602;NR_106041;NM_001195006;NM_001205226;NM_178078;NM_030198;NM_001035123;NM_153164	Pilo	chr8	98202000	98202215	216	98202035	11	9.62706	6.33906	5.05768	Intergenic	CpG
Mllt3	NM_029931;NM_001286158;NM_027326	APP	chr4	87322793	87323030	238	87322971	9	8.44414	5.91786	4.15533	Intergenic	L1Md_T|LINE|L1
Mllt3	NM_029931;NM_001286158;NM_027326	APP	chr4	87323107	87323306	200	87323115	7	5.81683	4.52429	2.11363	Intergenic	L1Md_T|LINE|L1
Mllt3	NM_029931;NM_001286158;NM_027326	APP	chr4	87324814	87325063	250	87325001	15	10.9626	6.30799	6.49413	Intergenic	L1Md_T|LINE|L1
Mllt3	NM_027326	Pilo	chr4	87678419	87678618	200	87678452	8	5.88284	4.45784	1.72017	Intron	CpG
Mme	NM_008604;NM_001289462;NM_001289463	APP	chr3	63007122	63007405	284	63007176	9	7.28708	5.21039	2.94462	Intergenic	L1Md_A|LINE|L1
Mme	NM_008604;NM_001289463	Pilo	chr3	63099534	63099828	295	63099692	11	9.62706	6.33906	5.05768	Promoter	promoter-TSS (NM_008604)
2610002J02Rik;Ski;Prkcz;Morn1	NM_008860;NM_001039079;NR_033802;NM_001081100;NM_001190445;NM_011385	APP	chr4	154613031	154613373	343	154613098	9	8.00723	5.65536	3.78597	Intergenic	(CA)n|Simple_repeat|Simple_repeat
Morn1;Pank4;Plch2;Rer1;Pex10;Hes5	NM_172990;NM_001113360;NM_010419;NM_001081100;NM_175556;NM_001042407;NM_026395	Pilo	chr4	154417029	154417344	316	154417210	11	9.62706	6.33906	5.05768	Intergenic	CpG
Rer1;Morn1	NM_001081100;NM_026395	Pilo	chr4	154460401	154460757	357	154460589	9	6.05782	4.42913	1.88197	Promoter	promoter-TSS (NM_026395)
Mrgprb5;Mrgprb4	NM_205795;NM_207538	APP	chr7	55506897	55507178	282	55507066	13	11.8079	7.28454	7.30434	Intergenic	L1Md_A|LINE|L1
Mrgprb5;Mrgprb4	NM_205795;NM_207538	Pilo	chr7	55392901	55393117	217	55392961	9	7.32798	5.236	3.29913	Intergenic	LSU-rRNA_Hsa|rRNA|rRNA
Mrgprb5;Mrgprb4	NM_205795;NM_207538	APP	chr7	55506897	55507178	282	55507066	13	11.8079	7.28454	7.30434	Intergenic	L1Md_A|LINE|L1
Mrgprb5;Mrgprb4	NM_205795;NM_207538	Pilo	chr7	55392901	55393117	217	55392961	9	7.32798	5.236	3.29913	Intergenic	LSU-rRNA_Hsa|rRNA|rRNA
Mrgpre	NM_175534	APP	chr7	150965788	150965989	202	150965898	11	10.1032	6.63029	5.51366	Exon	3' UTR (NM_175534, exon 2 of 2)
Mrgpre;Nadsyn1;Dhcr7;Tnfrsf23;Mrgprg;Osbpl5	NM_175534;NM_030221;NM_203492;NM_024289;NM_001199227;NM_024290;NM_007856	Pilo	chr7	150942782	150942981	200	150942876	9	6.87904	4.95315	2.4342	Intergenic	Intergenic
Mrps28	NM_025434	APP	chr3	8907652	8907851	200	8907768	9	6.49557	4.70917	2.35297	Intron	L1Md_F2|LINE|L1
Mrps28	NM_025434	Pilo	chr3	8785927	8786159	233	8786001	10	5.46101	3.90111	1.90533	Intergenic	Intergenic
Mrps28	NM_025434	Pilo	chr3	8832122	8832344	223	8832185	10	8.41358	5.7596	4.13796	Intron	L1Md_A|LINE|L1
Msi2;C030037D09Rik;Scpep1os;Akap1	NM_054043;NR_104310;NR_045955;NM_009648;NM_001201341;NR_038058;NM_001042541	APP	chr11	88671043	88671246	204	88671072	10	7.90533	5.44183	3.46179	Intergenic	PB1D9|SINE|Alu
Msi2;C030037D09Rik	NM_001201341;NR_038058;NM_054043	Pilo	chr11	88579479	88580126	648	88579662	14	13.1017	7.854	8.12387	Promoter	promoter-TSS (NR_038058)
Armc3;Msrb2	NM_001081083;NM_029619;NM_001271564;NM_001271565;NM_001271563	APP	chr2	19251557	19251756	200	19251624	13	10.5442	6.50452	6.0968	Intergenic	(CA)n|Simple_repeat|Simple_repeat
Ptf1a;4921504E06Rik;Msrb2	NM_029619;NM_018809;NM_027600	Pilo	chr2	19373768	19374166	399	19374032	9	7.32798	5.236	3.29913	Intergenic	Intergenic
Mtbp	NM_134092	APP	chr15	55445298	55445533	236	55445354	31	9.78911	3.5295	5.38976	Intron	(TTTCC)n|Simple_repeat|Simple_repeat
Mtbp	NM_134092	Pilo	chr15	55445223	55445546	324	55445376	17	13.7637	7.50773	8.29265	Intron	(TTTCC)n|Simple_repeat|Simple_repeat
Mtcl1;Rab12;Themis3	NM_172963;NM_001114098;NM_024448;NM_028998	APP	chr17	66884513	66884712	200	66884580	8	7.28	5.32607	3.17509	Intergenic	(CA)n|Simple_repeat|Simple_repeat
Mtcl1	NM_172963;NM_001114098	Pilo	chr17	66798324	66798621	298	66798460	14	13.2165	7.92382	8.20774	Exon	exon (NM_001114098, exon 1 of 15)
Cpt1a;Gal;Ppp6r3;Mtl5	NM_001039657;NM_001164159;NM_001286557;NM_010253;NM_001286558;NM_001039658;NM_013495;NM_028999;NM_029456	APP	chr19	3441800	3441999	200	3441941	8	5.87436	4.45241	1.83968	Intergenic	Intergenic
Mtl5	NM_001286558;NM_001286557	Pilo	chr19	3389063	3389342	280	3389172	12	10.0983	6.4391	5.05449	Promoter	exon (NM_001039658, exon 1 of 5)
Muc6	NM_181729	APP	chr7	148838843	148839042	200	148838978	13	6.62457	4.14015	2.69491	Intron	(TG)n|Simple_repeat|Simple_repeat
Muc6	NM_181729	Pilo	chr7	148838275	148838607	333	148838444	11	8.98996	5.94378	4.11307	Intron	(TG)n|Simple_repeat|Simple_repeat
Eqtn;Tek;Mysm1	NM_001290549;NM_013690;NM_027089;NM_001290551;NM_001290623;NM_177239	APP	chr4	94560216	94560426	211	94560258	9	5.30811	3.94934	1.53655	Intergenic	L1Md_T|LINE|L1
Mysm1	NM_177239	Pilo	chr4	94645656	94645957	302	94645779	10	7.91589	5.44847	3.22888	Promoter	promoter-TSS (NM_177239)
Mir6400;Decr1;Nbn;Calb1	NM_026172;NM_009788;NR_105826;NM_013752	APP	chr4	15790904	15791103	200	15790988	10	7.38071	5.1107	3.24811	Intergenic	L1Md_A|LINE|L1
Mir6400;Decr1;Nbn;Calb1	NM_026172;NM_009788;NR_105826;NM_013752	APP	chr4	15792237	15792453	217	15792322	9	8.44414	5.91786	4.15533	Intergenic	L1Md_A|LINE|L1
Nbn	NM_013752	Pilo	chr4	15885093	15885292	200	15885181	8	6.34956	4.75429	2.51368	Promoter	promoter-TSS (NM_013752)
Ncoa3;Zmynd8	NM_001252587;NM_001252585;NM_001252584;NM_008679;NM_001291158;NM_027230;NM_001281926	APP	chr2	165737682	165737887	206	165737866	17	8.28911	4.41942	4.05204	Intergenic	(GAAA)n|Simple_repeat|Simple_repeat
Ncoa3	NM_008679	Pilo	chr2	165818374	165818702	329	165818428	10	7.91589	5.44847	3.22888	Intron	CpG
Ncoa3	NM_008679	Pilo	chr2	165818581	165818870	290	165818705	12	10.6937	6.8068	6.01701	Intron	CpG
Ndrg1;St3gal1	NM_008681;NM_009177	APP	chr15	66881758	66882016	259	66881864	11	10.1032	6.63029	5.51366	Intergenic	L1Md_T|LINE|L1
Ndrg1	NM_008681	Pilo	chr15	66800162	66800401	240	66800233	7	5.34156	4.22604	1.79381	Intron	CpG
Mir7073;Gins3;Cnot1;Ndrg4;Setd6	NM_145602;NR_106041;NM_001195006;NM_001205226;NM_178078;NM_030198;NM_001035123;NM_153164	APP	chr8	98203507	98203744	238	98203617	10	9.64919	6.50965	5.25569	Intergenic	(TG)n|Simple_repeat|Simple_repeat
Mir7073;Gins3;Cnot1;Ndrg4;Setd6	NM_145602;NR_106041;NM_001195006;NM_001205226;NM_178078;NM_030198;NM_001035123;NM_153164	Pilo	chr8	98201580	98201779	200	98201656	8	6.34956	4.75429	2.51368	Intergenic	CpG
Mir7073;Gins3;Cnot1;Ndrg4;Setd6	NM_145602;NR_106041;NM_001195006;NM_001205226;NM_178078;NM_030198;NM_001035123;NM_153164	Pilo	chr8	98202000	98202215	216	98202035	11	9.62706	6.33906	5.05768	Intergenic	CpG
Nek10	NM_001195229	APP	chr14	15728298	15728497	200	15728412	13	6.26963	3.93984	2.15899	Intron	intron (NM_001195229, intron 22 of 34)
Slc4a7;Nek10	NM_001033270;NM_001195229	Pilo	chr14	15639031	15639230	200	15639164	7	5.34156	4.22604	1.79381	Intergenic	G-rich|Low_complexity|Low_complexity
Nek7	NM_021605	APP	chr1	140350018	140350244	227	140350066	11	5.77168	3.94379	1.81756	Intergenic	L1Md_A|LINE|L1
Nek7	NM_021605	Pilo	chr1	140515881	140516140	260	140516009	10	7.91589	5.44847	3.22888	Exon	CpG
Nek7	NM_021605	Pilo	chr1	140515937	140516165	229	140516051	9	7.40246	5.28255	3.29913	Exon	CpG
Nfatc1;Gm2176;Ctdp1	NM_001164110;NM_001164111;NM_001164112;NR_028424;NM_198429;NM_026295	APP	chr18	80704143	80704371	229	80704241	9	6.66638	4.81806	2.73012	Intergenic	L1Md_T|LINE|L1
Nfatc1	NM_001164110;NM_001164111;NM_001164112;NM_198429	Pilo	chr18	80832371	80832587	217	80832551	10	8.49611	5.8108	4.13796	Exon	exon (NM_001164112, exon 9 of 10)
Nfatc1	NM_001164110;NM_001164111;NM_001164112;NM_016791;NM_001164109;NM_198429	Pilo	chr18	80904391	80904678	288	80904494	10	8.41358	5.7596	4.13796	Intron	CpG
Nfatc1	NM_001164111;NM_001164112;NM_016791	Pilo	chr18	80905161	80905360	200	80905257	7	5.34156	4.22604	1.79381	Promoter	promoter-TSS (NM_016791)
Nfatc1	NM_001164111;NM_001164112;NM_016791	Pilo	chr18	80909398	80909648	251	80909486	9	7.40246	5.28255	3.29913	Promoter	5' UTR (NM_001164110, exon 1 of 10)
Herpud1;Mir7072;Cpne2;9330175E14Rik;Slc12a3;Nlrc5	NM_019415;NR_015514;NM_153507;NR_106040;NM_022331;NM_001205311;NM_001033207	APP	chr8	96988964	96989163	200	96989023	7	6.15349	4.72978	2.31281	Intergenic	L1Md_F2|LINE|L1
Nlrc5	NM_001033207	Pilo	chr8	96997405	96997614	210	96997466	9	7.32798	5.236	3.29913	Intron	LSU-rRNA_Hsa|rRNA|rRNA
Vmn1r56;Vmn1r57;Vmn1r55;Nlrp2;Rasl2-9;Rfpl4	NM_138954;NM_030740;NM_177690;NM_009028;NM_001166734;NM_001145013;NM_001166706	APP	chr7	5158023	5158427	405	5158290	8	7.28	5.32607	3.17509	Intergenic	L1_Mus2|LINE|L1
Vmn1r56;Vmn1r57;Vmn1r55;Nlrp2	NM_001166734;NM_030740;NM_001166706;NM_177690	APP	chr7	5195178	5195377	200	5195309	7	6.16097	4.73429	2.31281	Intergenic	L1Md_F2|LINE|L1
Gm5065;Vmn1r59;Vmn2r28;Vmn1r58;Nlrp2	NR_003622;NM_207543;NM_177690;NM_030739;NM_001081405	APP	chr7	5394841	5395040	200	5395003	11	7.05525	4.73099	3.02535	Intergenic	L1Md_A|LINE|L1
Vmn1r56;Vmn1r57;Vmn1r55;Nlrp2;Rasl2-9;Rfpl4	NM_138954;NM_030740;NM_177690;NM_009028;NM_001166734;NM_001145013;NM_001166706	Pilo	chr7	5154547	5154808	262	5154701	10	7.91589	5.44847	3.22888	Intergenic	L1_Mus2|LINE|L1
Npas3	NM_013780	APP	chr12	54371523	54371840	318	54371697	10	7.38071	5.1107	3.24811	Intron	(TAGTG)n|Simple_repeat|Simple_repeat
Npas3	NM_013780	Pilo	chr12	54808275	54808496	222	54808429	12	10.7924	6.86731	6.04458	Intron	CpG
Npas3	NM_013780	Pilo	chr12	55168771	55169558	788	55168968	12	10.6937	6.8068	6.01701	Exon	exon (NM_013780, exon 12 of 12)
Npas3	NM_013780	Pilo	chr12	54349539	54349738	200	54349697	8	5.88284	4.45784	1.72017	Promoter	promoter-TSS (NM_013780)
Scube2;Tmem41b;Dennd5a;Nrip3	NM_020610;NM_021494;NM_020052;NM_153525	APP	chr7	117023550	117023770	221	117023728	11	10.3617	6.78644	5.92478	Intergenic	(GAAA)n|Simple_repeat|Simple_repeat
Nrip3	NM_020610	Pilo	chr7	116925037	116925348	312	116925206	10	8.41358	5.7596	4.13796	Promoter	promoter-TSS (NM_020610)
4921509C19Rik;Nsfl1c;Fkbp1a	NM_198326;NM_198655;NM_001291074;NM_008019	APP	chr2	151269158	151269361	204	151269274	8	6.23645	4.68292	2.37084	Intergenic	L1Md_F|LINE|L1
Nsfl1c	NM_198326;NM_001291074	APP	chr2	151317986	151318198	213	151318037	7	6.15349	4.72978	2.31281	Promoter	(TG)n|Simple_repeat|Simple_repeat
Nsfl1c	NM_198326;NM_001291074	Pilo	chr2	151320239	151320438	200	151320402	6.39	5.15674	4.4168	0.65148	Intron	CpG
Nsfl1c	NM_198326;NM_001291074	Pilo	chr2	151320042	151320499	458	151320125	10	8.49611	5.8108	4.13796	Exon	CpG
Nwd2	NM_177006	APP	chr5	64049748	64049947	200	64049783	8	5.02354	3.90287	1.60528	Intron	L1Md_T|LINE|L1
Nwd2	NM_177006	Pilo	chr5	64041044	64041279	236	64041238	8	5.88284	4.45784	1.72017	Exon	5' UTR (NM_177006, exon 1 of 7)
Olfr1280;Olfr1281;Olfr1282;Olfr1283;Olfr1279;Olfr1278;Olfr1286;Olfr1287;Olfr1284;Olfr1277;Olfr1276	NM_146396;NM_207236;NM_146394;NM_146395;NM_146381;NM_146393;NM_001011773;NM_146907;NM_207254;NM_146908;NM_001005568	APP	chr2	111194683	111194945	263	111194875	7	5.582	4.378	1.71061	Intergenic	L1Md_F3|LINE|L1
Olfr1290;Olfr1283;Olfr1284;Olfr1286;Olfr1287;Olfr1288;Olfr1289	NM_207236;NM_146381;NM_001278788;NM_001011773;NM_001278787;NM_146262;NM_146400;NM_146404;NM_207254	Pilo	chr2	111276327	111276565	239	111276375	14	6.55222	3.95251	2.31997	Intergenic	(TTTC)n|Simple_repeat|Simple_repeat
Olfr1280;Olfr1281;Olfr1282;Olfr1283;Olfr1279;Olfr1278;Olfr1286;Olfr1287;Olfr1284;Olfr1277;Olfr1276	NM_146396;NM_207236;NM_146394;NM_146395;NM_146381;NM_146393;NM_001011773;NM_146907;NM_207254;NM_146908;NM_001005568	APP	chr2	111194683	111194945	263	111194875	7	5.582	4.378	1.71061	Intergenic	L1Md_F3|LINE|L1
Olfr1290;Olfr1283;Olfr1284;Olfr1286;Olfr1287;Olfr1288;Olfr1289	NM_207236;NM_146381;NM_001278788;NM_001011773;NM_001278787;NM_146262;NM_146400;NM_146404;NM_207254	Pilo	chr2	111276327	111276565	239	111276375	14	6.55222	3.95251	2.31997	Intergenic	(TTTC)n|Simple_repeat|Simple_repeat
Olfr1280;Olfr1281;Olfr1282;Olfr1283;Olfr1279;Olfr1278;Olfr1286;Olfr1287;Olfr1284;Olfr1277;Olfr1276	NM_146396;NM_207236;NM_146394;NM_146395;NM_146381;NM_146393;NM_001011773;NM_146907;NM_207254;NM_146908;NM_001005568	APP	chr2	111194683	111194945	263	111194875	7	5.582	4.378	1.71061	Intergenic	L1Md_F3|LINE|L1
Olfr1290;Olfr1283;Olfr1284;Olfr1286;Olfr1287;Olfr1288;Olfr1289	NM_207236;NM_146381;NM_001278788;NM_001011773;NM_001278787;NM_146262;NM_146400;NM_146404;NM_207254	Pilo	chr2	111276327	111276565	239	111276375	14	6.55222	3.95251	2.31997	Intergenic	(TTTC)n|Simple_repeat|Simple_repeat
Olfr1280;Olfr1281;Olfr1282;Olfr1283;Olfr1279;Olfr1278;Olfr1286;Olfr1287;Olfr1284;Olfr1277;Olfr1276	NM_146396;NM_207236;NM_146394;NM_146395;NM_146381;NM_146393;NM_001011773;NM_146907;NM_207254;NM_146908;NM_001005568	APP	chr2	111194683	111194945	263	111194875	7	5.582	4.378	1.71061	Intergenic	L1Md_F3|LINE|L1
Olfr1290;Olfr1283;Olfr1284;Olfr1286;Olfr1287;Olfr1288;Olfr1289	NM_207236;NM_146381;NM_001278788;NM_001011773;NM_001278787;NM_146262;NM_146400;NM_146404;NM_207254	Pilo	chr2	111276327	111276565	239	111276375	14	6.55222	3.95251	2.31997	Intergenic	(TTTC)n|Simple_repeat|Simple_repeat
Olfr1318;Olfr1316;Olfr1317;Olfr1314;Olfr1313;Nop10;Lpcat4;Nutm1	NM_172521;NM_207206;NM_146448;NM_001011802;NM_146742;NM_146450;NM_025403;NM_207150	APP	chr2	112003894	112004093	200	112004049	8	7.28	5.32607	3.17509	Intergenic	L1Md_F|LINE|L1
Olfr1318;Olfr1316;Olfr1317;Olfr1314;Olfr1312;Olfr1313;Olfr1310;Olfr1311	NM_146448;NM_146742;NM_146449;NM_146450;NM_146362;NM_207150;NM_001011802;NM_146274	Pilo	chr2	111929026	111929279	254	111929196	10	8.32618	5.70524	4.13796	Intergenic	L1Md_F|LINE|L1
Olfr1318;Olfr1316;Olfr1317;Olfr1314;Olfr1313;Nop10;Lpcat4;Nutm1	NM_172521;NM_207206;NM_146448;NM_001011802;NM_146742;NM_146450;NM_025403;NM_207150	APP	chr2	112003894	112004093	200	112004049	8	7.28	5.32607	3.17509	Intergenic	L1Md_F|LINE|L1
Olfr1318;Olfr1316;Olfr1317;Olfr1314;Olfr1312;Olfr1313;Olfr1310;Olfr1311	NM_146448;NM_146742;NM_146449;NM_146450;NM_146362;NM_207150;NM_001011802;NM_146274	Pilo	chr2	111929026	111929279	254	111929196	10	8.32618	5.70524	4.13796	Intergenic	L1Md_F|LINE|L1
Olfr1318;Olfr1316;Olfr1317;Olfr1314;Olfr1313;Nop10;Lpcat4;Nutm1	NM_172521;NM_207206;NM_146448;NM_001011802;NM_146742;NM_146450;NM_025403;NM_207150	APP	chr2	112003894	112004093	200	112004049	8	7.28	5.32607	3.17509	Intergenic	L1Md_F|LINE|L1
Olfr1318;Olfr1316;Olfr1317;Olfr1314;Olfr1312;Olfr1313;Olfr1310;Olfr1311	NM_146448;NM_146742;NM_146449;NM_146450;NM_146362;NM_207150;NM_001011802;NM_146274	Pilo	chr2	111929026	111929279	254	111929196	10	8.32618	5.70524	4.13796	Intergenic	L1Md_F|LINE|L1
Olfr1318;Olfr1316;Olfr1317;Olfr1314;Olfr1313;Nop10;Lpcat4;Nutm1	NM_172521;NM_207206;NM_146448;NM_001011802;NM_146742;NM_146450;NM_025403;NM_207150	APP	chr2	112003894	112004093	200	112004049	8	7.28	5.32607	3.17509	Intergenic	L1Md_F|LINE|L1
Olfr1318;Olfr1316;Olfr1317;Olfr1314;Olfr1312;Olfr1313;Olfr1310;Olfr1311	NM_146448;NM_146742;NM_146449;NM_146450;NM_146362;NM_207150;NM_001011802;NM_146274	Pilo	chr2	111929026	111929279	254	111929196	10	8.32618	5.70524	4.13796	Intergenic	L1Md_F|LINE|L1
Olfr1318;Olfr1316;Olfr1317;Olfr1314;Olfr1313;Nop10;Lpcat4;Nutm1	NM_172521;NM_207206;NM_146448;NM_001011802;NM_146742;NM_146450;NM_025403;NM_207150	APP	chr2	112003894	112004093	200	112004049	8	7.28	5.32607	3.17509	Intergenic	L1Md_F|LINE|L1
Olfr1318;Olfr1316;Olfr1317;Olfr1314;Olfr1312;Olfr1313;Olfr1310;Olfr1311	NM_146448;NM_146742;NM_146449;NM_146450;NM_146362;NM_207150;NM_001011802;NM_146274	Pilo	chr2	111929026	111929279	254	111929196	10	8.32618	5.70524	4.13796	Intergenic	L1Md_F|LINE|L1
Olfr1505	NM_001011850	APP	chr19	14075136	14075362	227	14075169	9	6.86952	4.94712	2.58221	Intergenic	L1Md_A|LINE|L1
Olfr1505	NM_001011850	Pilo	chr19	14074443	14074642	200	14074604	8	6.0765	4.58144	2.50198	Intergenic	L1Md_A|LINE|L1
Olfr169;Olfr168;Olfr170;Olfr171;Olfr167;Olfr166	NM_146957;NM_146958;NM_146357;NM_146935;NM_001011855;NM_147068	APP	chr16	19547821	19548329	509	19548087	11	10.8917	7.10143	6.42636	Intergenic	L1Md_T|LINE|L1
Olfr169;Olfr168;Lamp3;Olfr170;Olfr171;Olfr167	NM_146957;NM_177356;NM_146958;NM_146357;NM_146935;NM_001011855	Pilo	chr16	19601771	19601977	207	19601830	12	10.7924	6.86731	6.04458	Intergenic	RLTR6-int|LTR|ERV1
Olfr169;Olfr168;Olfr170;Olfr171;Olfr167;Olfr166	NM_146957;NM_146958;NM_146357;NM_146935;NM_001011855;NM_147068	APP	chr16	19547821	19548329	509	19548087	11	10.8917	7.10143	6.42636	Intergenic	L1Md_T|LINE|L1
Olfr169;Olfr168;Lamp3;Olfr170;Olfr171;Olfr167	NM_146957;NM_177356;NM_146958;NM_146357;NM_146935;NM_001011855	Pilo	chr16	19601771	19601977	207	19601830	12	10.7924	6.86731	6.04458	Intergenic	RLTR6-int|LTR|ERV1
Olfr169;Olfr168;Olfr170;Olfr171;Olfr167;Olfr166	NM_146957;NM_146958;NM_146357;NM_146935;NM_001011855;NM_147068	APP	chr16	19547821	19548329	509	19548087	11	10.8917	7.10143	6.42636	Intergenic	L1Md_T|LINE|L1
Olfr169;Olfr168;Lamp3;Olfr170;Olfr171;Olfr167	NM_146957;NM_177356;NM_146958;NM_146357;NM_146935;NM_001011855	Pilo	chr16	19601771	19601977	207	19601830	12	10.7924	6.86731	6.04458	Intergenic	RLTR6-int|LTR|ERV1
Olfr169;Olfr168;Olfr170;Olfr171;Olfr167;Olfr166	NM_146957;NM_146958;NM_146357;NM_146935;NM_001011855;NM_147068	APP	chr16	19547821	19548329	509	19548087	11	10.8917	7.10143	6.42636	Intergenic	L1Md_T|LINE|L1
Olfr169;Olfr168;Lamp3;Olfr170;Olfr171;Olfr167	NM_146957;NM_177356;NM_146958;NM_146357;NM_146935;NM_001011855	Pilo	chr16	19601771	19601977	207	19601830	12	10.7924	6.86731	6.04458	Intergenic	RLTR6-int|LTR|ERV1
Olfr169;Olfr168;Olfr170;Olfr171;Olfr167;Olfr166	NM_146957;NM_146958;NM_146357;NM_146935;NM_001011855;NM_147068	APP	chr16	19547821	19548329	509	19548087	11	10.8917	7.10143	6.42636	Intergenic	L1Md_T|LINE|L1
Olfr169;Olfr168;Lamp3;Olfr170;Olfr171;Olfr167	NM_146957;NM_177356;NM_146958;NM_146357;NM_146935;NM_001011855	Pilo	chr16	19601771	19601977	207	19601830	12	10.7924	6.86731	6.04458	Intergenic	RLTR6-int|LTR|ERV1
Olfr661;Olfr663;Olfr657;Olfr656;Usp17le;Olfr659;Olfr658	NM_001256973;NM_001011757;NM_146312;NM_147075;NM_146748;NM_147050;NM_147049	APP	chr7	111865923	111866122	200	111865965	7	5.51507	4.33591	1.90641	Intergenic	L1Md_T|LINE|L1
Olfr661;Olfr663;Olfr657;Usp17le;Olfr659;Olfr658	NM_001256973;NM_001011757;NM_146312;NM_146748;NM_147050;NM_147049	Pilo	chr7	111869783	111869982	200	111869834	8	4.79406	3.75386	1.10458	Intergenic	L1Md_T|LINE|L1
Olfr661;Olfr663;Olfr657;Olfr656;Usp17le;Olfr659;Olfr658	NM_001256973;NM_001011757;NM_146312;NM_147075;NM_146748;NM_147050;NM_147049	APP	chr7	111865923	111866122	200	111865965	7	5.51507	4.33591	1.90641	Intergenic	L1Md_T|LINE|L1
Olfr661;Olfr663;Olfr657;Usp17le;Olfr659;Olfr658	NM_001256973;NM_001011757;NM_146312;NM_146748;NM_147050;NM_147049	Pilo	chr7	111869783	111869982	200	111869834	8	4.79406	3.75386	1.10458	Intergenic	L1Md_T|LINE|L1
Olfr661;Olfr663;Olfr657;Olfr656;Usp17le;Olfr659;Olfr658	NM_001256973;NM_001011757;NM_146312;NM_147075;NM_146748;NM_147050;NM_147049	APP	chr7	111865923	111866122	200	111865965	7	5.51507	4.33591	1.90641	Intergenic	L1Md_T|LINE|L1
Olfr661;Olfr663;Olfr657;Usp17le;Olfr659;Olfr658	NM_001256973;NM_001011757;NM_146312;NM_146748;NM_147050;NM_147049	Pilo	chr7	111869783	111869982	200	111869834	8	4.79406	3.75386	1.10458	Intergenic	L1Md_T|LINE|L1
Olfr661;Olfr663;Olfr657;Olfr656;Usp17le;Olfr659;Olfr658	NM_001256973;NM_001011757;NM_146312;NM_147075;NM_146748;NM_147050;NM_147049	APP	chr7	111865923	111866122	200	111865965	7	5.51507	4.33591	1.90641	Intergenic	L1Md_T|LINE|L1
Olfr661;Olfr663;Olfr657;Usp17le;Olfr659;Olfr658	NM_001256973;NM_001011757;NM_146312;NM_146748;NM_147050;NM_147049	Pilo	chr7	111869783	111869982	200	111869834	8	4.79406	3.75386	1.10458	Intergenic	L1Md_T|LINE|L1
Olfr661;Olfr663;Olfr657;Olfr656;Usp17le;Olfr659;Olfr658	NM_001256973;NM_001011757;NM_146312;NM_147075;NM_146748;NM_147050;NM_147049	APP	chr7	111865923	111866122	200	111865965	7	5.51507	4.33591	1.90641	Intergenic	L1Md_T|LINE|L1
Olfr661;Olfr663;Olfr657;Usp17le;Olfr659;Olfr658	NM_001256973;NM_001011757;NM_146312;NM_146748;NM_147050;NM_147049	Pilo	chr7	111869783	111869982	200	111869834	8	4.79406	3.75386	1.10458	Intergenic	L1Md_T|LINE|L1
Onecut1;Gm16551	NM_008262;NR_045284	APP	chr9	74617638	74617947	310	74617801	8	6.66742	4.95294	2.4733	Intergenic	L1Md_T|LINE|L1
Onecut1	NM_008262	Pilo	chr9	74710080	74710279	200	74710195	10	8.49611	5.8108	4.13796	Exon	exon (NM_008262, exon 1 of 2)
Opa1	NM_133752;NM_001199177	APP	chr16	29752797	29753062	266	29752986	8	6.69934	4.97272	2.4733	Intergenic	Intergenic
Opa1	NM_133752;NM_001199177	Pilo	chr16	29579457	29579656	200	29579524	9	7.40246	5.28255	3.29913	Exon	5' UTR (NM_001199177, exon 1 of 30)
Wdpcp;Otx1;Ehbp1	NM_011023;NM_145425;NM_153078;NM_001252515	APP	chr11	21808394	21808607	214	21808455	17	7.31087	3.93458	2.96753	Intergenic	L1Md_T|LINE|L1
Wdpcp;Otx1;Ehbp1	NM_011023;NM_145425;NM_153078;NM_001252515	Pilo	chr11	21893359	21893729	371	21893530	9	6.87904	4.95315	2.4342	Intergenic	CpG
Wdpcp;Otx1;Ehbp1	NM_011023;NM_145425;NM_153078;NM_001252515	Pilo	chr11	21893362	21893806	445	21893610	10	5.46101	3.90111	1.90533	Intergenic	CpG
Otx1	NM_011023	Pilo	chr11	21901812	21902160	349	21901989	12	10.6937	6.8068	6.01701	Promoter	promoter-TSS (NM_011023)
Oxr1;Abra	NM_130885;NM_001130163;NM_001130164;NM_001130165;NM_001130166;NM_175456	APP	chr15	41762536	41762874	339	41762679	12	9.45707	6.03991	5.0882	Intergenic	L1Md_T|LINE|L1
Oxr1	NM_001130166	Pilo	chr15	41278936	41279138	203	41279014	11	9.53647	6.2832	5.05768	Promoter	promoter-TSS (NM_001130166)
Oxr1	NM_130885;NM_001130163;NM_001130165	Pilo	chr15	41620545	41620744	200	41620672	10	8.41358	5.7596	4.13796	Promoter	promoter-TSS (NM_130885)
Pah;Ascl1	NM_008553;NM_008777	APP	chr10	86901653	86901852	200	86901713	8	6.69934	4.97272	2.4733	Intergenic	L1Md_T|LINE|L1
Pah;Ascl1	NM_008553;NM_008777	Pilo	chr10	86930530	86930729	200	86930580	7	4.93142	3.96252	1.10458	Intergenic	(ACTAG)n|Simple_repeat|Simple_repeat
Palld	NM_001081390;NM_001293772	APP	chr8	64370372	64370571	200	64370471	8	6.88952	5.08983	2.88239	Intron	L1Md_F2|LINE|L1
Palld	NM_001293774;NM_001293773;NM_001293772	Pilo	chr8	64028398	64029001	604	64028485	11	9.53647	6.2832	5.05768	Exon	intron (NM_001081390, intron 10 of 19)
Palld	NM_001293774	Pilo	chr8	64069886	64070089	204	64069924	10	8.41358	5.7596	4.13796	Promoter	CpG
Pank3	NM_145962	APP	chr11	35579129	35579366	238	35579319	9	6.49557	4.70917	2.35297	Promoter	(CAGAGA)n|Simple_repeat|Simple_repeat
Pank3	NM_145962	Pilo	chr11	35583183	35583515	333	35583418	10	8.41358	5.7596	4.13796	Exon	5' UTR (NM_145962, exon 1 of 7)
Parpbp	NM_029249	APP	chr10	87561357	87561556	200	87561498	8	5.54133	4.23825	1.71061	Intron	L1Md_A|LINE|L1
Nup37;Parpbp	NM_028334;NM_029249;NM_027191	Pilo	chr10	87609673	87609882	210	87609704	10	8.49611	5.8108	4.13796	Promoter	promoter-TSS (NM_028334)
Pbx3	NM_016768;NM_001290576	APP	chr2	34156819	34157018	200	34156949	7	5.81683	4.52429	2.11363	Intron	intron (NM_016768, intron 2 of 8)
Pbx3	NM_016768;NM_001290576	Pilo	chr2	34226876	34227093	218	34226978	9	7.32798	5.236	3.29913	Intron	CpG
Pbx3	NM_016768;NM_001290576	Pilo	chr2	34227641	34227840	200	34227712	9	6.87904	4.95315	2.4342	Promoter	promoter-TSS (NM_016768)
Pcdh15	NM_001142748;NM_001142741;NM_001142740;NM_001142743;NM_001142742;NM_001142747;NM_001142746;NM_001142760;NM_001142738;NM_001142739;NM_023115;NM_001142735;NM_001142736;NM_001142737	APP	chr10	73229580	73229779	200	73229754	9	6.3968	4.64609	2.49375	Intergenic	L1Md_T|LINE|L1
Pcdh15	NM_001142748;NM_001142741;NM_001142740;NM_001142743;NM_001142742;NM_001142747;NM_001142746;NM_001142760;NM_001142738;NM_001142739;NM_023115;NM_001142735;NM_001142736;NM_001142737	Pilo	chr10	73227640	73228217	578	73227780	12	10.2884	6.5569	5.67923	Intergenic	L1Md_T|LINE|L1
Pdzrn4	NM_001164593	APP	chr15	92362729	92362990	262	92362798	10	7.90533	5.44183	3.46179	Intron	intron (NM_001164593, intron 3 of 9)
Pdzrn4	NM_001164593	Pilo	chr15	92227548	92227747	200	92227644	9	7.40246	5.28255	3.29913	Exon	exon (NM_001164593, exon 1 of 10)
Phex	NM_011077	APP	chrX	153722816	153723113	298	153722920	10	7.67996	5.29986	3.51865	Intron	L1Md_T|LINE|L1
Phex	NM_011077	Pilo	chrX	153721306	153721516	211	153721413	10	8.49611	5.8108	4.13796	Intron	L1Md_T|LINE|L1
Phf3	NM_001081080	APP	chr1	30788206	30788526	321	30788364	11	8.40176	5.5753	4.14211	Intergenic	L1Md_T|LINE|L1
Gm13363;Ptp4a1;Phf3	NM_001081080;NR_002688;NM_011200	Pilo	chr1	30930218	30930742	525	30930380	17	16.9187	9.4248	11.6831	Intergenic	CpG
Pinc;D530049I02Rik	NR_040605;NR_003202	APP	chr1	73369223	73369437	215	73369336	11	7.54329	5.03605	3.4022	Intergenic	L1Md_T|LINE|L1
Pinc;D530049I02Rik	NR_040605;NR_003202	Pilo	chr1	73370622	73370892	271	73370820	11	9.62706	6.33906	5.05768	Intergenic	L1Md_T|LINE|L1
Pkdcc;Gm19689	NR_045094;NM_134117	APP	chr17	83568794	83569005	212	83568844	9	6.86952	4.94712	2.58221	Intergenic	CT-rich|Low_complexity|Low_complexity
Pkdcc;Eml4	NM_199466;NM_001286567;NM_001114362;NM_134117;NM_001114361	Pilo	chr17	83675505	83675926	422	83675833	8	6.34956	4.75429	2.51368	Intergenic	CpG
Vmn1r87;Lig1;Pla2g4c;6330408A02Rik;Vmn1r89;Vmn1r88	NM_177312;NM_001004762;NM_001167537;NM_001083188;NM_134227;NM_134226;NM_001199310;NM_010715;NM_001168504	APP	chr7	13815533	13815741	209	13815561	12	6.58093	4.27244	2.42605	Intergenic	L1Md_T|LINE|L1
Vmn1r87;Lig1;Pla2g4c;6330408A02Rik;Vmn1r89;Vmn1r88	NM_177312;NM_001004762;NM_001167537;NM_001083188;NM_134227;NM_134226;NM_001199310;NM_010715;NM_001168504	Pilo	chr7	13817298	13817497	200	13817339	9	7.40246	5.28255	3.29913	Intergenic	L1Md_T|LINE|L1
Plcb1	NM_019677;NM_001145830	APP	chr2	134829550	134829782	233	134829723	12	6.88037	4.45117	2.88239	Intron	(CA)n|Simple_repeat|Simple_repeat
Plcb1	NM_019677;NM_001145830	APP	chr2	134629055	134629254	200	134629183	8	5.87436	4.45241	1.83968	Intron	L1_Mur3|LINE|L1
Plcb1	NM_019677;NM_001145830	Pilo	chr2	134611945	134612333	389	134612054	7	5.34156	4.22604	1.79381	Exon	5' UTR (NM_019677, exon 1 of 33)
Plxna2	NM_008882	APP	chr1	196576018	196576325	308	196576203	11	8.40176	5.5753	4.14211	Intron	(CA)n|Simple_repeat|Simple_repeat
Plxna2	NM_008882	Pilo	chr1	196446245	196446444	200	196446401	7	4.93142	3.96252	1.10458	Exon	5' UTR (NM_008882, exon 1 of 32)
Plxna2	NM_008882	Pilo	chr1	196446356	196446880	525	196446658	9	7.32798	5.236	3.29913	Exon	CpG
1700012A03Rik;Plxna4	NM_029587;NM_175750	APP	chr6	32045093	32045292	200	32045217	12	9.45707	6.03991	5.0882	Intergenic	L1Md_T|LINE|L1
Plxna4	NM_175750	APP	chr6	32576638	32576837	200	32576714	11	7.38742	4.93841	3.03664	Intergenic	L1Md_F2|LINE|L1
Plxna4	NM_175750	Pilo	chr6	32537699	32538066	368	32537810	12	8.94003	5.71731	4.56001	Exon	5' UTR (NM_175750, exon 1 of 32)
Pou3f4	NM_008901	APP	chrX	108093931	108094277	347	108094078	9	8.00723	5.65536	3.78597	Intergenic	L1Md_F2|LINE|L1
Pou3f4	NM_008901	APP	chrX	108096106	108096367	262	108096177	7	5.81683	4.52429	2.11363	Intergenic	L1Md_F2|LINE|L1
Pou3f4	NM_008901	Pilo	chrX	108076658	108076890	233	108076762	8	6.34956	4.75429	2.51368	Intergenic	L1Md_A|LINE|L1
Ppp1r2-ps7	NR_033731	APP	chrX	22081896	22082095	200	22081946	11	7.05525	4.73099	3.02535	Intergenic	L1Md_A|LINE|L1
Ppp1r2-ps7	NR_033731	APP	chrX	21981776	21981990	215	21981918	10	7.49037	5.18009	3.12331	Intergenic	L1Md_F|LINE|L1
Ppp1r2-ps7	NR_033731	Pilo	chrX	22083888	22084129	242	22083981	8	6.28311	4.7124	2.51368	Intergenic	L1Md_A|LINE|L1
Gm16523;Scai;Ppp6c	NR_033526;NM_024209;NM_178778	APP	chr2	39100643	39100932	290	39100792	14	7.04392	4.22125	2.74704	Intergenic	L1Md_T|LINE|L1
Gm16523;Scai;Ppp6c	NR_033526;NM_024209;NM_178778	Pilo	chr2	39102246	39102459	214	39102281	9	7.40246	5.28255	3.29913	Intergenic	L1Md_T|LINE|L1
Cpt1a;Gal;Ppp6r3;Mtl5	NM_001039657;NM_001164159;NM_001286557;NM_010253;NM_001286558;NM_001039658;NM_013495;NM_028999;NM_029456	APP	chr19	3441800	3441999	200	3441941	8	5.87436	4.45241	1.83968	Intergenic	Intergenic
Ppp6r3	NM_001164159;NM_028999;NM_029456	Pilo	chr19	3575383	3575725	343	3575619	11	8.98996	5.94378	4.11307	Exon	CpG
Ppp6r3	NM_001164159;NM_028999;NM_029456	Pilo	chr19	3575303	3575537	235	3575401	12	10.6937	6.8068	6.01701	Intron	CpG
Prdm4;Pwp1	NM_181650;NM_133993	APP	chr10	85258761	85258960	200	85258855	8	6.23645	4.68292	2.37084	Intergenic	L1Md_F3|LINE|L1
Prdm4	NM_181650	Pilo	chr10	85379638	85379907	270	85379698	9	6.87904	4.95315	2.4342	Promoter	promoter-TSS (NM_181650)
Prdm4	NM_181650	Pilo	chr10	85379266	85379717	452	85379633	11	9.62706	6.33906	5.05768	Promoter	CpG-1415
Galntl5;2900005J15Rik;Prkag2;Galnt11	NM_026449;NM_144908;NM_145401;NR_027851	APP	chr5	24638488	24638815	328	24638632	11	8.40176	5.5753	4.14211	Intergenic	L1Md_A|LINE|L1
Nub1;Wdr86;Rheb;Crygn;Prkag2	NM_016736;NM_153076;NM_001170555;NM_001170556;NM_001081441;NM_145401;NM_053075	APP	chr5	24271353	24271681	329	24271573	9	7.28708	5.21039	2.94462	Intergenic	L1Md_A|LINE|L1
Prkag2	NM_001170555;NM_001170556	Pilo	chr5	24414214	24414520	307	24414362	12	10.7924	6.86731	6.04458	Promoter	promoter-TSS (NM_001170556)
Psg25;Psg26;Psg18;Psg28	NM_001163685;NM_001029893;NM_054060;NM_011963;NM_054063	APP	chr7	19038006	19038236	231	19038190	8	6.54678	4.8779	2.62118	Intergenic	L1Md_Gf|LINE|L1
Psg26;Psg18;Psg28	NM_001163685;NM_001029893;NM_011963;NM_054063	Pilo	chr7	18988163	18988375	213	18988262	12	8.94003	5.71731	4.56001	Intergenic	CpG
Psg25;Psg26;Psg18;Psg28	NM_001163685;NM_001029893;NM_054060;NM_011963;NM_054063	Pilo	chr7	19038743	19039049	307	19038826	10	8.41358	5.7596	4.13796	Intergenic	L1Md_Gf|LINE|L1
Psg25;Psg26;Psg18;Psg28	NM_001163685;NM_001029893;NM_054060;NM_011963;NM_054063	APP	chr7	19038006	19038236	231	19038190	8	6.54678	4.8779	2.62118	Intergenic	L1Md_Gf|LINE|L1
Psg25;Psg26;Psg18;Psg28	NM_001163685;NM_001029893;NM_054060;NM_011963;NM_054063	Pilo	chr7	19038743	19039049	307	19038826	10	8.41358	5.7596	4.13796	Intergenic	L1Md_Gf|LINE|L1
Psg25;Psg26;Psg18;Psg28	NM_001163685;NM_001029893;NM_054060;NM_011963;NM_054063	APP	chr7	19038006	19038236	231	19038190	8	6.54678	4.8779	2.62118	Intergenic	L1Md_Gf|LINE|L1
Psg26;Psg18;Psg28	NM_001163685;NM_001029893;NM_011963;NM_054063	Pilo	chr7	18988163	18988375	213	18988262	12	8.94003	5.71731	4.56001	Intergenic	CpG
Psg25;Psg26;Psg18;Psg28	NM_001163685;NM_001029893;NM_054060;NM_011963;NM_054063	Pilo	chr7	19038743	19039049	307	19038826	10	8.41358	5.7596	4.13796	Intergenic	L1Md_Gf|LINE|L1
Psg25;Psg26;Psg18;Psg28	NM_001163685;NM_001029893;NM_054060;NM_011963;NM_054063	APP	chr7	19038006	19038236	231	19038190	8	6.54678	4.8779	2.62118	Intergenic	L1Md_Gf|LINE|L1
Psg26;Psg18;Psg28	NM_001163685;NM_001029893;NM_011963;NM_054063	Pilo	chr7	18988163	18988375	213	18988262	12	8.94003	5.71731	4.56001	Intergenic	CpG
Psg25;Psg26;Psg18;Psg28	NM_001163685;NM_001029893;NM_054060;NM_011963;NM_054063	Pilo	chr7	19038743	19039049	307	19038826	10	8.41358	5.7596	4.13796	Intergenic	L1Md_Gf|LINE|L1
Psmd7;Mir140;Wwp2	NR_029553;NM_025830;NM_010817	APP	chr8	110138445	110138644	200	110138598	10	7.90533	5.44183	3.46179	Intergenic	RLTR10|LTR|ERVK
Psmd7	NM_010817	Pilo	chr8	110111971	110112272	302	110112105	12	10.6937	6.8068	6.01701	Exon	CpG
Ptpla	NM_001012396;NM_013935	APP	chr2	13870267	13870473	207	13870339	10	7.38071	5.1107	3.24811	Intergenic	L1Md_T|LINE|L1
Ptpla	NM_001012396;NM_013935	Pilo	chr2	13977156	13977362	207	13977254	11	9.62706	6.33906	5.05768	Exon	CpG
Mrgpra9;Mrgpra6;Ptpn5;Mir7056	NM_001288801;NM_001163565;NR_106023;NM_013643;NM_205821	APP	chr7	54434819	54435018	200	54434862	12	7.9867	5.12524	3.78597	Intergenic	L1Md_F2|LINE|L1
Ptpn5	NM_001163565;NM_013643	Pilo	chr7	54387356	54387606	251	54387525	10	8.49611	5.8108	4.13796	Intron	intron (NM_013643, intron 1 of 13)
Ptpro;Rerg	NM_001164212;NM_181988;NM_001164401;NM_011216;NM_001164214	APP	chr6	137180600	137180810	211	137180686	9	5.29738	3.94249	1.75791	Intergenic	L1Md_A|LINE|L1
Ptpro	NM_011216;NM_001164401	Pilo	chr6	137201004	137201203	200	137201087	7	5.34156	4.22604	1.79381	Exon	5' UTR (NM_011216, exon 1 of 27)
Loxl4;R3hcc1l;Pyroxd2	NM_053083;NM_029011;NM_177464;NM_001164311	APP	chr19	42720104	42720303	200	42720243	8	6.66742	4.95294	2.4733	Intergenic	Lx|LINE|L1
R3hcc1l	NM_177464	Pilo	chr19	42593185	42593463	279	42593319	10	7.91589	5.44847	3.22888	Promoter	promoter-TSS (NM_177464)
Gpx2;Sptb;Rab15;Fntb;Churc1	NM_030677;NM_013675;NM_206534;NM_134050;NM_145927	APP	chr12	77861127	77861500	374	77861467	7	5.81683	4.52429	2.11363	Intergenic	MERVL-int|LTR|ERVL
Rab15	NM_134050	Pilo	chr12	77923347	77923689	343	77923504	10	8.41358	5.7596	4.13796	Promoter	promoter-TSS (NM_134050)
Rad51ap2	NM_001111118	APP	chr12	11564348	11564547	200	11564498	7	5.81683	4.52429	2.11363	Intergenic	L1Md_F2|LINE|L1
Rad51ap2	NM_001111118	Pilo	chr12	11555208	11555463	256	11555376	9	7.40246	5.28255	3.29913	Intergenic	L1Md_Gf|LINE|L1
Ralyl	NM_001163330;NM_178631;NM_001163328;NM_001163329	APP	chr3	13970776	13971009	234	13970872	10	6.15787	4.33674	2.31281	Intron	L1Md_A|LINE|L1
Ralyl	NM_178631;NM_001163328	Pilo	chr3	13472940	13473270	331	13473067	12	10.0983	6.4391	5.05449	Intron	CpG
Vmn1r56;Vmn1r57;Vmn1r55;Nlrp2;Rasl2-9;Rfpl4	NM_138954;NM_030740;NM_177690;NM_009028;NM_001166734;NM_001145013;NM_001166706	APP	chr7	5158023	5158427	405	5158290	8	7.28	5.32607	3.17509	Intergenic	L1_Mus2|LINE|L1
Vmn1r56;Vmn1r57;Vmn1r55;Nlrp2;Rasl2-9;Rfpl4	NM_138954;NM_030740;NM_177690;NM_009028;NM_001166734;NM_001145013;NM_001166706	Pilo	chr7	5154547	5154808	262	5154701	10	7.91589	5.44847	3.22888	Intergenic	L1_Mus2|LINE|L1
Rbbp6;4930413G21Rik	NR_045614;NM_011247;NM_175023	APP	chr7	130165782	130165983	202	130165812	9	8.00723	5.65536	3.78597	Intergenic	polypurine|Low_complexity|Low_complexity
Rbbp6;4930413G21Rik	NM_011247;NM_175023;NR_045614	Pilo	chr7	130113779	130114102	324	130113810	10	8.41358	5.7596	4.13796	Promoter	promoter-TSS (NM_011247)
Kcne2;Smim11;Kcne1;4930563D23Rik;LOC101056236;Rcan1;1700048M11Rik	NM_001081549;NR_105054;NM_008424;NR_045300;NM_138743;NM_019466;NM_029252;NM_134110	APP	chr16	92337848	92338191	344	92338030	11	9.47285	6.24389	5.10036	Intergenic	(TG)n|Simple_repeat|Simple_repeat
Rcan1	NM_001081549	Pilo	chr16	92466136	92466381	246	92466293	12	10.7924	6.86731	6.04458	Exon	exon (NM_001081549, exon 1 of 4)
Vmn1r56;Vmn1r57;Vmn1r55;Nlrp2;Rasl2-9;Rfpl4	NM_138954;NM_030740;NM_177690;NM_009028;NM_001166734;NM_001145013;NM_001166706	APP	chr7	5158023	5158427	405	5158290	8	7.28	5.32607	3.17509	Intergenic	L1_Mus2|LINE|L1
Vmn1r56;Vmn1r57;Vmn1r55;Nlrp2;Rasl2-9;Rfpl4	NM_138954;NM_030740;NM_177690;NM_009028;NM_001166734;NM_001145013;NM_001166706	Pilo	chr7	5154547	5154808	262	5154701	10	7.91589	5.44847	3.22888	Intergenic	L1_Mus2|LINE|L1
Rfx4	NM_001024918	APP	chr10	84232149	84232355	207	84232248	10	9.64919	6.50965	5.25569	Intron	intron (NM_001024918, intron 1 of 17)
Rfx4	NM_027689;NM_001024918	APP	chr10	84363069	84363268	200	84363175	9	8.43465	5.91223	4.15533	Intron	(CA)n|Simple_repeat|Simple_repeat
Rfx4	NM_001024918	Pilo	chr10	84217834	84218033	200	84217896	8	6.28311	4.7124	2.51368	Promoter	promoter-TSS (NM_001024918)
Rgs22	NM_001195748	APP	chr15	35948857	35949090	234	35948954	9	8.44414	5.91786	4.15533	Intron	L1_Mus3|LINE|L1
Rgs22	NM_001195748	Pilo	chr15	36070078	36070277	200	36070176	10	8.49611	5.8108	4.13796	Promoter	promoter-TSS (NM_001195748)
Rgs6	NM_001282061;NM_015812	APP	chr12	83737716	83737932	217	83737845	10	8.93011	6.07777	4.41106	Intron	L1Md_T|LINE|L1
Rgs6	NM_001282061;NM_015812	APP	chr12	83738957	83739156	200	83739048	9	8.44414	5.91786	4.15533	Intron	L1Md_T|LINE|L1
Rgs6	NM_001282061;NM_015812	Pilo	chr12	83717921	83718120	200	83718041	7	4.93142	3.96252	1.10458	Promoter	promoter-TSS (NM_015812)
Rhd	NM_011270	APP	chr4	134441591	134441790	200	134441678	10	4.52246	3.3286	1.33676	Intron	(TTTCC)n|Simple_repeat|Simple_repeat
Rhd	NM_011270	Pilo	chr4	134441580	134441785	206	134441614	9	6.87904	4.95315	2.4342	Intron	(TTTCC)n|Simple_repeat|Simple_repeat
Nub1;Wdr86;Rheb;Crygn;Prkag2	NM_016736;NM_153076;NM_001170555;NM_001170556;NM_001081441;NM_145401;NM_053075	APP	chr5	24271353	24271681	329	24271573	9	7.28708	5.21039	2.94462	Intergenic	L1Md_A|LINE|L1
Rheb	NM_053075	Pilo	chr5	24348339	24348538	200	24348480	9	7.32798	5.236	3.29913	Promoter	promoter-TSS (NM_053075)
Rhox4e;Rhox4d;Rhox4f;Rhox4c;Rhox4b;Rhox2d;Rhox2c;Rhox3e;Rhox3f;Rhox3g;Rhox2f;Rhox3c	NM_001184969;NM_001085356;NM_001099318;NM_001039689;NM_001039695;NM_021300;NM_001039696;NM_001081669;NM_001102457;NM_001145406;NM_201236;NM_001040089	APP	chrX	34949621	34949820	200	34949628	8	6.88952	5.08983	2.88239	Intergenic	L1Md_T|LINE|L1
Rhox4e;Rhox4d;Rhox4f;Rhox4c;Rhox3c;Rhox2c;Rhox3e;Rhox3f;Rhox3g;Rhox2f;Rhox2d	NM_001184969;NM_001085356;NM_001099318;NM_001039689;NM_001039695;NM_001039696;NM_001081669;NM_001102457;NM_001145406;NM_201236;NM_001040089	Pilo	chrX	34952571	34952836	266	34952716	8	6.28311	4.7124	2.51368	Intergenic	L1Md_T|LINE|L1
Rhox4e;Rhox4d;Rhox4f;Rhox4c;Rhox4b;Rhox2d;Rhox2c;Rhox3e;Rhox3f;Rhox3g;Rhox2f;Rhox3c	NM_001184969;NM_001085356;NM_001099318;NM_001039689;NM_001039695;NM_021300;NM_001039696;NM_001081669;NM_001102457;NM_001145406;NM_201236;NM_001040089	APP	chrX	34949621	34949820	200	34949628	8	6.88952	5.08983	2.88239	Intergenic	L1Md_T|LINE|L1
Rhox4e;Rhox4d;Rhox4f;Rhox4c;Rhox3c;Rhox2c;Rhox3e;Rhox3f;Rhox3g;Rhox2f;Rhox2d	NM_001184969;NM_001085356;NM_001099318;NM_001039689;NM_001039695;NM_001039696;NM_001081669;NM_001102457;NM_001145406;NM_201236;NM_001040089	Pilo	chrX	34952571	34952836	266	34952716	8	6.28311	4.7124	2.51368	Intergenic	L1Md_T|LINE|L1
Rhox4e;Rhox4d;Rhox4f;Rhox4c;Rhox4b;Rhox2d;Rhox2c;Rhox3e;Rhox3f;Rhox3g;Rhox2f;Rhox3c	NM_001184969;NM_001085356;NM_001099318;NM_001039689;NM_001039695;NM_021300;NM_001039696;NM_001081669;NM_001102457;NM_001145406;NM_201236;NM_001040089	APP	chrX	34949621	34949820	200	34949628	8	6.88952	5.08983	2.88239	Intergenic	L1Md_T|LINE|L1
Rhox4e;Rhox4d;Rhox4f;Rhox4c;Rhox3c;Rhox2c;Rhox3e;Rhox3f;Rhox3g;Rhox2f;Rhox2d	NM_001184969;NM_001085356;NM_001099318;NM_001039689;NM_001039695;NM_001039696;NM_001081669;NM_001102457;NM_001145406;NM_201236;NM_001040089	Pilo	chrX	34952571	34952836	266	34952716	8	6.28311	4.7124	2.51368	Intergenic	L1Md_T|LINE|L1
Rhox4e;Rhox4d;Rhox4f;Rhox4c;Rhox4b;Rhox2d;Rhox2c;Rhox3e;Rhox3f;Rhox3g;Rhox2f;Rhox3c	NM_001184969;NM_001085356;NM_001099318;NM_001039689;NM_001039695;NM_021300;NM_001039696;NM_001081669;NM_001102457;NM_001145406;NM_201236;NM_001040089	APP	chrX	34949621	34949820	200	34949628	8	6.88952	5.08983	2.88239	Intergenic	L1Md_T|LINE|L1
Rhox4e;Rhox4d;Rhox4f;Rhox4c;Rhox3c;Rhox2c;Rhox3e;Rhox3f;Rhox3g;Rhox2f;Rhox2d	NM_001184969;NM_001085356;NM_001099318;NM_001039689;NM_001039695;NM_001039696;NM_001081669;NM_001102457;NM_001145406;NM_201236;NM_001040089	Pilo	chrX	34952571	34952836	266	34952716	8	6.28311	4.7124	2.51368	Intergenic	L1Md_T|LINE|L1
Rhox4e;Rhox4d;Rhox4f;Rhox4c;Rhox4b;Rhox2d;Rhox2c;Rhox3e;Rhox3f;Rhox3g;Rhox2f;Rhox3c	NM_001184969;NM_001085356;NM_001099318;NM_001039689;NM_001039695;NM_021300;NM_001039696;NM_001081669;NM_001102457;NM_001145406;NM_201236;NM_001040089	APP	chrX	34949621	34949820	200	34949628	8	6.88952	5.08983	2.88239	Intergenic	L1Md_T|LINE|L1
Rhox4e;Rhox4d;Rhox4f;Rhox4c;Rhox3c;Rhox2c;Rhox3e;Rhox3f;Rhox3g;Rhox2f;Rhox2d	NM_001184969;NM_001085356;NM_001099318;NM_001039689;NM_001039695;NM_001039696;NM_001081669;NM_001102457;NM_001145406;NM_201236;NM_001040089	Pilo	chrX	34952571	34952836	266	34952716	8	6.28311	4.7124	2.51368	Intergenic	L1Md_T|LINE|L1
Rhox4e;Rhox4d;Rhox4f;Rhox4c;Rhox4b;Rhox2d;Rhox2c;Rhox3e;Rhox3f;Rhox3g;Rhox2f;Rhox3c	NM_001184969;NM_001085356;NM_001099318;NM_001039689;NM_001039695;NM_021300;NM_001039696;NM_001081669;NM_001102457;NM_001145406;NM_201236;NM_001040089	APP	chrX	34949621	34949820	200	34949628	8	6.88952	5.08983	2.88239	Intergenic	L1Md_T|LINE|L1
Rhox4e;Rhox4d;Rhox4f;Rhox4c;Rhox3c;Rhox2c;Rhox3e;Rhox3f;Rhox3g;Rhox2f;Rhox2d	NM_001184969;NM_001085356;NM_001099318;NM_001039689;NM_001039695;NM_001039696;NM_001081669;NM_001102457;NM_001145406;NM_201236;NM_001040089	Pilo	chrX	34952571	34952836	266	34952716	8	6.28311	4.7124	2.51368	Intergenic	L1Md_T|LINE|L1
Rhox4e;Rhox4d;Rhox4f;Rhox4c;Rhox4b;Rhox2d;Rhox2c;Rhox3e;Rhox3f;Rhox3g;Rhox2f;Rhox3c	NM_001184969;NM_001085356;NM_001099318;NM_001039689;NM_001039695;NM_021300;NM_001039696;NM_001081669;NM_001102457;NM_001145406;NM_201236;NM_001040089	APP	chrX	34949621	34949820	200	34949628	8	6.88952	5.08983	2.88239	Intergenic	L1Md_T|LINE|L1
Rhox4e;Rhox4d;Rhox4f;Rhox4c;Rhox3c;Rhox2c;Rhox3e;Rhox3f;Rhox3g;Rhox2f;Rhox2d	NM_001184969;NM_001085356;NM_001099318;NM_001039689;NM_001039695;NM_001039696;NM_001081669;NM_001102457;NM_001145406;NM_201236;NM_001040089	Pilo	chrX	34952571	34952836	266	34952716	8	6.28311	4.7124	2.51368	Intergenic	L1Md_T|LINE|L1
Rhox4e;Rhox4d;Rhox4f;Rhox4c;Rhox4b;Rhox2d;Rhox2c;Rhox3e;Rhox3f;Rhox3g;Rhox2f;Rhox3c	NM_001184969;NM_001085356;NM_001099318;NM_001039689;NM_001039695;NM_021300;NM_001039696;NM_001081669;NM_001102457;NM_001145406;NM_201236;NM_001040089	APP	chrX	34949621	34949820	200	34949628	8	6.88952	5.08983	2.88239	Intergenic	L1Md_T|LINE|L1
Rhox4e;Rhox4d;Rhox4f;Rhox4c;Rhox3c;Rhox2c;Rhox3e;Rhox3f;Rhox3g;Rhox2f;Rhox2d	NM_001184969;NM_001085356;NM_001099318;NM_001039689;NM_001039695;NM_001039696;NM_001081669;NM_001102457;NM_001145406;NM_201236;NM_001040089	Pilo	chrX	34952571	34952836	266	34952716	8	6.28311	4.7124	2.51368	Intergenic	L1Md_T|LINE|L1
Rhox4e;Rhox4d;Rhox4f;Rhox4c;Rhox4b;Rhox2d;Rhox2c;Rhox3e;Rhox3f;Rhox3g;Rhox2f;Rhox3c	NM_001184969;NM_001085356;NM_001099318;NM_001039689;NM_001039695;NM_021300;NM_001039696;NM_001081669;NM_001102457;NM_001145406;NM_201236;NM_001040089	APP	chrX	34949621	34949820	200	34949628	8	6.88952	5.08983	2.88239	Intergenic	L1Md_T|LINE|L1
Rhox4e;Rhox4d;Rhox4f;Rhox4c;Rhox3c;Rhox2c;Rhox3e;Rhox3f;Rhox3g;Rhox2f;Rhox2d	NM_001184969;NM_001085356;NM_001099318;NM_001039689;NM_001039695;NM_001039696;NM_001081669;NM_001102457;NM_001145406;NM_201236;NM_001040089	Pilo	chrX	34952571	34952836	266	34952716	8	6.28311	4.7124	2.51368	Intergenic	L1Md_T|LINE|L1
Rhox4e;Rhox4d;Rhox4f;Rhox4c;Rhox4b;Rhox2d;Rhox2c;Rhox3e;Rhox3f;Rhox3g;Rhox2f;Rhox3c	NM_001184969;NM_001085356;NM_001099318;NM_001039689;NM_001039695;NM_021300;NM_001039696;NM_001081669;NM_001102457;NM_001145406;NM_201236;NM_001040089	APP	chrX	34949621	34949820	200	34949628	8	6.88952	5.08983	2.88239	Intergenic	L1Md_T|LINE|L1
Rhox4e;Rhox4d;Rhox4f;Rhox4c;Rhox3c;Rhox2c;Rhox3e;Rhox3f;Rhox3g;Rhox2f;Rhox2d	NM_001184969;NM_001085356;NM_001099318;NM_001039689;NM_001039695;NM_001039696;NM_001081669;NM_001102457;NM_001145406;NM_201236;NM_001040089	Pilo	chrX	34952571	34952836	266	34952716	8	6.28311	4.7124	2.51368	Intergenic	L1Md_T|LINE|L1
Rhox4e;Rhox4d;Rhox4f;Rhox4c;Rhox4b;Rhox2d;Rhox2c;Rhox3e;Rhox3f;Rhox3g;Rhox2f;Rhox3c	NM_001184969;NM_001085356;NM_001099318;NM_001039689;NM_001039695;NM_021300;NM_001039696;NM_001081669;NM_001102457;NM_001145406;NM_201236;NM_001040089	APP	chrX	34949621	34949820	200	34949628	8	6.88952	5.08983	2.88239	Intergenic	L1Md_T|LINE|L1
Rhox4e;Rhox4d;Rhox4f;Rhox4c;Rhox3c;Rhox2c;Rhox3e;Rhox3f;Rhox3g;Rhox2f;Rhox2d	NM_001184969;NM_001085356;NM_001099318;NM_001039689;NM_001039695;NM_001039696;NM_001081669;NM_001102457;NM_001145406;NM_201236;NM_001040089	Pilo	chrX	34952571	34952836	266	34952716	8	6.28311	4.7124	2.51368	Intergenic	L1Md_T|LINE|L1
Lypd4;Gm5893;Rps19;Arhgef1;Dmrtc2;Ceacam10;Cd79a	NM_001130151;NM_001130150;NM_001130153;NM_023133;NM_182785;NR_045096;NM_027732;NM_001130152;NM_007655;NM_007675;NM_008488	APP	chr7	25648209	25648478	270	25648407	18	9.10441	4.67504	4.5662	Intergenic	(TG)n|Simple_repeat|Simple_repeat
Lypd4;Mir7046;Gm5893;Rps19;Grik5;Arhgef1;Atp1a3;Dmrtc2;Mir7047;Rabac1;Cd79a	NM_001130151;NM_001130150;NM_001130153;NM_023133;NM_182785;NM_001290469;NR_045096;NR_106013;NM_001130152;NR_106014;NM_010261;NM_008168;NM_007655;NM_027732;NM_008488	Pilo	chr7	25713453	25713652	200	25713587	8	5.88284	4.45784	1.72017	Intergenic	Intergenic
Rspo2	NM_172815	APP	chr15	42974741	42975022	282	42974912	15	6.78522	3.93688	2.54649	Intron	L1Md_T|LINE|L1
Rspo2	NM_172815	Pilo	chr15	43001975	43002191	217	43002163	10	7.91589	5.44847	3.22888	Exon	5' UTR (NM_172815, exon 1 of 6)
Rtn1	NM_153457;NM_001286448	APP	chr12	73375662	73375945	284	73375836	12	5.52449	3.65842	1.71061	Intron	Lx7|LINE|L1
Rtn1	NM_001007596;NR_104446	Pilo	chr12	73337590	73337801	212	73337674	10	8.49611	5.8108	4.13796	Promoter	promoter-TSS (NM_001007596)
Zp4-ps;Ryr2	NR_027813;NM_023868	APP	chr13	11592347	11592628	282	11592473	10	9.64919	6.50965	5.25569	Intergenic	L1Md_F2|LINE|L1
Ryr2	NM_023868	Pilo	chr13	12198139	12198640	502	12198486	14	13.1017	7.854	8.12387	Intron	CpG
Mir7081;Mir1900;Mir7082;Ppan;Dnmt1;Icam5;Eif3g;Mrpl4;Icam4;Fdx1l;Icam1;S1pr2;Raver1-fdx1l;Raver1;Zglp1	NR_035438;NR_106049;NM_145610;NM_001199433;NM_001199432;NM_001199431;NR_106050;NM_001103168;NM_010493;NM_016876;NM_010066;NM_010333;NM_008319;NM_001039824;NR_038081;NM_027911;NM_023167;NM_023892	APP	chr9	20796107	20796313	207	20796219	9	8.00723	5.65536	3.78597	Intergenic	(CA)n|Simple_repeat|Simple_repeat
S1pr2	NM_010333	Pilo	chr9	20780982	20781181	200	20781111	7	5.34156	4.22604	1.79381	Exon	5' UTR (NM_010333, exon 1 of 2)
S1pr2	NM_010333	Pilo	chr9	20777171	20777370	200	20777192	8	5.88284	4.45784	1.72017	Intron	intron (NM_010333, intron 1 of 1)
Satb1	NM_009122;NM_001163630;NM_001163631;NM_001163632	APP	chr17	51855839	51856039	201	51855947	10	7.11503	4.94237	2.78962	Intergenic	L1Md_F2|LINE|L1
Satb1	NM_009122;NM_001163630;NM_001163631;NM_001163632	APP	chr17	51855942	51856141	200	51856097	10	8.00362	5.50357	3.78597	Intergenic	L1Md_F2|LINE|L1
Satb1	NM_009122;NM_001163630;NM_001163631;NM_001163632	APP	chr17	51856547	51856878	332	51856713	11	6.0447	4.10877	2.31281	Intergenic	L1Md_F2|LINE|L1
Satb1	NM_009122;NM_001163632	Pilo	chr17	51971041	51971242	202	51971089	8	6.28311	4.7124	2.51368	Intron	CpG
Satb1	NM_009122;NM_001163632	Pilo	chr17	51971459	51971714	256	51971526	7	4.93142	3.96252	1.10458	Intron	CpG
Mir7058;Spns1;Nfatc2ip;Lat;Sbk1;Cd19	NM_145587;NM_010900;NM_010689;NR_045537;NM_023712;NM_009844;NR_106025	APP	chr7	133462656	133462855	200	133462735	11	10.8917	7.10143	6.42636	Intergenic	(TATATG)n|Simple_repeat|Simple_repeat
Sbk1	NM_145587	Pilo	chr7	133435676	133435931	256	133435746	9	6.87904	4.95315	2.4342	Exon	exon (NM_145587, exon 4 of 4)
Sbk1	NM_145587	Pilo	chr7	133435671	133436186	516	133436006	11	9.53647	6.2832	5.05768	Exon	exon (NM_145587, exon 4 of 4)
Terf1;Sbspon	NM_001033288;NM_001286628;NM_009352	APP	chr1	15922610	15922851	242	15922713	12	6.58093	4.27244	2.42605	Intergenic	L1Md_T|LINE|L1
Kcnb2;Terf1;Sbspon	NM_001033288;NM_001286628;NM_001098528;NM_009352	APP	chr1	15752104	15752303	200	15752185	9	5.29738	3.94249	1.75791	Intergenic	L1Md_F2|LINE|L1
Sbspon	NM_001033288	APP	chr1	15945088	15945328	241	15945220	10	8.74089	5.96188	4.42832	Intergenic	L1Md_A|LINE|L1
Sbspon	NM_001033288	Pilo	chr1	15882724	15883032	309	15882813	8	6.34956	4.75429	2.51368	Promoter	promoter-TSS (NM_001033288)
Gm16523;Scai;Ppp6c	NR_033526;NM_024209;NM_178778	APP	chr2	39100643	39100932	290	39100792	14	7.04392	4.22125	2.74704	Intergenic	L1Md_T|LINE|L1
Scai	NM_178778	Pilo	chr2	39045754	39045992	239	39045878	10	8.49611	5.8108	4.13796	Intron	CpG
Gm16523;Scai;Ppp6c	NR_033526;NM_024209;NM_178778	Pilo	chr2	39102246	39102459	214	39102281	9	7.40246	5.28255	3.29913	Intergenic	L1Md_T|LINE|L1
Scgb2b12	NM_001281508	APP	chr7	33056393	33056690	298	33056519	13	12.971	7.98691	8.42889	Intergenic	L1Md_T|LINE|L1
Scgb2b12	NM_001281508	Pilo	chr7	33083027	33083240	214	33083126	9	7.32798	5.236	3.29913	Intergenic	L1Md_T|LINE|L1
Schip1;Gm21949	NM_001113420;NM_001282044;NM_001282045;NM_001113419;NM_001113421	APP	chr3	68328290	68328624	335	68328435	11	8.10954	5.39167	3.64475	Intron	L1Md_T|LINE|L1
Schip1	NM_001282044	Pilo	chr3	68297504	68297703	200	68297602	8	6.34956	4.75429	2.51368	Promoter	promoter-TSS (NR_036665)
Schip1;Il12a;Gm21949	NM_001159424;NM_001282045;NM_001282044;NM_001113419;NM_001113420;NM_001113421;NM_013928;NM_008351	Pilo	chr3	68528822	68529072	251	68528888	8	6.34956	4.75429	2.51368	Intergenic	L1Md_T|LINE|L1
Hs2st1;Clca1;Sh3glb1;Sep15	NM_019464;NM_001282042;NM_053102;NM_001282037;NM_009899;NM_011828	APP	chr3	144319039	144319381	343	144319205	10	6.15787	4.33674	2.31281	Intergenic	L1Md_T|LINE|L1
Sep15	NM_053102	Pilo	chr3	144232672	144233116	445	144232871	12	10.7924	6.86731	6.04458	Promoter	promoter-TSS (NM_053102)
Sep15	NM_053102	Pilo	chr3	144232356	144232755	400	144232626	10	7.91589	5.44847	3.22888	Promoter	promoter-TSS (NM_053102)
Il12rb2;Il23r;Serbp1	NM_025814;NM_008354;NM_144548;NM_001113565;NM_001113564;NM_001113566	APP	chr6	67339178	67339415	238	67339251	10	9.64919	6.50965	5.25569	Intergenic	(TTC)n|Simple_repeat|Simple_repeat
Serbp1	NM_025814;NM_001113566;NM_001113565;NM_001113564	Pilo	chr6	67216919	67217355	437	67217319	8	4.79406	3.75386	1.10458	Promoter	exon (NM_001113565, exon 1 of 8)
Serbp1	NM_025814;NM_001113566;NM_001113565;NM_001113564	Pilo	chr6	67217309	67217813	505	67217470	11	9.53647	6.2832	5.05768	Exon	CpG
Setbp1	NM_053099	APP	chr18	79357497	79357794	298	79357650	7	6.16097	4.73429	2.31281	Intergenic	L1Md_F2|LINE|L1
Setbp1	NM_053099	Pilo	chr18	79306754	79307149	396	79306991	9	6.87904	4.95315	2.4342	Promoter	promoter-TSS (NM_053099)
Setbp1	NM_053099	Pilo	chr18	78951919	78952203	285	78952032	7	5.34156	4.22604	1.79381	Exon	exon (NM_053099, exon 6 of 6)
Mir7073;Gins3;Cnot1;Ndrg4;Setd6	NM_145602;NR_106041;NM_001195006;NM_001205226;NM_178078;NM_030198;NM_001035123;NM_153164	APP	chr8	98203507	98203744	238	98203617	10	9.64919	6.50965	5.25569	Intergenic	(TG)n|Simple_repeat|Simple_repeat
Mir7073;Gins3;Cnot1;Ndrg4;Setd6	NM_145602;NR_106041;NM_001195006;NM_001205226;NM_178078;NM_030198;NM_001035123;NM_153164	Pilo	chr8	98201580	98201779	200	98201656	8	6.34956	4.75429	2.51368	Intergenic	CpG
Mir7073;Gins3;Cnot1;Ndrg4;Setd6	NM_145602;NR_106041;NM_001195006;NM_001205226;NM_178078;NM_030198;NM_001035123;NM_153164	Pilo	chr8	98202000	98202215	216	98202035	11	9.62706	6.33906	5.05768	Intergenic	CpG
Setd6	NM_001035123	Pilo	chr8	98239841	98240418	578	98240312	10	8.41358	5.7596	4.13796	Exon	exon (NM_001035123, exon 1 of 7)
Sh3bp4	NM_133816	APP	chr1	91115535	91115734	200	91115586	9	6.66638	4.81806	2.73012	Intergenic	L1Md_A|LINE|L1
Sh3bp4	NM_133816	Pilo	chr1	90966802	90967405	604	90967036	15	14.3484	8.3776	9.26349	Promoter	promoter-TSS (NM_133816)
Sis	NM_001081137	APP	chr3	72698915	72699332	418	72699100	10	9.64919	6.50965	5.25569	Intron	L1Md_T|LINE|L1
Sis;Slitrk3;Gm20754	NM_198864;NR_040557;NM_001081137	APP	chr3	72827357	72827556	200	72827399	10	7.38071	5.1107	3.24811	Intergenic	L1Md_A|LINE|L1
Sis	NM_001081137	Pilo	chr3	72697286	72697583	298	72697396	13	11.9896	7.39556	7.0952	Intron	L1Md_T|LINE|L1
2610002J02Rik;Ski;Prkcz;Morn1	NM_008860;NM_001039079;NR_033802;NM_001081100;NM_001190445;NM_011385	APP	chr4	154613031	154613373	343	154613098	9	8.00723	5.65536	3.78597	Intergenic	(CA)n|Simple_repeat|Simple_repeat
Ski	NM_011385	Pilo	chr4	154530621	154530860	240	154530690	9	7.40246	5.28255	3.29913	Exon	3' UTR (NM_011385, exon 7 of 7)
Skint11;Skint5	NM_001167876;NM_177669;NM_001166027;NM_001167878	APP	chr4	113747231	113747452	222	113747269	10	9.1658	6.2209	4.81433	Intergenic	L1Md_T|LINE|L1
Skint11	NM_177669;NM_001166027	APP	chr4	113974223	113974484	262	113974422	6	5.0922	4.1425	1.60528	Intergenic	(CA)n|Simple_repeat|Simple_repeat
Skint11	NM_177669;NM_001166027	Pilo	chr4	113944706	113944953	248	113944784	10	7.91589	5.44847	3.22888	Intergenic	(TATAA)n|Simple_repeat|Simple_repeat
Slc1a4	NM_018861	APP	chr11	20269288	20269503	216	20269353	9	8.44414	5.91786	4.15533	Intergenic	RLTR24|LTR|ERV1
Slc1a4	NM_018861	Pilo	chr11	20232680	20232905	226	20232834	11	9.62706	6.33906	5.05768	Promoter	promoter-TSS (NM_018861)
Slc1a4	NM_018861	Pilo	chr11	20232634	20232854	221	20232739	9.8	8.53863	6.45383	3.62786	Promoter	promoter-TSS (NM_018861)
Slc20a1;A730036I17Rik;Gm14023;Il1a;Il1b;AI847159;Ckap2l	NR_045264;NM_008361;NR_045838;NM_015747;NM_001159593;NM_010554;NR_040371;NM_181589	APP	chr2	129090714	129090998	285	129090906	12	8.00113	5.13414	3.54494	Intergenic	RMER19A|LTR|ERVK
Slc20a1	NM_015747;NM_001159593	Pilo	chr2	129024310	129024575	266	129024432	13.21	13.6121	8.49086	8.32736	Promoter	promoter-TSS (NM_001159593)
Slc20a1	NM_015747;NM_001159593	Pilo	chr2	129024282	129024618	337	129024443	20	21.1101	11.0933	15.7044	Promoter	promoter-TSS (NM_001159593)
C030013G03Rik;Slc22a1;Slc22a2;Slc22a3	NM_013667;NR_077217;NR_077216;NM_011395;NM_009202	APP	chr17	12747754	12748113	360	12747859	8	7.28	5.32607	3.17509	Intergenic	L1Md_F2|LINE|L1
Slc22a2	NM_013667	Pilo	chr17	12789151	12789454	304	12789259	8	6.34956	4.75429	2.51368	Intron	intron (NM_013667, intron 2 of 10)
Slc22a28;Slc22a27	NM_134256;NM_001013820	APP	chr19	8101112	8101311	200	8101167	7	6.16097	4.73429	2.31281	Intergenic	L1Md_T|LINE|L1
Slc22a27	NM_134256	Pilo	chr19	7988425	7988691	267	7988504	13	9.4701	5.83934	4.53692	Intron	L1Md_A|LINE|L1
Rpsa;Cx3cr1;Csrnp1;Xirp1;Ccr8;Ttc21a;Slc25a38;Snora62	NM_007720;NM_153287;NM_028735;NM_144793;NM_011029;NM_011724;NM_009987;NR_002902	APP	chr9	119951162	119951361	200	119951338	10	4.99621	3.61514	1.30828	Intergenic	Intergenic
Slc25a38;Cx3cr1;Wdr48;Gorasp1;Csrnp1;Ttc21a;Ccr8;Xirp1	NM_007720;NM_153287;NM_028735;NM_144793;NM_011724;NM_009987;NM_028976;NM_026236	Pilo	chr9	119920296	119920503	208	119920412	9	6.87904	4.95315	2.4342	Intergenic	CpG
Syt4;Slc25a46	NM_026165;NM_009308	APP	chr18	31662856	31663156	301	31663001	9	8.00723	5.65536	3.78597	Intergenic	L1Md_A|LINE|L1
Slc25a46	NM_026165	Pilo	chr18	31769286	31769494	209	31769379	9	7.40246	5.28255	3.29913	Exon	exon (NM_026165, exon 1 of 8)
Slc26a7	NM_145947	APP	chr4	14352511	14352727	217	14352667	9	6.66638	4.81806	2.73012	Intergenic	L1Md_T|LINE|L1
Lrrc69;Slc26a7	NM_145947;NM_028499	Pilo	chr4	14560094	14560553	460	14560210	9	7.40246	5.28255	3.29913	Intergenic	L1Md_T|LINE|L1
Slc2a13;Lrrk2	NM_025730;NM_001033633	APP	chr15	91409908	91410135	228	91410034	7	6.16097	4.73429	2.31281	Intergenic	L1_Mm|LINE|L1
Slc2a13	NM_001033633	Pilo	chr15	91402916	91403417	502	91403234	11	9.53647	6.2832	5.05768	Exon	exon (NM_001033633, exon 1 of 10)
Il20ra;Slc35d3;Pex7	NM_029529;NM_172786;NM_001161825;NM_008822	APP	chr10	19504578	19504777	200	19504709	7	6.16097	4.73429	2.31281	Intergenic	L1Md_T|LINE|L1
Slc35d3	NM_029529	Pilo	chr10	19570883	19571202	320	19570938	8	6.34956	4.75429	2.51368	Exon	5' UTR (NM_029529, exon 1 of 2)
Slc39a10	NM_172653	APP	chr1	46808927	46809404	478	46809078	8	6.24663	4.68935	2.13944	Intergenic	L1Md_A|LINE|L1
Slc39a10	NM_172653	Pilo	chr1	46909556	46910130	575	46910048	11	8.54569	5.66566	3.79073	Intron	CpG
Slc39a10	NM_172653	Pilo	chr1	46910331	46910563	233	46910388	10	7.91589	5.44847	3.22888	Promoter	promoter-TSS (NM_172653)
Slc39a10	NM_172653	Pilo	chr1	46764546	46764745	200	46764630	10	8.49611	5.8108	4.13796	Intergenic	L1Md_T|LINE|L1
Slc39a10	NM_172653	Pilo	chr1	46909682	46909919	238	46909876	9	7.32798	5.236	3.29913	Intron	CpG
Slc7a14	NM_172861	APP	chr3	31231032	31231231	200	31231051	6	5.0922	4.1425	1.60528	Intergenic	Intergenic
Prkci;Slc7a14;Mir7008;Cldn11;Skil	NM_008770;NM_001271772;NR_105975;NM_172861;NM_008857;NM_001039090;NM_011386	Pilo	chr3	31035227	31035426	200	31035310	8	5.88284	4.45784	1.72017	Intergenic	Intergenic
Slitrk4	NM_178740	APP	chrX	61611814	61612013	200	61611906	9	6.3968	4.64609	2.49375	Intergenic	L1Md_F2|LINE|L1
Slitrk4;3830417A13Rik;Gm6760	NM_027512;NM_178740;NM_001177377	Pilo	chrX	61435095	61435329	235	61435257	10	6.55591	4.58806	2.31997	Intergenic	(TA)n|Simple_repeat|Simple_repeat
Sorcs3	NM_025696	APP	chr19	48304766	48305013	248	48304952	9	7.75856	5.50327	3.36388	Intron	L1Md_T|LINE|L1
Sorcs3	NM_025696	Pilo	chr19	48280667	48280876	210	48280693	9	4.67283	3.54646	1.39842	Exon	exon (NM_025696, exon 1 of 27)
Sox6	NM_001025559;NM_001277326;NM_011445;NM_001025560	APP	chr7	122982009	122982208	200	122982127	13	6.79314	4.23639	2.84948	Intron	GA-rich|Low_complexity|Low_complexity
Sox6	NM_011445;NM_001025559;NM_001277326;NM_001277327;NM_001025560;NM_001277328	Pilo	chr7	122732565	122732815	251	122732708	10	8.49611	5.8108	4.13796	Intron	L1Md_T|LINE|L1
Sox9;BC006965	NM_011448;NR_024085	APP	chr11	112668252	112668469	218	112668354	12	9.45707	6.03991	5.0882	Intergenic	(TG)n|Simple_repeat|Simple_repeat
Sox9	NM_011448	Pilo	chr11	112644043	112644242	200	112644184	7	5.34156	4.22604	1.79381	Exon	exon (NM_011448, exon 1 of 3)
Sp110;Sp140;Sp100	NM_001013817;NM_175397;NM_030194;NM_013673	APP	chr1	87455830	87456088	259	87456025	13	6.26963	3.93984	2.15899	Intergenic	L1Md_F2|LINE|L1
Sp140	NM_001013817	Pilo	chr1	87495146	87495358	213	87495228	6.39	5.15674	4.4168	0.65148	Promoter	5' UTR (NM_030194, exon 1 of 12)
Speer3	NM_027650	APP	chr5	13867956	13868155	200	13868055	7	4.92397	3.9577	1.26029	Intergenic	L1Md_T|LINE|L1
Speer3	NM_027650	Pilo	chr5	13879480	13879749	270	13879666	9	7.32798	5.236	3.29913	Intergenic	Intergenic
Gpx2;Sptb;Rab15;Fntb;Churc1	NM_030677;NM_013675;NM_206534;NM_134050;NM_145927	APP	chr12	77861127	77861500	374	77861467	7	5.81683	4.52429	2.11363	Intergenic	MERVL-int|LTR|ERVL
Sptb	NM_013675	Pilo	chr12	77811244	77811443	200	77811396	8	6.28311	4.7124	2.51368	Exon	5' UTR (NM_013675, exon 1 of 36)
Srd5a2	NM_053188	APP	chr17	74460976	74461248	273	74461137	8	6.88952	5.08983	2.88239	Intergenic	L1Md_T|LINE|L1
Srd5a2	NM_053188	Pilo	chr17	74434455	74434925	471	74434629	12	10.7924	6.86731	6.04458	Intergenic	(CCTG)n|Simple_repeat|Simple_repeat
Srgap2	NM_001081011	APP	chr1	133204004	133204291	288	133204048	10	7.38071	5.1107	3.24811	Intron	L1Md_T|LINE|L1
Avpr1b;Ctse;Fam72a;Srgap2	NM_175382;NM_001081011;NM_011924;NM_007799	Pilo	chr1	133470253	133470452	200	133470441	9	7.40246	5.28255	3.29913	Intergenic	Intergenic
St3gal5	NM_011375;NM_001035228	APP	chr6	72095981	72096220	240	72096140	8	6.69934	4.97272	2.4733	Intron	(TG)n|Simple_repeat|Simple_repeat
St3gal5	NM_011375;NM_001035228	Pilo	chr6	72047491	72047696	206	72047564	9	6.87904	4.95315	2.4342	Promoter	promoter-TSS (NM_011375)
St8sia4	NM_009183	APP	chr1	97412355	97412619	265	97412518	9	6.95815	5.00325	2.94082	Intergenic	L1Md_T|LINE|L1
St8sia4	NM_009183	Pilo	chr1	97414378	97414577	200	97414511	9	6.87904	4.95315	2.4342	Intergenic	L1Md_T|LINE|L1
Stau1	NM_001291160;NM_001109906;NM_011490;NM_001109905	APP	chr2	166812653	166812852	200	166812706	7	5.25106	4.16831	1.51258	Intron	intron (NM_001109905, intron 1 of 11)
Stau1	NM_001291160;NM_001109906;NM_011490;NM_001109905	Pilo	chr2	166821398	166821606	209	166821500	7	5.34156	4.22604	1.79381	Exon	CpG
Stpg2	NM_198659	APP	chr3	139199688	139199887	200	139199775	9	7.79432	5.52524	3.3783	Intron	L1Md_A|LINE|L1
Stpg2	NM_198659	APP	chr3	138845968	138846255	288	138846145	8	7.28	5.32607	3.17509	Intergenic	L1Md_F2|LINE|L1
Stpg2	NM_198659	Pilo	chr3	139194095	139194294	200	139194219	8	6.34956	4.75429	2.51368	Intron	L1Md_A|LINE|L1
Stx17	NM_026343	APP	chr4	48183094	48183335	242	48183262	8	5.54133	4.23825	1.71061	Intron	L1Md_F2|LINE|L1
Nr4a3;Stx17	NM_015743;NM_026343	Pilo	chr4	48056099	48056326	228	48056170	12	10.0983	6.4391	5.05449	Intergenic	CpG
Nr4a3;Stx17	NM_015743;NM_026343	Pilo	chr4	48058255	48058471	217	48058364	10	7.91589	5.44847	3.22888	Intergenic	CpG
Sugct	NM_138654	APP	chr13	17441298	17441497	200	17441403	7	6.16097	4.73429	2.31281	Intron	(CA)n|Simple_repeat|Simple_repeat
Sugct	NM_138654	APP	chr13	17421760	17421967	208	17421874	11	9.48673	6.25247	4.92953	Intron	L1Md_A|LINE|L1
Sugct	NM_138654	Pilo	chr13	17787392	17787591	200	17787501	9	6.60743	4.78051	2.75809	Promoter	promoter-TSS (NM_138654)
Susd5	NM_001101510	APP	chr9	114077796	114077995	200	114077857	6	5.0922	4.1425	1.60528	Intergenic	Intergenic
Fbxl2;Susd5	NM_001101510;NM_178624	Pilo	chr9	114020896	114021120	225	114020953	10	8.49611	5.8108	4.13796	Intergenic	Intergenic
Coq7;Tmc7;Itpripl2;Syt17	NM_009940;NM_001033380;NM_138649;NM_172476	APP	chr7	125618009	125618208	200	125618126	13	6.00973	3.79526	2.28483	Intergenic	(TCTCTG)n|Simple_repeat|Simple_repeat
Syt17	NM_138649	Pilo	chr7	125591377	125591872	496	125591576	8	6.34956	4.75429	2.51368	Promoter	CpG
Tas2r139;Tas2r144;Sva	NM_001001453;NM_181275;NM_009299	APP	chr6	42083640	42083839	200	42083736	9	7.75856	5.50327	3.36388	Intergenic	L1Md_F|LINE|L1
Tas2r139;Tas2r144;Sva	NM_001001453;NM_181275;NM_009299	Pilo	chr6	42073037	42073262	226	42073129	11	9.62706	6.33906	5.05768	Intergenic	L1Md_T|LINE|L1
Tas2r139;Gstk1;Tmem139;Tas2r144	NM_001001453;NM_181275;NM_175408;NM_029555	Pilo	chr6	42112459	42112742	284	42112486	7	5.28313	4.1888	1.79381	Intergenic	L1Md_T|LINE|L1
Tas2r139;Tas2r144;Sva	NM_001001453;NM_181275;NM_009299	APP	chr6	42083640	42083839	200	42083736	9	7.75856	5.50327	3.36388	Intergenic	L1Md_F|LINE|L1
Tas2r139;Tas2r144;Sva	NM_001001453;NM_181275;NM_009299	Pilo	chr6	42073037	42073262	226	42073129	11	9.62706	6.33906	5.05768	Intergenic	L1Md_T|LINE|L1
Tas2r139;Gstk1;Tmem139;Tas2r144	NM_001001453;NM_181275;NM_175408;NM_029555	Pilo	chr6	42112459	42112742	284	42112486	7	5.28313	4.1888	1.79381	Intergenic	L1Md_T|LINE|L1
Tbc1d30	NM_029057	APP	chr10	120650192	120650394	203	120650308	7	6.16097	4.73429	2.31281	Intergenic	L1Md_F2|LINE|L1
Tbc1d30;Wif1	NM_011915;NM_029057	APP	chr10	120606747	120606946	200	120606862	11	10.1032	6.63029	5.51366	Intergenic	(TA)n|Simple_repeat|Simple_repeat
Tbc1d30;Gns;Rassf3	NM_029057;NM_138956;NM_029364	Pilo	chr10	120788069	120788297	229	120788245	10	8.49611	5.8108	4.13796	Intergenic	CpG
Btg3;Plcl2;Tbc1d5	NM_001285991;NM_001297747;NM_001285993;NM_028162;NM_013880	APP	chr17	50843775	50844033	259	50843857	9	6.3968	4.64609	2.49375	Intergenic	L1Md_F2|LINE|L1
Tbc1d5	NM_001285991;NM_001285993;NM_028162	Pilo	chr17	50875648	50875868	221	50875726	10	8.49611	5.8108	4.13796	Intron	intron (NM_028162, intron 21 of 21)
Tbc1d9;Elmod2;Mgat4d;Ucp1	NM_026233;NM_001170691;NM_001111304;NM_027758;NM_009463;NM_178736	APP	chr8	85797767	85798035	269	85797858	8	7.28	5.32607	3.17509	Intergenic	Lx9|LINE|L1
Tbc1d9	NM_027758;NM_001111304	Pilo	chr8	85689490	85689724	235	85689554	15	9.90204	5.67434	5.3109	Exon	5' UTR (NM_001111304, exon 1 of 21)
Tbc1d9	NM_027758;NM_001111304	Pilo	chr8	85689956	85690155	200	85690005	9	7.40246	5.28255	3.29913	Exon	exon (NM_001111304, exon 1 of 21)
Tfdp2	NM_001184710;NM_001184711;NM_001184706;NM_001184709;NM_001184708;NM_178667	APP	chr9	96194705	96194904	200	96194776	7	6.15349	4.72978	2.31281	Intron	intron (NM_178667, intron 7 of 13)
Tfdp2	NM_178667;NM_001184708;NM_001184706	Pilo	chr9	96096695	96096948	254	96096773	10	7.91589	5.44847	3.22888	Exon	5' UTR (NM_001184706, exon 1 of 13)
Thada	NM_183021	APP	chr17	84786748	84787061	314	84787015	9	7.75856	5.50327	3.36388	Intron	intron (NM_183021, intron 25 of 37)
Thada	NM_183021	APP	chr17	84788055	84788254	200	84788149	9	7.28708	5.21039	2.94462	Intron	intron (NM_183021, intron 25 of 37)
Thada	NM_183021	APP	chr17	84700493	84700692	200	84700632	9	8.44414	5.91786	4.15533	Intron	intron (NM_183021, intron 29 of 37)
Thada	NM_183021	Pilo	chr17	84668241	84668514	274	84668370	10	8.49611	5.8108	4.13796	Intron	CpG
Thada	NM_183021	Pilo	chr17	84858679	84859004	326	84858841	7	5.10152	4.07239	1.79381	Intron	intron (NM_183021, intron 2 of 37)
Gprin3;Tigd2	NM_001081145;NM_183183	APP	chr6	59241069	59241282	214	59241204	10	6.84342	4.77017	2.88239	Intergenic	L1Md_T|LINE|L1
Tigd2	NM_001081145	Pilo	chr6	59150369	59150672	304	59150539	12	10.7924	6.86731	6.04458	Intergenic	L1Md_Gf|LINE|L1
Cep83;Mir7211;Cep83os;Tmcc3	NR_015524;NM_177026;NM_029852;NM_172051;NR_106070;NM_001168684	APP	chr10	94055190	94055393	204	94055217	64	10.1962	2.4312	5.7741	Intergenic	MTE2a|LTR|MaLR
Tmcc3	NM_172051	Pilo	chr10	93977714	93977913	200	93977896	8	5.64091	4.30246	2.07418	Exon	exon (NM_172051, exon 1 of 4)
Crebzf;Tmem126a;Tmem126b	NM_026734;NM_025460;NR_073438;NM_145151;NR_073437;NR_073436	APP	chr7	97677634	97677833	200	97677776	13	7.74751	4.79357	3.58134	Intergenic	L1Md_T|LINE|L1
Tmem126b	NM_026734	Pilo	chr7	97624524	97624786	263	97624602	11	8.98996	5.94378	4.11307	Promoter	promoter-TSS (NM_026734)
Tmem132d	NM_172885	APP	chr5	128676240	128676458	219	128676327	7	6.16097	4.73429	2.31281	Intron	L1Md_A|LINE|L1
Tmem132d	NM_172885	Pilo	chr5	128355454	128355802	349	128355492	8	6.28311	4.7124	2.51368	Intron	L1Md_F|LINE|L1
Tmem132d	NM_172885	Pilo	chr5	128356016	128356749	734	128356583	10	8.41358	5.7596	4.13796	Intron	L1Md_F|LINE|L1
Tmem168;1700016P04Rik	NR_038149;NM_028990	APP	chr6	13447491	13447844	354	13447667	10	8.00362	5.50357	3.78597	Intergenic	L1Md_T|LINE|L1
Tmem168;B630005N14Rik	NM_175312;NM_028990	Pilo	chr6	13522011	13522545	535	13522089	11	9.62706	6.33906	5.05768	Intergenic	L1Md_F|LINE|L1
Tmem2	NM_031997;NM_001033759	APP	chr19	22007507	22007977	471	22007886	10	7.38071	5.1107	3.24811	Intergenic	L1Md_F|LINE|L1
Tmem2	NM_031997;NM_001033759	Pilo	chr19	22003211	22003479	269	22003321	11	9.62706	6.33906	5.05768	Intergenic	L1Md_F|LINE|L1
Tmem232	NM_001008973;NM_001289486;NM_001289485	APP	chr17	65682557	65682763	207	65682694	8	5.87436	4.45241	1.83968	Intron	L1Md_T|LINE|L1
Tmem232	NM_001008973;NM_001289486;NM_001289485	Pilo	chr17	65680615	65680892	278	65680738	9	7.40246	5.28255	3.29913	Intron	L1Md_T|LINE|L1
Tnfrsf21;E130008D07Rik;Gpr110	NR_045155;NR_045154;NR_045153;NM_133776;NM_178589	APP	chr17	43322863	43323085	223	43322978	13	11.2249	6.92597	6.59607	Intergenic	L1Md_A|LINE|L1
Tnfrsf21	NM_178589	Pilo	chr17	43153587	43153790	204	43153759	11	8.98996	5.94378	4.11307	Exon	5' UTR (NM_178589, exon 1 of 6)
Tnfrsf21	NM_178589	Pilo	chr17	43153527	43153773	247	43153682	9	7.32798	5.236	3.29913	Exon	5' UTR (NM_178589, exon 1 of 6)
Tnfrsf21	NM_178589	Pilo	chr17	43153912	43154111	200	43153941	12	7.14469	4.6104	3.28095	Exon	exon (NM_178589, exon 1 of 6)
Tnks	NM_175091	APP	chr8	35965596	35965795	200	35965684	9	8.00723	5.65536	3.78597	Intron	Lx9|LINE|L1
Tnks	NM_175091	Pilo	chr8	36028296	36028539	244	36028361	9	7.32798	5.236	3.29913	Exon	exon (NM_175091, exon 1 of 27)
Tnks	NM_175091	Pilo	chr8	36028567	36028766	200	36028743	8	5.88284	4.45784	1.72017	Promoter	promoter-TSS (NM_175091)
Tox3	NM_172913	APP	chr8	92739948	92740161	214	92740021	8	7.28	5.32607	3.17509	Intergenic	L1Md_A|LINE|L1
Tox3	NM_172913	Pilo	chr8	92871636	92871835	200	92871769	7	5.28313	4.1888	1.79381	Exon	CpG
Tpd52;4930539M17Rik	NM_001025262;NM_001025263;NM_001025261;NM_001025264;NM_009412;NR_040597	APP	chr3	9043452	9043651	200	9043610	9	8.00723	5.65536	3.78597	Intergenic	L1_Mus1|LINE|L1
Tpd52	NM_001025263;NM_009412;NM_001025264	Pilo	chr3	9004166	9004502	337	9004256	12	10.7924	6.86731	6.04458	Exon	CpG
Gnb2l1;Snord95;Snord96a;Trim41	NR_028563;NM_145377;NM_008143;NR_028564	APP	chr11	48534975	48535248	274	48535135	8	6.88952	5.08983	2.88239	Intergenic	L1Md_T|LINE|L1
Trim41	NM_145377	Pilo	chr11	48630650	48630853	204	48630704	8	6.34956	4.75429	2.51368	Exon	5' UTR (NM_145377, exon 1 of 6)
Mir5126;Trip12;Dner	NM_152915;NR_039588;NM_133975	APP	chr1	84699122	84699321	200	84699247	9	5.29738	3.94249	1.75791	Intergenic	L1Md_A|LINE|L1
Fbxo36;Trip12	NM_025386;NM_133975	Pilo	chr1	84835899	84836098	200	84836010	7	4.93142	3.96252	1.10458	Promoter	promoter-TSS (NM_133975)
Trpc6	NM_013838;NM_001282087;NM_001282086	APP	chr9	8469643	8469886	244	8469741	12	7.9867	5.12524	3.78597	Intergenic	L1Md_T|LINE|L1
Trpc6;LOC102634431	NR_110513;NM_013838;NM_001282086	APP	chr9	8664129	8664397	269	8664210	8	7.28	5.32607	3.17509	Intron	L1Md_A|LINE|L1
Trpc6	NM_013838;NM_001282087;NM_001282086	Pilo	chr9	8467341	8467616	276	8467448	9	7.40246	5.28255	3.29913	Intergenic	L1Md_T|LINE|L1
Rpsa;Cx3cr1;Csrnp1;Xirp1;Ccr8;Ttc21a;Slc25a38;Snora62	NM_007720;NM_153287;NM_028735;NM_144793;NM_011029;NM_011724;NM_009987;NR_002902	APP	chr9	119951162	119951361	200	119951338	10	4.99621	3.61514	1.30828	Intergenic	Intergenic
Slc25a38;Cx3cr1;Wdr48;Gorasp1;Csrnp1;Ttc21a;Ccr8;Xirp1	NM_007720;NM_153287;NM_028735;NM_144793;NM_011724;NM_009987;NM_028976;NM_026236	Pilo	chr9	119920296	119920503	208	119920412	9	6.87904	4.95315	2.4342	Intergenic	CpG
Tulp3	NM_011657	APP	chr6	128281659	128281858	200	128281683	9	6.3968	4.64609	2.49375	Intron	B2_Mm1a|SINE|B2
Tulp3	NM_011657	Pilo	chr6	128305645	128305844	200	128305781	8	6.34956	4.75429	2.51368	Exon	CpG
Tusc3	NM_030254	APP	chr8	40280693	40280922	230	40280806	10	9.64919	6.50965	5.25569	Intergenic	L1Md_F|LINE|L1
Tusc3	NM_030254	Pilo	chr8	40069121	40069472	352	40069172	9	6.87904	4.95315	2.4342	Exon	CpG
Efcab10;Twistnb;Atxn7l1	NM_001033436;NM_029152;NM_172253	APP	chr12	34147236	34147435	200	34147355	11	8.40176	5.5753	4.14211	Intergenic	L1Md_F2|LINE|L1
Twistnb	NM_172253	Pilo	chr12	34114617	34114887	271	34114769	11	9.62706	6.33906	5.05768	Exon	exon (NM_172253, exon 1 of 4)
Vmn1r41;Vmn1r40;Vmn1r42;Txnrd3	NM_001178059;NM_053230;NM_001178058;NM_001178060;NM_053221;NM_153162;NM_053228	APP	chr6	89717587	89717790	204	89717679	7	6.16097	4.73429	2.31281	Intergenic	L1Md_F2|LINE|L1
Txnrd3	NM_001178058;NM_001178060;NM_153162;NM_001178059	Pilo	chr6	89593941	89594170	230	89594009	11	8.65882	5.73661	4.28735	Promoter	promoter-TSS (NM_001178060)
Ube2w	NM_001271016;NM_001271017;NR_073122;NM_025773	APP	chr1	16582820	16583019	200	16582994	6	4.7943	3.95876	1.46767	Intron	intron (NR_073122, intron 2 of 4)
Ube2w	NM_001271016;NM_001271017;NR_073122;NM_025773	Pilo	chr1	16608717	16608968	252	16608889	10	7.91589	5.44847	3.22888	Intron	CpG
Ugt1a10;Usp40;Ugt1a6b;Ugt1a7c;Ugt1a9;Dgkd	NM_201410;NM_001198573;NM_201644;NM_201641;NM_201642;NM_001033291;NM_177646	APP	chr1	89930570	89930788	219	89930605	9	6.86952	4.94712	2.58221	Intergenic	L1Md_A|LINE|L1
Hjurp;Ugt1a10;A730008H23Rik;Dnajb3;Mroh2a;Ugt1a6b;Ugt1a6a;Ugt1a7c;Trpm8;Ugt1a9;Ugt1a5;6430706D22Rik;Ugt1a1;Ugt1a2	NM_201410;NM_145079;NM_172505;NM_201644;NM_201645;NM_198652;NM_008299;NM_134252;NM_201641;NM_201642;NM_201643;NM_013701;NR_040291;NM_001281466	Pilo	chr1	90183795	90183994	200	90183893	8.1	5.31347	4.13575	0.78802	Intergenic	Intergenic
Ugt1a10;Usp40;Ugt1a6b;Ugt1a7c;Ugt1a9;Dgkd	NM_201410;NM_001198573;NM_201644;NM_201641;NM_201642;NM_001033291;NM_177646	APP	chr1	89930570	89930788	219	89930605	9	6.86952	4.94712	2.58221	Intergenic	L1Md_A|LINE|L1
Hjurp;Ugt1a10;A730008H23Rik;Dnajb3;Mroh2a;Ugt1a6b;Ugt1a6a;Ugt1a7c;Trpm8;Ugt1a9;Ugt1a5;6430706D22Rik;Ugt1a1;Ugt1a2	NM_201410;NM_145079;NM_172505;NM_201644;NM_201645;NM_198652;NM_008299;NM_134252;NM_201641;NM_201642;NM_201643;NM_013701;NR_040291;NM_001281466	Pilo	chr1	90183795	90183994	200	90183893	8.1	5.31347	4.13575	0.78802	Intergenic	Intergenic
Ugt1a10;Usp40;Ugt1a6b;Ugt1a7c;Ugt1a9;Dgkd	NM_201410;NM_001198573;NM_201644;NM_201641;NM_201642;NM_001033291;NM_177646	APP	chr1	89930570	89930788	219	89930605	9	6.86952	4.94712	2.58221	Intergenic	L1Md_A|LINE|L1
Hjurp;Ugt1a10;A730008H23Rik;Dnajb3;Mroh2a;Ugt1a6b;Ugt1a6a;Ugt1a7c;Trpm8;Ugt1a9;Ugt1a5;6430706D22Rik;Ugt1a1;Ugt1a2	NM_201410;NM_145079;NM_172505;NM_201644;NM_201645;NM_198652;NM_008299;NM_134252;NM_201641;NM_201642;NM_201643;NM_013701;NR_040291;NM_001281466	Pilo	chr1	90183795	90183994	200	90183893	8.1	5.31347	4.13575	0.78802	Intergenic	Intergenic
Ugt1a10;Usp40;Ugt1a6b;Ugt1a7c;Ugt1a9;Dgkd	NM_201410;NM_001198573;NM_201644;NM_201641;NM_201642;NM_001033291;NM_177646	APP	chr1	89930570	89930788	219	89930605	9	6.86952	4.94712	2.58221	Intergenic	L1Md_A|LINE|L1
Hjurp;Ugt1a10;A730008H23Rik;Dnajb3;Mroh2a;Ugt1a6b;Ugt1a6a;Ugt1a7c;Trpm8;Ugt1a9;Ugt1a5;6430706D22Rik;Ugt1a1;Ugt1a2	NM_201410;NM_145079;NM_172505;NM_201644;NM_201645;NM_198652;NM_008299;NM_134252;NM_201641;NM_201642;NM_201643;NM_013701;NR_040291;NM_001281466	Pilo	chr1	90183795	90183994	200	90183893	8.1	5.31347	4.13575	0.78802	Intergenic	Intergenic
Olfr661;Olfr663;Olfr657;Olfr656;Usp17le;Olfr659;Olfr658	NM_001256973;NM_001011757;NM_146312;NM_147075;NM_146748;NM_147050;NM_147049	APP	chr7	111865923	111866122	200	111865965	7	5.51507	4.33591	1.90641	Intergenic	L1Md_T|LINE|L1
Olfr661;Olfr663;Olfr657;Usp17le;Olfr659;Olfr658	NM_001256973;NM_001011757;NM_146312;NM_146748;NM_147050;NM_147049	Pilo	chr7	111869783	111869982	200	111869834	8	4.79406	3.75386	1.10458	Intergenic	L1Md_T|LINE|L1
Zw10;Tmprss5;Usp28	NM_012039;NM_030709;NM_175482	APP	chr9	48944331	48944670	340	48944447	11	10.8917	7.10143	6.42636	Intergenic	L1Md_F2|LINE|L1
Zw10;Tmprss5;Usp28	NM_012039;NM_030709;NM_175482	APP	chr9	48944416	48944636	221	48944597	9	7.79432	5.52524	3.3783	Intergenic	L1Md_F2|LINE|L1
Usp28	NM_175482	Pilo	chr9	48793209	48793467	259	48793382	10	7.91589	5.44847	3.22888	Promoter	promoter-TSS (NM_175482)
Utp18;Mbtd1	NM_001013375;NM_134012	APP	chr11	93661581	93661855	275	93661678	8	7.28	5.32607	3.17509	Intergenic	L1Md_F|LINE|L1
Mbtd1;Utp18	NM_001013375;NM_134012	Pilo	chr11	93747460	93747778	319	93747651	11	8.65882	5.73661	4.28735	Promoter	promoter-TSS (NM_134012)
Lrrc74;Angel1;Vash1	NM_177354;NM_144524;NM_001195767	APP	chr12	88106359	88106559	201	88106411	10	8.93011	6.07777	4.41106	Intergenic	Intergenic
Vash1	NM_177354	Pilo	chr12	88019967	88020287	321	88020217	8	6.34956	4.75429	2.51368	Exon	5' UTR (NM_177354, exon 1 of 7)
Vash1	NM_177354	Pilo	chr12	88019813	88020252	440	88020082	10	7.91589	5.44847	3.22888	Exon	5' UTR (NM_177354, exon 1 of 7)
Vdac1;9530068E07Rik	NM_011694;NM_153117	APP	chr11	52289720	52289973	254	52289733	6	5.0922	4.1425	1.60528	Intergenic	B1_Mus2|SINE|Alu
Tcf7;Vdac1;9530068E07Rik;Skp1a	NM_011543;NM_011694;NM_009331;NM_153117	Pilo	chr11	52147246	52147480	235	52147292	6.82	5.15674	4.67143	0.65148	Intergenic	Intergenic
Vdac1	NM_011694	Pilo	chr11	52174402	52174838	437	52174645	8	5.88284	4.45784	1.72017	Promoter	promoter-TSS (NM_011694)
Vmn1r28;Vmn1r27	NM_134180;NM_134436	APP	chr6	58126803	58127002	200	58126898	7	6.16097	4.73429	2.31281	Intergenic	L1Md_T|LINE|L1
Vmn1r27	NM_134436	APP	chr6	58099284	58099492	209	58099371	11	8.10954	5.39167	3.64475	Intergenic	L1Md_F2|LINE|L1
Vmn1r28;Vmn1r27	NM_134180;NM_134436	Pilo	chr6	58123894	58124093	200	58124053	10	8.49611	5.8108	4.13796	Intergenic	L1Md_T|LINE|L1
Vmn1r28;Vmn1r27	NM_134180;NM_134436	APP	chr6	58126803	58127002	200	58126898	7	6.16097	4.73429	2.31281	Intergenic	L1Md_T|LINE|L1
Vmn1r28;Vmn1r27	NM_134180;NM_134436	Pilo	chr6	58123894	58124093	200	58124053	10	8.49611	5.8108	4.13796	Intergenic	L1Md_T|LINE|L1
Vmn1r56;Vmn1r57;Vmn1r55;Nlrp2;Rasl2-9;Rfpl4	NM_138954;NM_030740;NM_177690;NM_009028;NM_001166734;NM_001145013;NM_001166706	APP	chr7	5158023	5158427	405	5158290	8	7.28	5.32607	3.17509	Intergenic	L1_Mus2|LINE|L1
Vmn1r56;Vmn1r57;Vmn1r55;Nlrp2;Rasl2-9;Rfpl4	NM_138954;NM_030740;NM_177690;NM_009028;NM_001166734;NM_001145013;NM_001166706	Pilo	chr7	5154547	5154808	262	5154701	10	7.91589	5.44847	3.22888	Intergenic	L1_Mus2|LINE|L1
Vmn1r56;Vmn1r57;Vmn1r55;Nlrp2;Rasl2-9;Rfpl4	NM_138954;NM_030740;NM_177690;NM_009028;NM_001166734;NM_001145013;NM_001166706	APP	chr7	5158023	5158427	405	5158290	8	7.28	5.32607	3.17509	Intergenic	L1_Mus2|LINE|L1
Vmn1r56;Vmn1r57;Vmn1r55;Nlrp2	NM_001166734;NM_030740;NM_001166706;NM_177690	APP	chr7	5195178	5195377	200	5195309	7	6.16097	4.73429	2.31281	Intergenic	L1Md_F2|LINE|L1
Vmn1r56;Vmn1r57;Vmn1r55;Nlrp2;Rasl2-9;Rfpl4	NM_138954;NM_030740;NM_177690;NM_009028;NM_001166734;NM_001145013;NM_001166706	Pilo	chr7	5154547	5154808	262	5154701	10	7.91589	5.44847	3.22888	Intergenic	L1_Mus2|LINE|L1
Vmn1r56;Vmn1r57;Vmn1r55;Nlrp2;Rasl2-9;Rfpl4	NM_138954;NM_030740;NM_177690;NM_009028;NM_001166734;NM_001145013;NM_001166706	APP	chr7	5158023	5158427	405	5158290	8	7.28	5.32607	3.17509	Intergenic	L1_Mus2|LINE|L1
Vmn1r56;Vmn1r57;Vmn1r55;Nlrp2	NM_001166734;NM_030740;NM_001166706;NM_177690	APP	chr7	5195178	5195377	200	5195309	7	6.16097	4.73429	2.31281	Intergenic	L1Md_F2|LINE|L1
Vmn1r56;Vmn1r57;Vmn1r55;Nlrp2;Rasl2-9;Rfpl4	NM_138954;NM_030740;NM_177690;NM_009028;NM_001166734;NM_001145013;NM_001166706	Pilo	chr7	5154547	5154808	262	5154701	10	7.91589	5.44847	3.22888	Intergenic	L1_Mus2|LINE|L1
Vmn1r85;Vmn1r87;Vmn1r86;Lig1;6330408A02Rik;Vmn1r89;Vmn1r88	NM_134227;NM_134226;NM_145847;NM_001167536;NM_001083188;NM_177312;NM_001167537;NM_001199310;NM_010715	APP	chr7	13768443	13768654	212	13768577	8	7.28	5.32607	3.17509	Intergenic	L1Md_F|LINE|L1
Vmn1r87;Lig1;Pla2g4c;6330408A02Rik;Vmn1r89;Vmn1r88	NM_177312;NM_001004762;NM_001167537;NM_001083188;NM_134227;NM_134226;NM_001199310;NM_010715;NM_001168504	APP	chr7	13815533	13815741	209	13815561	12	6.58093	4.27244	2.42605	Intergenic	L1Md_T|LINE|L1
Vmn1r87;Lig1;Pla2g4c;6330408A02Rik;Vmn1r89;Vmn1r88	NM_177312;NM_001004762;NM_001167537;NM_001083188;NM_134227;NM_134226;NM_001199310;NM_010715;NM_001168504	Pilo	chr7	13817298	13817497	200	13817339	9	7.40246	5.28255	3.29913	Intergenic	L1Md_T|LINE|L1
Vmn1r87;Lig1;Pla2g4c;6330408A02Rik;Vmn1r89;Vmn1r88	NM_177312;NM_001004762;NM_001167537;NM_001083188;NM_134227;NM_134226;NM_001199310;NM_010715;NM_001168504	APP	chr7	13815533	13815741	209	13815561	12	6.58093	4.27244	2.42605	Intergenic	L1Md_T|LINE|L1
Vmn1r85;Vmn1r87;Vmn1r86;Lig1;6330408A02Rik;Vmn1r89;Vmn1r88	NM_134227;NM_134226;NM_145847;NM_001167536;NM_001083188;NM_177312;NM_001167537;NM_001199310;NM_010715	APP	chr7	13768443	13768654	212	13768577	8	7.28	5.32607	3.17509	Intergenic	L1Md_F|LINE|L1
Vmn1r87;Lig1;Pla2g4c;6330408A02Rik;Vmn1r89;Vmn1r88	NM_177312;NM_001004762;NM_001167537;NM_001083188;NM_134227;NM_134226;NM_001199310;NM_010715;NM_001168504	Pilo	chr7	13817298	13817497	200	13817339	9	7.40246	5.28255	3.29913	Intergenic	L1Md_T|LINE|L1
Vmn1r85;Vmn1r87;Vmn1r86;Lig1;6330408A02Rik;Vmn1r89;Vmn1r88	NM_134227;NM_134226;NM_145847;NM_001167536;NM_001083188;NM_177312;NM_001167537;NM_001199310;NM_010715	APP	chr7	13768443	13768654	212	13768577	8	7.28	5.32607	3.17509	Intergenic	L1Md_F|LINE|L1
Vmn1r87;Lig1;Pla2g4c;6330408A02Rik;Vmn1r89;Vmn1r88	NM_177312;NM_001004762;NM_001167537;NM_001083188;NM_134227;NM_134226;NM_001199310;NM_010715;NM_001168504	APP	chr7	13815533	13815741	209	13815561	12	6.58093	4.27244	2.42605	Intergenic	L1Md_T|LINE|L1
Vmn1r87;Lig1;Pla2g4c;6330408A02Rik;Vmn1r89;Vmn1r88	NM_177312;NM_001004762;NM_001167537;NM_001083188;NM_134227;NM_134226;NM_001199310;NM_010715;NM_001168504	Pilo	chr7	13817298	13817497	200	13817339	9	7.40246	5.28255	3.29913	Intergenic	L1Md_T|LINE|L1
Vmn2r14;Vmn2r13;Vmn2r12;Vmn2r11	NM_001104624;NM_001104625;NM_001104622;NM_001104623	APP	chr5	109578560	109578759	200	109578649	7	6.16097	4.73429	2.31281	Intergenic	L1Md_A|LINE|L1
Vmn2r13;Vmn2r12;Vmn2r11;Vmn2r10	NM_001104624;NM_001104622;NM_009491;NM_001104623	APP	chr5	109506546	109506745	200	109506643	8	4.48662	3.55441	1.09873	Intergenic	L1Md_T|LINE|L1
Vmn2r14;Vmn2r13;Vmn2r12;Vmn2r11	NM_001104624;NM_001104625;NM_001104622;NM_001104623	Pilo	chr5	109552059	109552300	242	109552128	8	4.79406	3.75386	1.10458	Intergenic	L1Md_T|LINE|L1
Vmn2r113;Gm16386;Zfp945	NM_001110254;NR_030709;NM_001104578;NM_177358	Pilo	chr17	23013298	23013497	200	23013461	14	8.95473	5.31969	4.57029	Intergenic	LSU-rRNA_Hsa|rRNA|rRNA
Vmn2r113;Vmn2r-ps129	NM_001104578;NR_033648	APP	chr17	23169920	23170119	200	23169924	11	4.81052	3.377	1.24264	Intergenic	L1Md_T|LINE|L1
Vmn2r113;Gm16386;Zfp945	NM_001110254;NR_030709;NM_001104578;NM_177358	Pilo	chr17	23013298	23013497	200	23013461	14	8.95473	5.31969	4.57029	Intergenic	LSU-rRNA_Hsa|rRNA|rRNA
Vmn2r13;Vmn2r12;Vmn2r11;Vmn2r10	NM_001104624;NM_001104622;NM_009491;NM_001104623	APP	chr5	109506546	109506745	200	109506643	8	4.48662	3.55441	1.09873	Intergenic	L1Md_T|LINE|L1
Vmn2r14;Vmn2r13;Vmn2r12;Vmn2r11	NM_001104624;NM_001104625;NM_001104622;NM_001104623	APP	chr5	109578560	109578759	200	109578649	7	6.16097	4.73429	2.31281	Intergenic	L1Md_A|LINE|L1
Vmn2r26;Vmn2r27	NM_019917;NM_001104642	APP	chr6	124063122	124063364	243	124063232	6	4.7943	3.95876	1.46767	Intergenic	L1_Mus1|LINE|L1
Vmn2r27	NM_001104642	APP	chr6	124162937	124163136	200	124163066	12	5.52449	3.65842	1.71061	Intron	L1Md_Gf|LINE|L1
Vmn2r27	NM_001104642	Pilo	chr6	124162222	124162421	200	124162285	8	5.88284	4.45784	1.72017	Intron	L1Md_Gf|LINE|L1
Vmn2r45	NM_001105075	APP	chr7	9564922	9565284	363	9565020	8	6.69934	4.97272	2.4733	Intergenic	L1Md_T|LINE|L1
Vmn2r44;Vmn2r45	NM_001105074;NM_001105075	Pilo	chr7	9732399	9732613	215	9732510	8	5.88284	4.45784	1.72017	Intergenic	(TA)n|Simple_repeat|Simple_repeat
Vmn2r55	NM_001104645	APP	chr7	13250590	13250916	327	13250771	12	9.45707	6.03991	5.0882	Exon	L1Md_F2|LINE|L1
Zfp110;Zscan18;Vmn2r56;Vmn2r55;Zfp329	NM_026046;NM_001104645;NM_001017955;NM_001104648;NM_022981	APP	chr7	13351259	13351458	200	13351296	7	5.51507	4.33591	1.90641	Intergenic	L1VL2|LINE|L1
Zfp110;Zscan18;Vmn2r56;Vmn2r55;Zfp329	NM_026046;NM_001104645;NM_001017955;NM_001104648;NM_022981	Pilo	chr7	13338507	13338716	210	13338700	10	8.49611	5.8108	4.13796	Intergenic	L1Md_T|LINE|L1
Zfp110;Zscan18;Vmn2r56;Vmn2r55;Zfp329	NM_026046;NM_001104645;NM_001017955;NM_001104648;NM_022981	APP	chr7	13351259	13351458	200	13351296	7	5.51507	4.33591	1.90641	Intergenic	L1VL2|LINE|L1
Zfp110;Zscan18;Vmn2r56;Vmn2r55;Zfp329	NM_026046;NM_001104645;NM_001017955;NM_001104648;NM_022981	Pilo	chr7	13338507	13338716	210	13338700	10	8.49611	5.8108	4.13796	Intergenic	L1Md_T|LINE|L1
Vstm4	NM_178791	APP	chr14	33665149	33665372	224	33665214	8	7.27152	5.32101	3.17509	Promoter	L1Md_A|LINE|L1
Vstm4	NM_178791	Pilo	chr14	33670097	33670296	200	33670141	11	4.53233	3.21753	1.26737	Exon	CpG
Vwc2	NM_177033	APP	chr11	11046075	11046277	203	11046133	15	10.9626	6.30799	6.49413	Intron	L1Md_T|LINE|L1
Vwc2	NM_177033	Pilo	chr11	11015769	11016255	487	11016129	10	8.49611	5.8108	4.13796	Exon	exon (NM_177033, exon 2 of 4)
Degs2;Yy1;Slc25a47;Wars;Evl;Slc25a29;Mir345	NM_011710;NM_001171002;NR_029773;NM_027299;NM_001164314;NM_001012310;NM_001164488;NM_009537;NM_181328;NM_007965;NM_001163396;NM_001163395;NM_001163394	APP	chr12	110000768	110000967	200	110000877	9	8.44414	5.91786	4.15533	Intergenic	(GAA)n|Simple_repeat|Simple_repeat
Wdr25;Wars	NM_001164314;NM_001164488;NM_177602;NM_011710	Pilo	chr12	110132316	110132515	200	110132411	10	7.91589	5.44847	3.22888	Promoter	promoter-TSS (NM_177602)
Wtap;Sod2;Gm11166;Tcp10b;Gpr31b;Unc93a	NM_175394;NR_024558;NM_001013832;NM_013671;NM_009341;NM_199252;NM_001113532;NM_001113533	APP	chr17	13281670	13281869	200	13281856	7	5.25106	4.16831	1.51258	Intergenic	L1Md_T|LINE|L1
Wtap	NM_001113532;NM_001113533	Pilo	chr17	13184853	13185250	398	13185132	9	4.67283	3.54646	1.39842	Promoter	promoter-TSS (NM_001113532)
Rpsa;Cx3cr1;Csrnp1;Xirp1;Ccr8;Ttc21a;Slc25a38;Snora62	NM_007720;NM_153287;NM_028735;NM_144793;NM_011029;NM_011724;NM_009987;NR_002902	APP	chr9	119951162	119951361	200	119951338	10	4.99621	3.61514	1.30828	Intergenic	Intergenic
Slc25a38;Cx3cr1;Wdr48;Gorasp1;Csrnp1;Ttc21a;Ccr8;Xirp1	NM_007720;NM_153287;NM_028735;NM_144793;NM_011724;NM_009987;NM_028976;NM_026236	Pilo	chr9	119920296	119920503	208	119920412	9	6.87904	4.95315	2.4342	Intergenic	CpG
F8a;DXBay18;Xlr5a;Xlr5b;Spin2d;Xlr4b;Xlr4a;Xlr4c;Gm14685;Xlr3b;Xlr3c;Xlr3a	NM_001025383;NM_021365;NM_001025384;NM_001293678;NM_001293679;NM_001293676;NM_001293677;NM_001293680;NM_001111293;NM_183094;NM_007978;NM_001045539;NM_001243002;NM_001081642;NM_001081643;NM_001110784;NM_011727	APP	chrX	70418129	70418328	200	70418222	10	5.65228	4.01996	1.71112	Intergenic	L1Md_T|LINE|L1
F8a;DXBay18;Xlr5a;Xlr5b;Spin2d;Xlr4b;Xlr4a;Xlr4c;Gm14685;Xlr3b;Xlr3c;Xlr3a	NM_001025383;NM_021365;NM_001025384;NM_001293678;NM_001293679;NM_001293676;NM_001293677;NM_001293680;NM_001111293;NM_183094;NM_007978;NM_001045539;NM_001243002;NM_001081642;NM_001081643;NM_001110784;NM_011727	Pilo	chrX	70419730	70420211	482	70420026	9	6.87904	4.95315	2.4342	Intergenic	TTS (NM_001243002)
F8a;DXBay18;Xlr5a;Xlr5b;Spin2d;Xlr4b;Xlr4a;Xlr4c;Gm14685;Xlr3b;Xlr3c;Xlr3a	NM_001025383;NM_021365;NM_001025384;NM_001293678;NM_001293679;NM_001293676;NM_001293677;NM_001293680;NM_001111293;NM_183094;NM_007978;NM_001045539;NM_001243002;NM_001081642;NM_001081643;NM_001110784;NM_011727	Pilo	chrX	70419946	70420145	200	70419999	10	8.49611	5.8108	4.13796	Intergenic	TTS (NM_001243002)
F8a;DXBay18;Xlr5a;Xlr5b;Spin2d;Xlr4b;Xlr4a;Xlr4c;Gm14685;Xlr3b;Xlr3c;Xlr3a	NM_001025383;NM_021365;NM_001025384;NM_001293678;NM_001293679;NM_001293676;NM_001293677;NM_001293680;NM_001111293;NM_183094;NM_007978;NM_001045539;NM_001243002;NM_001081642;NM_001081643;NM_001110784;NM_011727	APP	chrX	70418129	70418328	200	70418222	10	5.65228	4.01996	1.71112	Intergenic	L1Md_T|LINE|L1
F8a;DXBay18;Xlr5a;Xlr5b;Spin2d;Xlr4b;Xlr4a;Xlr4c;Gm14685;Xlr3b;Xlr3c;Xlr3a	NM_001025383;NM_021365;NM_001025384;NM_001293678;NM_001293679;NM_001293676;NM_001293677;NM_001293680;NM_001111293;NM_183094;NM_007978;NM_001045539;NM_001243002;NM_001081642;NM_001081643;NM_001110784;NM_011727	Pilo	chrX	70419946	70420145	200	70419999	10	8.49611	5.8108	4.13796	Intergenic	TTS (NM_001243002)
F8a;DXBay18;Xlr5a;Xlr5b;Spin2d;Xlr4b;Xlr4a;Xlr4c;Gm14685;Xlr3b;Xlr3c;Xlr3a	NM_001025383;NM_021365;NM_001025384;NM_001293678;NM_001293679;NM_001293676;NM_001293677;NM_001293680;NM_001111293;NM_183094;NM_007978;NM_001045539;NM_001243002;NM_001081642;NM_001081643;NM_001110784;NM_011727	Pilo	chrX	70419730	70420211	482	70420026	9	6.87904	4.95315	2.4342	Intergenic	TTS (NM_001243002)
F8a;DXBay18;Xlr5a;Xlr5b;Spin2d;Xlr4b;Xlr4a;Xlr4c;Gm14685;Xlr3b;Xlr3c;Xlr3a	NM_001025383;NM_021365;NM_001025384;NM_001293678;NM_001293679;NM_001293676;NM_001293677;NM_001293680;NM_001111293;NM_183094;NM_007978;NM_001045539;NM_001243002;NM_001081642;NM_001081643;NM_001110784;NM_011727	APP	chrX	70418129	70418328	200	70418222	10	5.65228	4.01996	1.71112	Intergenic	L1Md_T|LINE|L1
F8a;DXBay18;Xlr5a;Xlr5b;Spin2d;Xlr4b;Xlr4a;Xlr4c;Gm14685;Xlr3b;Xlr3c;Xlr3a	NM_001025383;NM_021365;NM_001025384;NM_001293678;NM_001293679;NM_001293676;NM_001293677;NM_001293680;NM_001111293;NM_183094;NM_007978;NM_001045539;NM_001243002;NM_001081642;NM_001081643;NM_001110784;NM_011727	Pilo	chrX	70419730	70420211	482	70420026	9	6.87904	4.95315	2.4342	Intergenic	TTS (NM_001243002)
F8a;DXBay18;Xlr5a;Xlr5b;Spin2d;Xlr4b;Xlr4a;Xlr4c;Gm14685;Xlr3b;Xlr3c;Xlr3a	NM_001025383;NM_021365;NM_001025384;NM_001293678;NM_001293679;NM_001293676;NM_001293677;NM_001293680;NM_001111293;NM_183094;NM_007978;NM_001045539;NM_001243002;NM_001081642;NM_001081643;NM_001110784;NM_011727	Pilo	chrX	70419946	70420145	200	70419999	10	8.49611	5.8108	4.13796	Intergenic	TTS (NM_001243002)
F8a;DXBay18;Xlr5a;Xlr5b;Spin2d;Xlr4b;Xlr4a;Xlr4c;Gm14685;Xlr3b;Xlr3c;Xlr3a	NM_001025383;NM_021365;NM_001025384;NM_001293678;NM_001293679;NM_001293676;NM_001293677;NM_001293680;NM_001111293;NM_183094;NM_007978;NM_001045539;NM_001243002;NM_001081642;NM_001081643;NM_001110784;NM_011727	APP	chrX	70418129	70418328	200	70418222	10	5.65228	4.01996	1.71112	Intergenic	L1Md_T|LINE|L1
F8a;DXBay18;Xlr5a;Xlr5b;Spin2d;Xlr4b;Xlr4a;Xlr4c;Gm14685;Xlr3b;Xlr3c;Xlr3a	NM_001025383;NM_021365;NM_001025384;NM_001293678;NM_001293679;NM_001293676;NM_001293677;NM_001293680;NM_001111293;NM_183094;NM_007978;NM_001045539;NM_001243002;NM_001081642;NM_001081643;NM_001110784;NM_011727	Pilo	chrX	70419946	70420145	200	70419999	10	8.49611	5.8108	4.13796	Intergenic	TTS (NM_001243002)
F8a;DXBay18;Xlr5a;Xlr5b;Spin2d;Xlr4b;Xlr4a;Xlr4c;Gm14685;Xlr3b;Xlr3c;Xlr3a	NM_001025383;NM_021365;NM_001025384;NM_001293678;NM_001293679;NM_001293676;NM_001293677;NM_001293680;NM_001111293;NM_183094;NM_007978;NM_001045539;NM_001243002;NM_001081642;NM_001081643;NM_001110784;NM_011727	Pilo	chrX	70419730	70420211	482	70420026	9	6.87904	4.95315	2.4342	Intergenic	TTS (NM_001243002)
D930020B18Rik;Srgap1;Xpot;BC048403	NM_001081056;NM_001081037;NM_177335;NM_173022;NM_001242411	APP	chr10	121144885	121145121	237	121144998	11	7.05525	4.73099	3.02535	Intergenic	L1Md_A|LINE|L1
Xpot	NM_001081056	Pilo	chr10	121063264	121063551	288	121063385	9	7.40246	5.28255	3.29913	Promoter	promoter-TSS (NM_001081056)
Yeats2;Klhl24	NM_001033237;NM_029436;NM_001145931;NM_001145930	APP	chr16	20129796	20130001	206	20129906	10	6.16983	4.34428	2.08231	Intergenic	Intergenic
Yeats2	NM_001033237;NM_001145930	APP	chr16	20225866	20226065	200	20225921	9	6.86952	4.94712	2.58221	Intron	L1VL1|LINE|L1
Yeats2	NM_001033237;NM_001145931;NM_001145930	Pilo	chr16	20141122	20141321	200	20141196	10	7.91589	5.44847	3.22888	Promoter	promoter-TSS (NM_001145930)
Gnpda2;Yipf7;Guf1	NM_172711;NM_023784;NM_001038015	APP	chr5	69868241	69868489	249	69868354	9	6.86952	4.94712	2.58221	Intergenic	L1Md_A|LINE|L1
Gnpda2;Yipf7;Guf1	NM_172711;NM_023784;NM_001038015	Pilo	chr5	69866798	69866997	200	69866979	8	5.88284	4.45784	1.72017	Intergenic	L1Md_A|LINE|L1
F13b;Zbtb41;Cfhr1;Aspm	NM_031164;NM_015780;NM_172643;NM_009791	APP	chr1	141441711	141441948	238	141441851	9	7.75856	5.50327	3.36388	Intergenic	L1Md_A|LINE|L1
F13b;Zbtb41;Cfhr1;Aspm	NM_031164;NM_015780;NM_172643;NM_009791	Pilo	chr1	141443082	141443370	289	141443246	10	8.41358	5.7596	4.13796	Intergenic	TTS (NM_015780)
Zbtb44	NM_172765;NM_001115130	APP	chr9	30871119	30871362	244	30871212	7	6.16097	4.73429	2.31281	Intron	intron (NM_172765, intron 3 of 5)
Zbtb44	NM_172765;NM_001115130	Pilo	chr9	30838106	30838401	296	30838290	10	8.49611	5.8108	4.13796	Promoter	promoter-TSS (NM_001115130)
Zc3h15	NM_026934	APP	chr2	83386228	83386453	226	83386378	10	7.90533	5.44183	3.46179	Intergenic	L1Md_T|LINE|L1
Zc3h15	NM_026934	APP	chr2	83386560	83386763	204	83386676	10	8.93011	6.07777	4.41106	Intergenic	L1Md_T|LINE|L1
Zc3h15	NM_026934	Pilo	chr2	83387100	83387299	200	83387145	8	6.28311	4.7124	2.51368	Intergenic	L1Md_T|LINE|L1
Zfp110;Zscan18;Vmn2r56;Vmn2r55;Zfp329	NM_026046;NM_001104645;NM_001017955;NM_001104648;NM_022981	APP	chr7	13351259	13351458	200	13351296	7	5.51507	4.33591	1.90641	Intergenic	L1VL2|LINE|L1
Zfp110;Zscan18;Vmn2r56;Vmn2r55;Zfp329	NM_026046;NM_001104645;NM_001017955;NM_001104648;NM_022981	Pilo	chr7	13338507	13338716	210	13338700	10	8.49611	5.8108	4.13796	Intergenic	L1Md_T|LINE|L1
Zfp110;Zscan18;Vmn2r56;Vmn2r55;Zfp329	NM_026046;NM_001104645;NM_001017955;NM_001104648;NM_022981	APP	chr7	13351259	13351458	200	13351296	7	5.51507	4.33591	1.90641	Intergenic	L1VL2|LINE|L1
Zfp110;Zscan18;Vmn2r56;Vmn2r55;Zfp329	NM_026046;NM_001104645;NM_001017955;NM_001104648;NM_022981	Pilo	chr7	13338507	13338716	210	13338700	10	8.49611	5.8108	4.13796	Intergenic	L1Md_T|LINE|L1
Zfp369	NM_178364	APP	chr13	65458572	65459016	445	65458823	9	8.44414	5.91786	4.15533	Intergenic	L1Md_F2|LINE|L1
Zfp369;Nlrp4f	NM_175290;NM_178364	Pilo	chr13	65360092	65360356	265	65360256	8	5.88284	4.45784	1.72017	Intergenic	Intergenic
Zfp369	NM_178364	Pilo	chr13	65453122	65453440	319	65453292	11	8.54569	5.66566	3.79073	Intergenic	CpG
Zfp369	NM_178364	Pilo	chr13	65453222	65453421	200	65453292	10	6.94998	4.83772	3.09365	Intergenic	CpG
Zfp697;Hsd3b4;Gm10681	NM_001111336;NM_172863;NM_001270429;NM_008294	APP	chr3	98284077	98284276	200	98284212	6	5.0922	4.1425	1.60528	Intergenic	L1Md_T|LINE|L1
Zfp697	NM_172863	Pilo	chr3	98186318	98186517	200	98186445	7	5.34156	4.22604	1.79381	Promoter	promoter-TSS (NM_172863)
Zfp697	NM_172863	Pilo	chr3	98231605	98231807	203	98231733	9	7.40246	5.28255	3.29913	Exon	exon (NM_172863, exon 3 of 3)
Zfp746	NM_001163475	APP	chr6	48121755	48122053	299	48121923	14	6.76192	4.06635	2.82158	Intergenic	L1Md_T|LINE|L1
Zfp746	NM_001163475	APP	chr6	48132380	48132604	225	48132462	12	11.3108	7.18282	6.67701	Intergenic	GA-rich|Low_complexity|Low_complexity
Gm16386;Zfp945	NM_001110254;NR_030709;NM_177358	APP	chr17	22969858	22970057	200	22969928	10	6.77295	4.72551	2.53514	Intergenic	L1Md_T|LINE|L1
Vmn2r113;Gm16386;Zfp945	NM_001110254;NR_030709;NM_001104578;NM_177358	Pilo	chr17	23013298	23013497	200	23013461	14	8.95473	5.31969	4.57029	Intergenic	LSU-rRNA_Hsa|rRNA|rRNA
Gm4944;Zfp947;Zfp944	NM_001205095;NM_176962;NM_177596	APP	chr17	22378535	22378774	240	22378670	9	7.62344	5.41989	3.46838	Intergenic	L1_Mus1|LINE|L1
Zfp943;Zfp947	NM_177596;NM_001025373	Pilo	chr17	22218141	22218340	200	22218231	9	7.32798	5.236	3.29913	Intergenic	CpG
Atp13a1;Zfp963;Zfp964;Zfp866;Zfp868;Zfp869	NM_181274;NM_001039965;NM_133224;NM_001039967;NM_001200023;NM_172754;NM_001045553;NM_177899;NM_001177527	APP	chr8	72217663	72217918	256	72217775	8	6.01811	4.54425	1.97292	Intergenic	L1Md_F2|LINE|L1
Zfp963	NM_001200023	Pilo	chr8	72273563	72273762	200	72273663	10	8.49611	5.8108	4.13796	Exon	CpG
Zmat3;Kcnmb2	NM_009517;NM_028231	APP	chr3	32141207	32141406	200	32141403	8	5.45343	4.18148	1.87107	Intergenic	L1Md_A|LINE|L1
Zmat3;4930429B21Rik	NR_027966;NM_009517	Pilo	chr3	32264358	32264684	327	32264526	8	5.88284	4.45784	1.72017	Promoter	promoter-TSS (NM_009517)
Zmat3	NM_009517	Pilo	chr3	32264419	32264875	457	32264519	13	11.9896	7.39556	7.0952	Promoter	promoter-TSS (NM_009517)
Pik3ca;Zmat3;Kcnmb3;4930429B21Rik	NR_027966;NM_001195074;NM_009517;NM_008839	Pilo	chr3	32296483	32296694	212	32296671	9	7.32798	5.236	3.29913	Intergenic	CpG
Zfp110;Zscan18;Vmn2r56;Vmn2r55;Zfp329	NM_026046;NM_001104645;NM_001017955;NM_001104648;NM_022981	APP	chr7	13351259	13351458	200	13351296	7	5.51507	4.33591	1.90641	Intergenic	L1VL2|LINE|L1
Zfp110;Zscan18;Vmn2r56;Vmn2r55;Zfp329	NM_026046;NM_001104645;NM_001017955;NM_001104648;NM_022981	Pilo	chr7	13338507	13338716	210	13338700	10	8.49611	5.8108	4.13796	Intergenic	L1Md_T|LINE|L1
Zscan18	NM_001017955	Pilo	chr7	13365722	13365957	236	13365880	7	5.34156	4.22604	1.79381	Promoter	Intergenic
