# Supplementary material for: Genes Bound by ΔFosB in Different Conditions With Recurrent Seizures Regulate Similar Neuronal Functions
Source: Front Neurosci. 2020 May 28;14:472. doi: 10.3389/fnins.2020.00472 (PMC7268090; doi:10.3389/fnins.2020.00472)
Supplement: Supplementary file 4 [file Data_Sheet_4.XLSX]

## Sheet: RNA-seq data
Gene symbol	log2FoldChange	pvalue
1700001F09Rik	#NUM!	#NUM!
1700008P02Rik	#NUM!	#NUM!
1700017B05Rik	-0.107013	0.595481
1700027I24Rik	1.65225	0.637338
1700047E10Rik	0.128212	0.971058
1700122O11Rik	#NUM!	#NUM!
2210408I21Rik	0.0554477	0.708901
2610316D01Rik	-0.143382	0.595257
3110082J24Rik	-0.00295396	0.994124
3830417A13Rik	-0.593124	0.866707
4930413G21Rik	-0.00384503	0.994576
4930455D15Rik	-2.55736	0.142839
4930526L06Rik	-0.471065	0.833742
5730422E09Rik	-0.221137	0.627346
6330408A02Rik	0.197471	0.349767
9330182L06Rik	-0.0536526	0.678174
9530068E07Rik	0.0818707	0.494848
A2m	1.02878	1.75062e-05
A330021E22Rik	0.201565	0.251482
A730006G06Rik	-1.40573	0.689366
A730017C20Rik	-0.0183236	0.876854
A930011G23Rik	-0.0677746	0.932099
Abcd3	-0.158435	0.104383
Abcg2	-0.295892	0.0179605
Acn9	-0.110317	0.642632
Acrv1	-1.25613	0.721686
Adamts19	0.393703	0.658832
Adamts20	-0.174444	0.226928
Adcy2	0.0848844	0.427298
Adcy8	0.145963	0.459678
Ak4	-0.0187284	0.888168
Angel1	0.172096	0.396914
Ankrd11	0.101956	0.458358
Anks1b	-0.0123572	0.915028
Arhgef1	0.00443963	0.98074
Asap1	0.179952	0.252741
Aspm	0.145005	0.706992
Asxl2	-0.025273	0.817483
Atp10a	-0.445911	0.0216787
Atp11c	0.0124998	0.942556
Azi2	0.0403955	0.739425
B3galnt2	-0.0999599	0.505442
B4galnt3	-0.0849568	0.873266
B630005N14Rik	0.00559907	0.970801
B9d1	0.0674902	0.726339
Barx2	0.311405	0.537546
Bbs9	-0.1497	0.322941
Bdnf	0.928361	4.32541e-05
Bmpr1b	-0.0913803	0.637716
Btg3	-0.687404	0.000664916
C030037D09Rik	-0.592188	0.0340104
C130071C03Rik	-0.27541	0.154431
C1ql3	-0.434245	0.00140122
Cadm2	-0.119268	0.433127
Camk4	-0.316433	0.153899
Camkmt	-0.0438299	0.842617
Ccdc146	0.433882	0.30683
Ccnd3	-0.054476	0.766744
Ccno	-0.526037	0.113152
Ccr8	#NUM!	#NUM!
Cd209b	1.44283	0.181607
Cd209d	-0.593124	0.866707
Cd46	-0.429471	0.153621
Cd79a	0.21092	0.881491
Cdc25a	-0.10566	0.551112
Cdyl	-0.386196	0.0173888
Cep83	0.0508257	0.77902
Cep83os	-0.0824012	0.613959
Chd7	-0.244935	0.147642
Chek1	0.241798	0.493533
Chst9	-0.890623	1.03309e-06
Clock	0.0469053	0.709072
Cmc1	0.0052046	0.971719
Cnot1	0.185299	0.288245
Col16a1	0.610803	0.0147395
Cpeb2	0.186827	0.117422
Cpne2	-0.180215	0.301386
Crtc3	-0.0567429	0.696899
Csrnp1	0.169678	0.481566
Ctnnd2	0.0338234	0.768223
Cul5	0.0175339	0.8913
Cwc22	-0.0188677	0.898833
Cx3cr1	0.0564406	0.631247
Cxcl12	-1.21355	1.11067e-07
Cyp2c38	#NUM!	#NUM!
D530049I02Rik	#NUM!	#NUM!
DXBay18	0.276692	0.571028
Defa-ps12	#NUM!	#NUM!
Defb46	#NUM!	#NUM!
Defb5	#NUM!	#NUM!
Defb6	#NUM!	#NUM!
Defb8	#NUM!	#NUM!
Dennd5a	-0.00387347	0.976086
Dip2c	0.260914	0.168186
Dlg5	-0.0758276	0.692741
Dlgap3	0.355243	0.0364487
Dmrtc2	#NUM!	#NUM!
Dnmt1	-0.0848664	0.681452
Dpp6	-0.154381	0.429843
Dsc3	0.300221	0.722296
Dusp23	-0.212078	0.554615
Dynap	-1.21274	0.730302
Dynlt3	-0.150531	0.406252
E330034G19Rik	1.50898	0.564527
Ebag9	-0.150672	0.286014
Efr3a	0.578354	0.000229519
Ehbp1	-0.0629273	0.626148
Elmod2	-0.0125074	0.921554
Elovl4	0.0980726	0.591487
Eml4	-0.212776	0.162804
Enah	0.0418707	0.710844
Epc1	0.059426	0.665533
F13b	#NUM!	#NUM!
Faim	-0.286787	0.0782366
Fam107b	-0.130764	0.288968
Fam155a	0.0657488	0.67294
Fam174a	-0.291046	0.108871
Fam221a	0.260582	0.582544
Fam83g	-0.427772	0.499335
Fat4	-1.37897	2.35853e-09
Faxc	0.24551	0.137949
Fbxl17	-0.0673834	0.475878
Fbxo33	0.0830239	0.528026
Fcho1	0.100608	0.635627
Fert2	0.152439	0.285424
Fgd4	-0.0441611	0.702286
Fgf12	-0.0326982	0.793235
Fhl2	0.444068	0.0182904
Fhod3	0.535622	0.0261209
Foxl2os	-0.192612	0.808907
Foxp4	0.2613	0.300699
Frem2	-0.0173757	0.917128
Gab2	0.0782092	0.562688
Gal	0.888007	0.0947349
Galnt11	0.00390639	0.97868
Gatad2a	0.0212791	0.86043
Gins3	-0.217673	0.301327
Gltp	0.0462426	0.804128
Glycam1	-0.215029	0.748275
Gm10375	#NUM!	#NUM!
Gm11240	0.663189	0.772783
Gm14685	0.276692	0.571028
Gm15091	#NUM!	#NUM!
Gm15127	#NUM!	#NUM!
Gm16523	-0.0462142	0.911074
Gm19757	0.44691	0.47048
Gm21949	0.385057	0.0274041
Gm3604	-0.636699	0.027145
Gm436	#NUM!	#NUM!
Gm4937	-1.70327	0.626159
Gm5071	#NUM!	#NUM!
Gm5382	#NUM!	#NUM!
Gm5577	0.0512166	0.873373
Gm5796	0.272623	0.759047
Gm5893	#NUM!	#NUM!
Gm6406	#NUM!	#NUM!
Gm6760	#NUM!	#NUM!
Gm7854	0.0490808	0.84633
Gmnc	-1.95388	8.50543e-08
Gnpda2	-0.146119	0.378807
Gpr137b	-0.0955617	0.620023
Gpr149	0.172408	0.651062
Gpr50	1.34496	0.0198348
Grem1	0.429488	0.436793
Grm5	0.0532737	0.738676
Grm7	0.0787603	0.535088
Gsg1l	0.434133	0.140033
Guf1	-0.189304	0.372482
H13	0.101343	0.422148
Hcn1	0.23921	0.246127
Hdhd1a	#NUM!	#NUM!
Hey2	0.315402	0.313666
Hhat	0.0648781	0.862595
Hmgb1	-0.0913097	0.496827
Hmgn3	-0.0012876	0.99417
Hpcal1	-0.803116	0.00104611
Hs6st2	0.376234	0.121108
Hs6st3	0.0119474	0.967909
Ifi44	-0.828052	0.212227
Ifi44l	0.128212	0.971058
Immp1l	-0.197997	0.398779
Inhba	0.445859	0.441776
Insr	-0.0746525	0.541996
Irx1	0.385981	0.662511
Itpripl2	-0.0258505	0.904984
Jmy	-0.0338428	0.814551
Kcnc2	0.14795	0.537203
Kcnh2	0.655205	0.00549652
Kcnq3	-0.373289	0.0735434
Khdrbs2	-0.00526513	0.973054
Klhl24	0.0558048	0.651085
Klhl28	0.0743333	0.575125
Lat	-0.59191	0.476947
Lbr	-0.00613337	0.967943
Ldlrad4	0.169795	0.173598
Lgr4	-0.227379	0.112213
Lhfp	1.26801	5.20695e-05
Lig1	-0.000850226	0.99626
Lmbr1	-0.0823098	0.481226
Lrfn5	-0.219622	0.128167
Lsm14a	0.0601281	0.673684
Ly86	0.0464355	0.804716
Lypd4	#NUM!	#NUM!
Magohb	0.0770028	0.640375
Map4	0.0791887	0.469572
March1	-0.178584	0.218744
Mboat1	0.195898	0.541586
Mbtd1	-0.049754	0.807396
Mcidas	-0.0311449	0.957927
Mecom	-0.178756	0.496744
Medag	0.499074	0.00968791
Mef2a	0.0429205	0.768019
Melk	0.516812	0.384545
Met	0.544867	0.0653113
Mir7073	0.575348	0.656014
Mllt3	0.133999	0.445073
Mme	-0.357109	0.0835094
Morn1	-0.00684305	0.96952
Mrgprb4	#NUM!	#NUM!
Mrgprb5	-1.40573	0.689366
Mrgpre	0.068313	0.755238
Mrps28	-0.284828	0.107524
Msi2	-0.140943	0.36218
Msrb2	-0.151145	0.302698
Mtbp	-0.0508059	0.821431
Mtcl1	0.27928	0.242473
Mtl5	-0.0476672	0.956925
Muc6	0.695691	0.200033
Mysm1	0.20848	0.140968
Nbn	-0.190123	0.221327
Ncoa3	0.037097	0.756074
Ndrg1	0.0576336	0.817473
Ndrg4	-0.114041	0.624084
Nek10	-0.724725	8.03866e-06
Nek7	-0.188513	0.370277
Nfatc1	0.232287	0.388677
Nlrc5	-0.402863	0.307301
Nlrp2	0.842875	0.811437
Npas3	-0.107202	0.428462
Nrip3	-0.140534	0.484471
Nsfl1c	0.160828	0.215449
Nwd2	-0.260393	0.273712
Olfr1283	#NUM!	#NUM!
Olfr1284	#NUM!	#NUM!
Olfr1286	#NUM!	#NUM!
Olfr1287	#NUM!	#NUM!
Olfr1313	#NUM!	#NUM!
Olfr1314	#NUM!	#NUM!
Olfr1316	#NUM!	#NUM!
Olfr1317	#NUM!	#NUM!
Olfr1318	-0.516628	0.883418
Olfr1505	#NUM!	#NUM!
Olfr167	#NUM!	#NUM!
Olfr168	#NUM!	#NUM!
Olfr169	#NUM!	#NUM!
Olfr170	#NUM!	#NUM!
Olfr171	#NUM!	#NUM!
Olfr657	#NUM!	#NUM!
Olfr658	-0.525468	0.699708
Olfr659	#NUM!	#NUM!
Olfr661	#NUM!	#NUM!
Olfr663	#NUM!	#NUM!
Onecut1	-2.35374	0.000690301
Opa1	-0.0251845	0.865984
Otx1	-0.271084	0.553747
Oxr1	-0.147427	0.26435
Pah	0.352779	0.7769
Palld	0.29523	0.245797
Pank3	0.0969097	0.506106
Parpbp	0.357133	0.235302
Pbx3	0.851518	0.21836
Pcdh15	0.0220063	0.878457
Pdzrn4	-0.487796	0.0049533
Phex	0.68361	0.0505475
Phf3	-0.00369555	0.97559
Pinc	#NUM!	#NUM!
Pkdcc	-0.0566818	0.771087
Pla2g4c	-0.0775876	0.931779
Plcb1	0.0885509	0.653828
Plxna2	0.234975	0.255167
Plxna4	-0.0337917	0.860048
Pou3f4	0.0698335	0.806276
Ppp1r2-ps7	#NUM!	#NUM!
Ppp6c	-0.0334852	0.807098
Ppp6r3	0.0417405	0.732899
Prdm4	0.12055	0.371498
Prkag2	0.247652	0.0689359
Psg18	#NUM!	#NUM!
Psg25	#NUM!	#NUM!
Psg26	#NUM!	#NUM!
Psg28	0.849548	0.810016
Psmd7	0.143774	0.333238
Ptpla	0.16397	0.564666
Ptpn5	0.772334	0.000101474
Ptpro	-0.0165326	0.940119
R3hcc1l	-0.0952806	0.521019
Rab15	0.11399	0.524906
Rad51ap2	-0.0923937	0.724804
Ralyl	-0.139421	0.32895
Rasl2-9	-0.207798	0.642667
Rbbp6	0.0270927	0.835314
Rcan1	0.219792	0.0990443
Rfpl4	-1.25613	0.721686
Rfx4	0.0680404	0.749436
Rgs22	0.856034	0.0296201
Rgs6	0.559388	0.00310799
Rhd	-0.021328	0.981719
Rheb	0.243388	0.355061
Rhox2c	#NUM!	#NUM!
Rhox2d	#NUM!	#NUM!
Rhox2f	#NUM!	#NUM!
Rhox3c	#NUM!	#NUM!
Rhox3e	#NUM!	#NUM!
Rhox3f	#NUM!	#NUM!
Rhox3g	#NUM!	#NUM!
Rhox4c	#NUM!	#NUM!
Rhox4d	#NUM!	#NUM!
Rhox4e	#NUM!	#NUM!
Rhox4f	#NUM!	#NUM!
Rps19	0.00541532	0.978386
Rspo2	0.321539	0.142174
Rtn1	-0.0867075	0.64697
Ryr2	0.0306678	0.888074
S1pr2	-0.0841369	0.751051
Satb1	-0.0805029	0.552207
Sbk1	-0.0588775	0.737661
Sbspon	-0.0907113	0.825951
Scai	-0.0385582	0.74781
Scgb2b12	#NUM!	#NUM!
Schip1	0.394159	0.0231243
Sep15	-0.0601138	0.743672
Serbp1	0.16181	0.33289
Setbp1	-0.00599121	0.961802
Setd6	-0.204179	0.160677
Sh3bp4	0.0485801	0.817377
Sis	-0.437087	0.404685
Ski	0.344214	0.0124156
Skint11	-0.516628	0.883418
Slc1a4	0.0572907	0.721221
Slc20a1	0.433473	0.00185241
Slc22a2	1.14671	0.104474
Slc22a27	0.167764	0.962081
Slc25a38	-0.00719394	0.965504
Slc25a46	0.157339	0.277831
Slc26a7	0.442938	0.561497
Slc2a13	0.0162606	0.933022
Slc35d3	-0.455451	0.577522
Slc39a10	0.0627555	0.665836
Slc7a14	0.440889	0.0413647
Slitrk4	0.180139	0.229966
Sorcs3	0.295364	0.175311
Sox6	-0.132145	0.443067
Sox9	0.0764887	0.675634
Sp140	-0.0511183	0.810832
Speer3	#NUM!	#NUM!
Sptb	-0.124494	0.497947
Srd5a2	-0.293712	0.88954
Srgap2	0.194936	0.143313
St3gal5	0.173224	0.190264
St8sia4	-0.371004	0.0145565
Stau1	0.00294952	0.977936
Stpg2	-0.594827	0.320864
Stx17	-0.0859031	0.499429
Sugct	0.137042	0.662131
Susd5	-0.265753	0.179975
Syt17	-0.371577	0.0701165
Tas2r139	#NUM!	#NUM!
Tas2r144	#NUM!	#NUM!
Tbc1d30	-0.0992019	0.634882
Tbc1d5	-0.150297	0.252427
Tbc1d9	0.196666	0.334106
Tfdp2	0.119712	0.43431
Thada	-0.0595081	0.605117
Tigd2	-0.112137	0.422165
Tmcc3	-0.202242	0.11502
Tmem126b	-0.0874207	0.570568
Tmem132d	-0.0431351	0.821741
Tmem168	0.0187404	0.885496
Tmem2	0.36541	0.0682455
Tmem232	0.621521	0.172891
Tnfrsf21	-0.0897148	0.665415
Tnks	0.0928991	0.579013
Tox3	0.1009	0.738205
Tpd52	-0.0162724	0.900934
Trim41	0.0232873	0.879245
Trip12	0.198937	0.228391
Trpc6	0.253975	0.23258
Ttc21a	1.18761	0.00997695
Tulp3	-0.0434624	0.798797
Tusc3	0.0136378	0.908498
Twistnb	-0.166333	0.361316
Txnrd3	0.291482	0.14218
Ube2w	0.00320086	0.983456
Ugt1a10	-0.065304	0.802576
Ugt1a6b	-0.0472256	0.863412
Ugt1a7c	-0.139514	0.559872
Ugt1a9	-0.065304	0.802576
Usp17le	#NUM!	#NUM!
Usp28	0.215613	0.389781
Utp18	-0.000557385	0.996762
Vash1	0.0799992	0.448364
Vdac1	0.135349	0.340344
Vmn1r27	-1.2667	0.719399
Vmn1r28	#NUM!	#NUM!
Vmn1r55	#NUM!	#NUM!
Vmn1r56	#NUM!	#NUM!
Vmn1r57	#NUM!	#NUM!
Vmn1r87	#NUM!	#NUM!
Vmn1r88	#NUM!	#NUM!
Vmn1r89	#NUM!	#NUM!
Vmn2r11	#NUM!	#NUM!
Vmn2r113	#NUM!	#NUM!
Vmn2r12	0.849548	0.810016
Vmn2r27	3.10205	0.131487
Vmn2r45	1.47439	0.67511
Vmn2r55	0.187797	0.886011
Vmn2r56	1.52021	0.666468
Vstm4	0.250484	0.274009
Vwc2	0.0848278	0.719383
Wars	0.0678801	0.754111
Wtap	0.0292065	0.840641
Xirp1	0.61111	0.477929
Xlr3a	-0.42486	0.357205
Xlr4a	-3.81376	0.011854
Xlr5a	2.18445	0.302989
Xlr5b	#NUM!	#NUM!
Xpot	0.00838696	0.945345
Yeats2	0.0220232	0.865449
Yipf7	-0.131219	0.953038
Zbtb41	-0.254684	0.101269
Zbtb44	0.0664241	0.652407
Zc3h15	0.199724	0.226411
Zfp110	-0.062296	0.620946
Zfp329	-0.0288224	0.841622
Zfp369	-0.0349212	0.821846
Zfp697	0.193414	0.11975
Zfp746	0.0711389	0.636714
Zfp945	-0.164213	0.356994
Zfp947	-0.174715	0.389454
Zfp963	0.00700531	0.967973
Zmat3	0.0680903	0.682977
Zscan18	0.0839482	0.551628
